# Supplementary material for: Dissection of the Genetic Basis of Yield Traits in Line per se and Testcross Populations and Identification of Candidate Genes for Hybrid Performance in Maize
Source: Int J Mol Sci. 2022 May 3;23(9):5074. doi: 10.3390/ijms23095074 (PMC9102962; doi:10.3390/ijms23095074)
Supplement: Supplementary file 1 [file ijms-23-05074-s001.zip › Table S2.xlsx]

## Sheet: Table S1
Table S2 Genetic mapping identified significant SNPs associated with HKW and YPP
Trait	Population	Marker	Chromosomea	Positiona	LRT	CQTLb
HKW	PH6WC TC	Chr1_21887937	1	21887937	5.52784	CQTL1_HKW
HKW	PH6WC TC	Chr1_23671994	1	23671994	7.30235	CQTL1_HKW
HKW	Chang7-2 TC	Chr1_24209533	1	24209533	8.72365	CQTL1_HKW
HKW	Chang7-2 TC	Chr1_24225754	1	24225754	6.19304	CQTL1_HKW
HKW	PH6WC TC	Chr1_28927682	1	28927682	11.7335	CQTL1_HKW
HKW	PH6WC TC	Chr2_5839810	2	5839810	5.76227
HKW	PH6WC TC	Chr2_5841133	2	5841133	5.76227
HKW	PH6WC TC	Chr2_6020521	2	6020521	6.12528
HKW	PH6WC TC	Chr2_6314387	2	6314387	5.74795
HKW	PH6WC TC	Chr2_6362267	2	6362267	12.7283
HKW	PH6WC TC	Chr2_6467240	2	6467240	10.6221
HKW	PH6WC TC	Chr2_6472868	2	6472868	10.6221
HKW	PH6WC TC	Chr2_6634205	2	6634205	7.54975
HKW	LPS	Chr2_55792091	2	55792091	5.81071	CQTL2_HKW
HKW	PH6WC TC	Chr2_58471491	2	58471491	5.94588	CQTL2_HKW
HKW	PH6WC TC	Chr2_58471987	2	58471987	5.94588	CQTL2_HKW
HKW	PH6WC TC	Chr2_58763445	2	58763445	9.70382	CQTL2_HKW
HKW	PH6WC TC	Chr2_59284227	2	59284227	5.94588	CQTL2_HKW
HKW	PH6WC TC	Chr2_59293375	2	59293375	5.94588	CQTL2_HKW
HKW	PH6WC TC	Chr2_59584619	2	59584619	9.70382	CQTL2_HKW
HKW	PH6WC TC	Chr2_194355196	2	194355196	6.03495
HKW	PH6WC TC	Chr2_221069648	2	221069648	6.26362
HKW	PH6WC TC	Chr2_221130024	2	221130024	6.00035
HKW	PH6WC TC	Chr2_221130199	2	221130199	6.0638
HKW	LPS	Chr3_14470311	3	14470311	66.3015	CQTL3_HKW
HKW	PH6WC TC	Chr3_21293149	3	21293149	13.367	CQTL3_HKW
HKW	LPS	Chr3_38429961	3	38429961	6.82755	CQTL3_HKW
HKW	LPS	Chr3_104753320	3	104753320	5.52931
HKW	Chang7-2 TC	Chr4_9699802	4	9699802	6.27913	CQTL4_HKW
HKW	PH6WC TC	Chr4_9699802	4	9699802	11.1272	CQTL4_HKW
HKW	PH6WC TC	Chr4_9756254	4	9756254	10.1462	CQTL4_HKW
HKW	Chang7-2 TC	Chr4_9813116	4	9813116	7.0384	CQTL4_HKW
HKW	Chang7-2 TC	Chr4_10069619	4	10069619	5.5215	CQTL4_HKW
HKW	Chang7-2 TC	Chr4_10190384	4	10190384	8.20799	CQTL4_HKW
HKW	PH6WC TC	Chr4_10190384	4	10190384	5.54692	CQTL4_HKW
HKW	LPS	Chr4_29934868	4	29934868	7.70297	CQTL4_HKW
HKW	LPS	Chr4_38023367	4	38023367	19.5567
HKW	LPS	Chr4_175743810	4	175743810	143.521
HKW	Chang7-2 TC	Chr5_1061083	5	1061083	6.07864
HKW	Chang7-2 TC	Chr5_1537257	5	1537257	6.66148
HKW	Chang7-2 TC	Chr5_1538575	5	1538575	6.02409
HKW	Chang7-2 TC	Chr5_1828340	5	1828340	7.49893
HKW	LPS	Chr5_80145062	5	80145062	24.866
HKW	PH6WC TC	Chr5_139721689	5	139721689	14.2498
HKW	Chang7-2 TC	Chr5_190748121	5	190748121	5.5673
HKW	Chang7-2 TC	Chr5_191589542	5	191589542	6.44631
HKW	Chang7-2 TC	Chr5_191774898	5	191774898	6.44631
HKW	Chang7-2 TC	Chr6_17578510	6	17578510	6.65372	CQTL6-1_HKW
HKW	Chang7-2 TC	Chr6_17596454	6	17596454	6.65372	CQTL6-1_HKW
HKW	LPS	Chr6_19695558	6	19695558	5.51885	CQTL6-1_HKW
HKW	Chang7-2 TC	Chr6_19695558	6	19695558	6.03933	CQTL6-1_HKW
HKW	LPS	Chr6_20845439	6	20845439	5.51885	CQTL6-1_HKW
HKW	Chang7-2 TC	Chr6_27121883	6	27121883	6.3094	CQTL6-1_HKW
HKW	Chang7-2 TC	Chr6_28225073	6	28225073	6.65372	CQTL6-1_HKW
HKW	LPS	Chr6_30148127	6	30148127	5.51885	CQTL6-1_HKW
HKW	Chang7-2 TC	Chr6_30164323	6	30164323	5.61793	CQTL6-1_HKW
HKW	LPS	Chr6_30185766	6	30185766	5.51885	CQTL6-1_HKW
HKW	Chang7-2 TC	Chr6_30185766	6	30185766	6.03933	CQTL6-1_HKW
HKW	LPS	Chr6_30254649	6	30254649	5.51885	CQTL6-1_HKW
HKW	Chang7-2 TC	Chr6_30254649	6	30254649	6.03933	CQTL6-1_HKW
HKW	LPS	Chr6_30523505	6	30523505	5.51885	CQTL6-1_HKW
HKW	Chang7-2 TC	Chr6_30523505	6	30523505	6.03933	CQTL6-1_HKW
HKW	LPS	Chr6_31034682	6	31034682	5.51885	CQTL6-1_HKW
HKW	LPS	Chr6_31529973	6	31529973	5.74667	CQTL6-1_HKW
HKW	Chang7-2 TC	Chr6_34668356	6	34668356	7.18711	CQTL6-1_HKW
HKW	PH6WC TC	Chr6_39565437	6	39565437	12.7711	CQTL6-1_HKW
HKW	LPS	Chr6_65760538	6	65760538	5.73982
HKW	PH6WC TC	Chr6_106318856	6	106318856	6.45051
HKW	Chang7-2 TC	Chr6_157446584	6	157446584	5.5191	CQTL6-2_HKW
HKW	Chang7-2 TC	Chr6_158342443	6	158342443	5.6009	CQTL6-2_HKW
HKW	Chang7-2 TC	Chr6_158442760	6	158442760	5.8432	CQTL6-2_HKW
HKW	LPS	Chr6_166484464	6	166484464	5.62689	CQTL6-2_HKW
HKW	LPS	Chr6_166637008	6	166637008	6.25673	CQTL6-2_HKW
HKW	LPS	Chr6_166793302	6	166793302	6.25673	CQTL6-2_HKW
HKW	LPS	Chr6_166795491	6	166795491	5.91892	CQTL6-2_HKW
HKW	PH6WC TC	Chr7_15216670	7	15216670	6.19148	CQTL7_HKW
HKW	PH6WC TC	Chr7_15332232	7	15332232	6.22522	CQTL7_HKW
HKW	PH6WC TC	Chr7_15416241	7	15416241	6.10694	CQTL7_HKW
HKW	PH6WC TC	Chr7_15491404	7	15491404	5.88531	CQTL7_HKW
HKW	PH6WC TC	Chr7_16193628	7	16193628	7.69402	CQTL7_HKW
HKW	PH6WC TC	Chr7_16341117	7	16341117	6.67889	CQTL7_HKW
HKW	PH6WC TC	Chr7_17363034	7	17363034	5.57958	CQTL7_HKW
HKW	PH6WC TC	Chr7_17398863	7	17398863	5.57958	CQTL7_HKW
HKW	PH6WC TC	Chr7_17520536	7	17520536	5.57958	CQTL7_HKW
HKW	PH6WC TC	Chr7_17522476	7	17522476	5.57958	CQTL7_HKW
HKW	PH6WC TC	Chr7_17691766	7	17691766	5.57958	CQTL7_HKW
HKW	PH6WC TC	Chr7_18144308	7	18144308	5.57958	CQTL7_HKW
HKW	PH6WC TC	Chr7_18224200	7	18224200	5.57958	CQTL7_HKW
HKW	PH6WC TC	Chr7_18520534	7	18520534	5.57958	CQTL7_HKW
HKW	PH6WC TC	Chr7_18520761	7	18520761	5.57958	CQTL7_HKW
HKW	PH6WC TC	Chr7_18521726	7	18521726	7.00547	CQTL7_HKW
HKW	PH6WC TC	Chr7_18523914	7	18523914	10.9459	CQTL7_HKW
HKW	PH6WC TC	Chr7_18580699	7	18580699	5.57958	CQTL7_HKW
HKW	PH6WC TC	Chr7_18869601	7	18869601	5.76101	CQTL7_HKW
HKW	PH6WC TC	Chr7_19989405	7	19989405	5.76101	CQTL7_HKW
HKW	PH6WC TC	Chr7_20197145	7	20197145	5.76101	CQTL7_HKW
HKW	PH6WC TC	Chr7_20240404	7	20240404	5.76101	CQTL7_HKW
HKW	PH6WC TC	Chr7_20247340	7	20247340	7.06482	CQTL7_HKW
HKW	PH6WC TC	Chr7_20329617	7	20329617	10.909	CQTL7_HKW
HKW	PH6WC TC	Chr7_20548805	7	20548805	5.57646	CQTL7_HKW
HKW	Chang7-2 TC	Chr7_21799369	7	21799369	8.85652	CQTL7_HKW
HKW	PH6WC TC	Chr7_21799369	7	21799369	10.7874	CQTL7_HKW
HKW	Chang7-2 TC	Chr7_24151619	7	24151619	7.02038	CQTL7_HKW
HKW	Chang7-2 TC	Chr7_24366824	7	24366824	6.9693	CQTL7_HKW
HKW	LPS	Chr8_74869271	8	74869271	24.4375
HKW	Chang7-2 TC	Chr8_118731394	8	118731394	5.72307
HKW	PH6WC TC	Chr9_126137234	9	126137234	5.6276	CQTL9_HKW
HKW	PH6WC TC	Chr9_127646560	9	127646560	7.1662	CQTL9_HKW
HKW	LPS	Chr9_129275622	9	129275622	5.60441	CQTL9_HKW
HKW	PH6WC TC	Chr9_130251411	9	130251411	9.17386	CQTL9_HKW
HKW	PH6WC TC	Chr9_130380646	9	130380646	9.17386	CQTL9_HKW
HKW	PH6WC TC	Chr9_131683514	9	131683514	8.68589	CQTL9_HKW
HKW	PH6WC TC	Chr9_131995963	9	131995963	11.3305	CQTL9_HKW
HKW	PH6WC TC	Chr9_132181618	9	132181618	11.3305	CQTL9_HKW
HKW	PH6WC TC	Chr9_132519229	9	132519229	6.73126	CQTL9_HKW
HKW	PH6WC TC	Chr9_133695839	9	133695839	9.00198	CQTL9_HKW
HKW	PH6WC TC	Chr9_133745032	9	133745032	9.00198	CQTL9_HKW
HKW	PH6WC TC	Chr9_134294654	9	134294654	9.17386	CQTL9_HKW
HKW	PH6WC TC	Chr9_134363584	9	134363584	6.95313	CQTL9_HKW
HKW	PH6WC TC	Chr9_134366895	9	134366895	9.17386	CQTL9_HKW
HKW	PH6WC TC	Chr9_134502533	9	134502533	9.17386	CQTL9_HKW
HKW	PH6WC TC	Chr9_134541350	9	134541350	9.17386	CQTL9_HKW
HKW	PH6WC TC	Chr9_134569428	9	134569428	9.17386	CQTL9_HKW
HKW	PH6WC TC	Chr9_134642166	9	134642166	9.17386	CQTL9_HKW
HKW	PH6WC TC	Chr9_134750039	9	134750039	9.17386	CQTL9_HKW
HKW	PH6WC TC	Chr9_134768203	9	134768203	9.17386	CQTL9_HKW
HKW	PH6WC TC	Chr9_134819829	9	134819829	8.04324	CQTL9_HKW
HKW	PH6WC TC	Chr9_134846386	9	134846386	9.17386	CQTL9_HKW
HKW	PH6WC TC	Chr9_134995276	9	134995276	9.17386	CQTL9_HKW
HKW	PH6WC TC	Chr9_135080183	9	135080183	9.17386	CQTL9_HKW
HKW	PH6WC TC	Chr9_135147353	9	135147353	6.79319	CQTL9_HKW
HKW	PH6WC TC	Chr9_135153214	9	135153214	9.17386	CQTL9_HKW
HKW	PH6WC TC	Chr9_135181854	9	135181854	9.17386	CQTL9_HKW
HKW	PH6WC TC	Chr9_135296920	9	135296920	5.83917	CQTL9_HKW
HKW	PH6WC TC	Chr9_135511419	9	135511419	9.17386	CQTL9_HKW
HKW	PH6WC TC	Chr9_136084992	9	136084992	6.24099	CQTL9_HKW
HKW	PH6WC TC	Chr9_136156266	9	136156266	8.68589	CQTL9_HKW
HKW	PH6WC TC	Chr9_136181043	9	136181043	11.3305	CQTL9_HKW
HKW	PH6WC TC	Chr9_136236511	9	136236511	15.279	CQTL9_HKW
HKW	PH6WC TC	Chr9_136324356	9	136324356	11.3305	CQTL9_HKW
HKW	PH6WC TC	Chr9_136378212	9	136378212	6.45267	CQTL9_HKW
HKW	PH6WC TC	Chr9_136392759	9	136392759	11.3305	CQTL9_HKW
HKW	PH6WC TC	Chr9_136512292	9	136512292	11.3305	CQTL9_HKW
HKW	PH6WC TC	Chr9_136577124	9	136577124	11.3305	CQTL9_HKW
HKW	PH6WC TC	Chr9_136782087	9	136782087	7.47545	CQTL9_HKW
HKW	PH6WC TC	Chr9_136868603	9	136868603	7.47545	CQTL9_HKW
HKW	PH6WC TC	Chr9_136918193	9	136918193	6.73126	CQTL9_HKW
HKW	PH6WC TC	Chr9_137023738	9	137023738	6.73126	CQTL9_HKW
HKW	PH6WC TC	Chr9_137066342	9	137066342	5.85188	CQTL9_HKW
HKW	PH6WC TC	Chr9_137088991	9	137088991	6.73126	CQTL9_HKW
HKW	PH6WC TC	Chr9_137258044	9	137258044	6.69905	CQTL9_HKW
HKW	PH6WC TC	Chr9_137338446	9	137338446	6.69905	CQTL9_HKW
HKW	PH6WC TC	Chr9_137338484	9	137338484	6.69905	CQTL9_HKW
HKW	PH6WC TC	Chr9_137410494	9	137410494	6.11198	CQTL9_HKW
HKW	PH6WC TC	Chr9_137491022	9	137491022	6.69905	CQTL9_HKW
HKW	PH6WC TC	Chr9_137743100	9	137743100	7.45077	CQTL9_HKW
HKW	PH6WC TC	Chr9_137750363	9	137750363	7.45077	CQTL9_HKW
HKW	PH6WC TC	Chr9_137756535	9	137756535	7.45077	CQTL9_HKW
HKW	PH6WC TC	Chr9_138019524	9	138019524	9.00198	CQTL9_HKW
HKW	PH6WC TC	Chr9_138065565	9	138065565	9.00198	CQTL9_HKW
HKW	PH6WC TC	Chr9_138143188	9	138143188	9.00198	CQTL9_HKW
HKW	PH6WC TC	Chr9_138309870	9	138309870	8.84532	CQTL9_HKW
HKW	PH6WC TC	Chr9_138502178	9	138502178	8.08285	CQTL9_HKW
HKW	PH6WC TC	Chr9_138555855	9	138555855	7.34415	CQTL9_HKW
HKW	PH6WC TC	Chr9_138614958	9	138614958	8.08285	CQTL9_HKW
HKW	PH6WC TC	Chr9_138708662	9	138708662	9.66103	CQTL9_HKW
HKW	PH6WC TC	Chr9_138753802	9	138753802	9.66103	CQTL9_HKW
HKW	PH6WC TC	Chr9_138754688	9	138754688	7.75764	CQTL9_HKW
HKW	PH6WC TC	Chr9_138799875	9	138799875	9.95696	CQTL9_HKW
HKW	PH6WC TC	Chr9_138888875	9	138888875	9.82467	CQTL9_HKW
HKW	PH6WC TC	Chr9_138908114	9	138908114	11.9455	CQTL9_HKW
HKW	PH6WC TC	Chr9_139536677	9	139536677	5.66911	CQTL9_HKW
HKW	PH6WC TC	Chr9_139701712	9	139701712	8.78659	CQTL9_HKW
HKW	PH6WC TC	Chr10_5896913	10	5896913	5.61096
HKW	LPS	Chr10_114320362	10	114320362	5.66894
YPP	Chang7-2 TC	Chr1_13444730	1	13444730	6.1376	CQTL1-1_YPP
YPP	Chang7-2 TC	Chr1_13582239	1	13582239	6.1376	CQTL1-1_YPP
YPP	Chang7-2 TC	Chr1_15514878	1	15514878	8.46214	CQTL1-1_YPP
YPP	Chang7-2 TC	Chr1_15515187	1	15515187	8.46214	CQTL1-1_YPP
YPP	Chang7-2 TC	Chr1_15576781	1	15576781	8.98078	CQTL1-1_YPP
YPP	PH6WC TC	Chr1_15576781	1	15576781	5.62806	CQTL1-1_YPP
YPP	Chang7-2 TC	Chr1_15607309	1	15607309	9.71991	CQTL1-1_YPP
YPP	Chang7-2 TC	Chr1_15776832	1	15776832	8.31759	CQTL1-1_YPP
YPP	Chang7-2 TC	Chr1_15784782	1	15784782	7.93912	CQTL1-1_YPP
YPP	Chang7-2 TC	Chr1_15896415	1	15896415	7.08565	CQTL1-1_YPP
YPP	PH6WC TC	Chr1_15896415	1	15896415	6.53587	CQTL1-1_YPP
YPP	Chang7-2 TC	Chr1_15967867	1	15967867	7.93912	CQTL1-1_YPP
YPP	PH6WC TC	Chr1_15967867	1	15967867	6.49265	CQTL1-1_YPP
YPP	Chang7-2 TC	Chr1_16048834	1	16048834	7.44673	CQTL1-1_YPP
YPP	Chang7-2 TC	Chr1_16061468	1	16061468	8.94178	CQTL1-1_YPP
YPP	PH6WC TC	Chr1_16061468	1	16061468	7.29069	CQTL1-1_YPP
YPP	Chang7-2 TC	Chr1_16593645	1	16593645	6.63145	CQTL1-1_YPP
YPP	Chang7-2 TC	Chr1_16603590	1	16603590	6.63145	CQTL1-1_YPP
YPP	Chang7-2 TC	Chr1_17180402	1	17180402	7.24135	CQTL1-1_YPP
YPP	Chang7-2 TC	Chr1_17510426	1	17510426	7.85407	CQTL1-1_YPP
YPP	Chang7-2 TC	Chr1_17525091	1	17525091	6.01442	CQTL1-1_YPP
YPP	Chang7-2 TC	Chr1_17666590	1	17666590	8.99883	CQTL1-1_YPP
YPP	LPS	Chr1_290594623	1	290594623	9.99463	CQTL1-2_YPP
YPP	LPS	Chr1_297292752	1	297292752	6.334	CQTL1-2_YPP
YPP	Chang7-2 TC	Chr1_297787523	1	297787523	8.2981	CQTL1-2_YPP
YPP	Chang7-2 TC	Chr1_298131359	1	298131359	9.66106	CQTL1-2_YPP
YPP	Chang7-2 TC	Chr1_298133060	1	298133060	9.66106	CQTL1-2_YPP
YPP	LPS	Chr1_298331289	1	298331289	6.334	CQTL1-2_YPP
YPP	Chang7-2 TC	Chr1_298331289	1	298331289	12.5441	CQTL1-2_YPP
YPP	LPS	Chr1_298741320	1	298741320	6.8395	CQTL1-2_YPP
YPP	LPS	Chr1_298877603	1	298877603	5.86422	CQTL1-2_YPP
YPP	Chang7-2 TC	Chr1_298877603	1	298877603	9.71907	CQTL1-2_YPP
YPP	LPS	Chr2_121758486	2	121758486	7.61471
YPP	LPS	Chr2_123597881	2	123597881	7.37066
YPP	LPS	Chr2_123643083	2	123643083	7.37066
YPP	LPS	Chr2_124064755	2	124064755	7.37066
YPP	LPS	Chr2_124107217	2	124107217	7.37066
YPP	LPS	Chr2_124152559	2	124152559	7.37066
YPP	LPS	Chr2_124225665	2	124225665	7.37066
YPP	LPS	Chr2_124381779	2	124381779	7.37066
YPP	LPS	Chr2_124546832	2	124546832	7.37066
YPP	LPS	Chr2_125130065	2	125130065	7.37066
YPP	LPS	Chr2_125512121	2	125512121	6.15546
YPP	LPS	Chr2_125637623	2	125637623	7.37066
YPP	LPS	Chr2_125715645	2	125715645	6.76525
YPP	LPS	Chr2_125817634	2	125817634	7.45042
YPP	LPS	Chr2_125897272	2	125897272	6.92847
YPP	LPS	Chr2_125915379	2	125915379	7.37066
YPP	LPS	Chr2_126288229	2	126288229	6.28528
YPP	LPS	Chr2_126351578	2	126351578	7.37066
YPP	LPS	Chr2_126367037	2	126367037	7.37066
YPP	LPS	Chr2_126786605	2	126786605	7.17294
YPP	LPS	Chr2_126821836	2	126821836	7.37066
YPP	LPS	Chr2_127093330	2	127093330	6.00685
YPP	LPS	Chr2_127126441	2	127126441	7.37066
YPP	LPS	Chr2_127349232	2	127349232	7.37066
YPP	LPS	Chr2_127443049	2	127443049	6.76525
YPP	LPS	Chr2_128054943	2	128054943	7.37066
YPP	LPS	Chr2_128070164	2	128070164	7.37066
YPP	LPS	Chr2_128076744	2	128076744	7.37066
YPP	LPS	Chr2_128181311	2	128181311	7.37066
YPP	LPS	Chr2_128294048	2	128294048	7.37066
YPP	LPS	Chr2_128372150	2	128372150	8.80807
YPP	LPS	Chr2_128506757	2	128506757	7.20211
YPP	LPS	Chr2_128565957	2	128565957	7.37066
YPP	LPS	Chr2_129121514	2	129121514	6.62675
YPP	LPS	Chr2_129306377	2	129306377	6.47803
YPP	LPS	Chr2_129379081	2	129379081	7.37066
YPP	LPS	Chr2_129467540	2	129467540	7.44007
YPP	LPS	Chr2_129615053	2	129615053	7.68625
YPP	LPS	Chr2_129812721	2	129812721	7.09827
YPP	LPS	Chr2_129934125	2	129934125	6.89063
YPP	LPS	Chr2_130291372	2	130291372	7.67111
YPP	LPS	Chr2_130292429	2	130292429	6.14839
YPP	LPS	Chr2_130294867	2	130294867	7.11661
YPP	LPS	Chr2_130338518	2	130338518	8.00732
YPP	LPS	Chr2_130524875	2	130524875	7.43257
YPP	LPS	Chr2_130659153	2	130659153	7.43257
YPP	LPS	Chr2_130733515	2	130733515	7.43257
YPP	LPS	Chr2_130953742	2	130953742	7.43257
YPP	LPS	Chr2_132340329	2	132340329	7.43257
YPP	LPS	Chr2_132975164	2	132975164	6.45101
YPP	LPS	Chr2_133300127	2	133300127	6.05076
YPP	LPS	Chr2_133618842	2	133618842	6.48944
YPP	LPS	Chr2_133795210	2	133795210	6.48944
YPP	LPS	Chr2_134278007	2	134278007	6.32975
YPP	LPS	Chr2_135035980	2	135035980	6.48944
YPP	LPS	Chr2_135049848	2	135049848	6.48944
YPP	LPS	Chr2_135121339	2	135121339	6.34682
YPP	LPS	Chr2_135250258	2	135250258	6.48944
YPP	LPS	Chr2_135389092	2	135389092	6.48944
YPP	LPS	Chr2_135495190	2	135495190	6.48944
YPP	LPS	Chr2_135602171	2	135602171	6.48944
YPP	LPS	Chr2_136180087	2	136180087	7.17201
YPP	LPS	Chr2_136181862	2	136181862	7.17201
YPP	LPS	Chr2_136271539	2	136271539	7.17201
YPP	LPS	Chr2_136305264	2	136305264	7.17201
YPP	LPS	Chr2_136355479	2	136355479	7.17201
YPP	LPS	Chr2_136406614	2	136406614	7.17201
YPP	LPS	Chr2_136549936	2	136549936	7.55942
YPP	LPS	Chr2_136588212	2	136588212	7.41162
YPP	LPS	Chr2_136624009	2	136624009	7.17201
YPP	LPS	Chr2_136835551	2	136835551	7.17201
YPP	LPS	Chr2_136841905	2	136841905	7.17201
YPP	LPS	Chr2_136887075	2	136887075	7.17201
YPP	LPS	Chr2_136979482	2	136979482	7.17201
YPP	LPS	Chr2_137042812	2	137042812	7.17201
YPP	LPS	Chr2_137178687	2	137178687	6.42169
YPP	LPS	Chr2_137261832	2	137261832	7.17201
YPP	LPS	Chr2_137265385	2	137265385	7.17201
YPP	LPS	Chr2_137399003	2	137399003	7.17201
YPP	LPS	Chr2_137473497	2	137473497	7.17201
YPP	LPS	Chr2_137490276	2	137490276	7.17201
YPP	LPS	Chr2_137716833	2	137716833	7.17201
YPP	LPS	Chr2_137963220	2	137963220	7.17201
YPP	LPS	Chr2_137985405	2	137985405	7.17201
YPP	LPS	Chr2_138086580	2	138086580	7.17201
YPP	LPS	Chr2_138313641	2	138313641	7.17201
YPP	LPS	Chr2_138528264	2	138528264	7.17201
YPP	LPS	Chr2_138562283	2	138562283	6.66097
YPP	LPS	Chr2_138617622	2	138617622	7.17201
YPP	LPS	Chr2_138747197	2	138747197	5.67133
YPP	LPS	Chr2_138869991	2	138869991	7.17201
YPP	LPS	Chr2_138980986	2	138980986	7.17201
YPP	LPS	Chr2_139065337	2	139065337	7.17201
YPP	LPS	Chr2_139181023	2	139181023	7.17201
YPP	LPS	Chr2_139183398	2	139183398	7.17201
YPP	LPS	Chr2_139668012	2	139668012	6.0697
YPP	LPS	Chr2_139719478	2	139719478	7.72639
YPP	LPS	Chr2_140054910	2	140054910	7.17201
YPP	LPS	Chr2_140071273	2	140071273	7.17201
YPP	LPS	Chr2_140114428	2	140114428	7.17201
YPP	LPS	Chr2_140255175	2	140255175	7.17201
YPP	LPS	Chr2_140315999	2	140315999	6.99789
YPP	LPS	Chr2_140323417	2	140323417	9.70173
YPP	LPS	Chr2_140393593	2	140393593	7.17201
YPP	LPS	Chr2_140660545	2	140660545	7.07326
YPP	LPS	Chr2_140694825	2	140694825	6.54587
YPP	LPS	Chr2_140712468	2	140712468	7.07326
YPP	LPS	Chr2_140885851	2	140885851	7.07326
YPP	LPS	Chr2_142355751	2	142355751	7.07326
YPP	LPS	Chr2_142537211	2	142537211	7.31859
YPP	LPS	Chr2_142743221	2	142743221	7.07326
YPP	LPS	Chr2_142864628	2	142864628	7.07326
YPP	LPS	Chr2_142998767	2	142998767	7.40952
YPP	LPS	Chr2_143040011	2	143040011	6.57493
YPP	LPS	Chr2_143258975	2	143258975	8.41952
YPP	LPS	Chr2_143383771	2	143383771	8.14108
YPP	LPS	Chr2_143515582	2	143515582	8.14108
YPP	LPS	Chr2_144046558	2	144046558	8.42293
YPP	LPS	Chr2_144068077	2	144068077	8.14108
YPP	Chang7-2 TC	Chr2_192580335	2	192580335	5.64982	CQTL2-1_YPP
YPP	Chang7-2 TC	Chr2_194039026	2	194039026	5.61422	CQTL2-1_YPP
YPP	PH6WC TC	Chr2_194039026	2	194039026	7.91668	CQTL2-1_YPP
YPP	Chang7-2 TC	Chr2_194043042	2	194043042	5.61422	CQTL2-1_YPP
YPP	PH6WC TC	Chr2_194043042	2	194043042	7.91668	CQTL2-1_YPP
YPP	PH6WC TC	Chr2_194044039	2	194044039	7.85455	CQTL2-1_YPP
YPP	Chang7-2 TC	Chr2_194099512	2	194099512	5.61422	CQTL2-1_YPP
YPP	PH6WC TC	Chr2_194099512	2	194099512	7.91668	CQTL2-1_YPP
YPP	PH6WC TC	Chr2_194628109	2	194628109	5.79803	CQTL2-1_YPP
YPP	PH6WC TC	Chr2_194690794	2	194690794	8.30273	CQTL2-1_YPP
YPP	PH6WC TC	Chr2_194909734	2	194909734	5.81581	CQTL2-1_YPP
YPP	PH6WC TC	Chr2_217877394	2	217877394	8.41058	CQTL2-2_YPP
YPP	PH6WC TC	Chr2_220832512	2	220832512	8.50036	CQTL2-2_YPP
YPP	PH6WC TC	Chr2_220894747	2	220894747	8.50036	CQTL2-2_YPP
YPP	PH6WC TC	Chr2_220922779	2	220922779	8.50036	CQTL2-2_YPP
YPP	PH6WC TC	Chr2_221073654	2	221073654	7.76825	CQTL2-2_YPP
YPP	PH6WC TC	Chr2_221130024	2	221130024	6.39909	CQTL2-2_YPP
YPP	PH6WC TC	Chr2_221130199	2	221130199	6.88373	CQTL2-2_YPP
YPP	LPS	Chr2_227872284	2	227872284	6.21052	CQTL2-2_YPP
YPP	LPS	Chr2_230383881	2	230383881	6.1613	CQTL2-2_YPP
YPP	LPS	Chr2_230937382	2	230937382	5.61198	CQTL2-2_YPP
YPP	LPS	Chr2_232877586	2	232877586	7.17084	CQTL2-2_YPP
YPP	LPS	Chr2_233015782	2	233015782	7.13455	CQTL2-2_YPP
YPP	LPS	Chr2_233144394	2	233144394	6.8354	CQTL2-2_YPP
YPP	LPS	Chr2_233248278	2	233248278	7.13455	CQTL2-2_YPP
YPP	LPS	Chr2_233357160	2	233357160	5.87447	CQTL2-2_YPP
YPP	LPS	Chr3_10065803	3	10065803	5.56477
YPP	LPS	Chr3_10074447	3	10074447	5.56477
YPP	LPS	Chr3_82727904	3	82727904	18.1651
YPP	LPS	Chr3_130047101	3	130047101	6.23243
YPP	LPS	Chr3_131698144	3	131698144	5.5507
YPP	PH6WC TC	Chr3_174550805	3	174550805	5.85426
YPP	PH6WC TC	Chr3_176333439	3	176333439	5.90784
YPP	PH6WC TC	Chr3_176677313	3	176677313	6.17332
YPP	LPS	Chr4_175743810	4	175743810	27.313
YPP	PH6WC TC	Chr5_203719257	5	203719257	8.22533
YPP	PH6WC TC	Chr5_203937066	5	203937066	10.5328
YPP	PH6WC TC	Chr5_204057259	5	204057259	9.25663
YPP	PH6WC TC	Chr5_204313319	5	204313319	6.18967
YPP	PH6WC TC	Chr5_204432155	5	204432155	5.83357
YPP	PH6WC TC	Chr5_204496884	5	204496884	7.19265
YPP	PH6WC TC	Chr5_204501575	5	204501575	5.83357
YPP	PH6WC TC	Chr5_205566846	5	205566846	6.24864
YPP	LPS	Chr8_130146823	8	130146823	5.8945
YPP	LPS	Chr8_169075806	8	169075806	7.00587
YPP	LPS	Chr8_169319905	8	169319905	5.82088
YPP	LPS	Chr8_170317846	8	170317846	9.0902
YPP	LPS	Chr8_170376080	8	170376080	5.71013
YPP	LPS	Chr8_170447168	8	170447168	5.71013
YPP	LPS	Chr8_170606782	8	170606782	5.82088
YPP	LPS	Chr8_171269766	8	171269766	7.18645
YPP	LPS	Chr8_171389994	8	171389994	6.13815
YPP	LPS	Chr8_171394408	8	171394408	6.13815
YPP	LPS	Chr8_171401366	8	171401366	6.45885
YPP	LPS	Chr8_171403256	8	171403256	7.09179
YPP	LPS	Chr8_171403286	8	171403286	7.5434
Note: a, the chromosome names and positions were based on maize B73 reference genome version 4; b,CQTL indicates the common QTL detected for each trait in at least two populations, the number after "CQTL" was the chromosome where the CQTL was located, if there were more than one CQTL on one chromosome, another number was added to distinguish them.

## Sheet: Sheet1
Trait	Population	Marker	Chromosomea	Positiona	LRT	CQTLb
HKW	Chang7-2 TC	Chr1_24209533	1	24209533	8.72365	CQTL1_HKW
HKW	Chang7-2 TC	Chr1_24225754	1	24225754	6.19304	CQTL1_HKW
HKW	Chang7-2 TC	Chr4_9699802	4	9699802	6.27913	CQTL4_HKW
HKW	Chang7-2 TC	Chr4_9813116	4	9813116	7.0384	CQTL4_HKW
HKW	Chang7-2 TC	Chr4_10069619	4	10069619	5.5215	CQTL4_HKW
HKW	Chang7-2 TC	Chr4_10190384	4	10190384	8.20799	CQTL4_HKW
HKW	Chang7-2 TC	Chr5_1061083	5	1061083	6.07864
HKW	Chang7-2 TC	Chr5_1537257	5	1537257	6.66148
HKW	Chang7-2 TC	Chr5_1538575	5	1538575	6.02409
HKW	Chang7-2 TC	Chr5_1828340	5	1828340	7.49893
HKW	Chang7-2 TC	Chr5_190748121	5	190748121	5.5673
HKW	Chang7-2 TC	Chr5_191589542	5	191589542	6.44631
HKW	Chang7-2 TC	Chr5_191774898	5	191774898	6.44631
HKW	Chang7-2 TC	Chr6_17578510	6	17578510	6.65372	CQTL6-1_HKW
HKW	Chang7-2 TC	Chr6_17596454	6	17596454	6.65372	CQTL6-1_HKW
HKW	Chang7-2 TC	Chr6_19695558	6	19695558	6.03933	CQTL6-1_HKW
HKW	Chang7-2 TC	Chr6_27121883	6	27121883	6.3094	CQTL6-1_HKW
HKW	Chang7-2 TC	Chr6_28225073	6	28225073	6.65372	CQTL6-1_HKW
HKW	Chang7-2 TC	Chr6_30164323	6	30164323	5.61793	CQTL6-1_HKW
HKW	Chang7-2 TC	Chr6_30185766	6	30185766	6.03933	CQTL6-1_HKW
HKW	Chang7-2 TC	Chr6_30254649	6	30254649	6.03933	CQTL6-1_HKW
HKW	Chang7-2 TC	Chr6_30523505	6	30523505	6.03933	CQTL6-1_HKW
HKW	Chang7-2 TC	Chr6_34668356	6	34668356	7.18711	CQTL6-1_HKW
HKW	Chang7-2 TC	Chr6_157446584	6	157446584	5.5191	CQTL6-2_HKW
HKW	Chang7-2 TC	Chr6_158342443	6	158342443	5.6009	CQTL6-2_HKW
HKW	Chang7-2 TC	Chr6_158442760	6	158442760	5.8432	CQTL6-2_HKW
HKW	Chang7-2 TC	Chr7_21799369	7	21799369	8.85652	CQTL7_HKW
HKW	Chang7-2 TC	Chr7_24151619	7	24151619	7.02038	CQTL7_HKW
HKW	Chang7-2 TC	Chr7_24366824	7	24366824	6.9693	CQTL7_HKW
HKW	Chang7-2 TC	Chr8_118731394	8	118731394	5.72307
HKW	LPS	Chr2_55792091	2	55792091	5.81071	CQTL2_HKW
HKW	LPS	Chr3_14470311	3	14470311	66.3015	CQTL3_HKW
HKW	LPS	Chr3_38429961	3	38429961	6.82755	CQTL3_HKW
HKW	LPS	Chr3_104753320	3	104753320	5.52931
HKW	LPS	Chr4_29934868	4	29934868	7.70297	CQTL4_HKW
HKW	LPS	Chr4_38023367	4	38023367	19.5567
HKW	LPS	Chr4_175743810	4	175743810	143.521
HKW	LPS	Chr5_80145062	5	80145062	24.866
HKW	LPS	Chr6_19695558	6	19695558	5.51885	CQTL6-1_HKW
HKW	LPS	Chr6_20845439	6	20845439	5.51885	CQTL6-1_HKW
HKW	LPS	Chr6_30148127	6	30148127	5.51885	CQTL6-1_HKW
HKW	LPS	Chr6_30185766	6	30185766	5.51885	CQTL6-1_HKW
HKW	LPS	Chr6_30254649	6	30254649	5.51885	CQTL6-1_HKW
HKW	LPS	Chr6_30523505	6	30523505	5.51885	CQTL6-1_HKW
HKW	LPS	Chr6_31034682	6	31034682	5.51885	CQTL6-1_HKW
HKW	LPS	Chr6_31529973	6	31529973	5.74667	CQTL6-1_HKW
HKW	LPS	Chr6_65760538	6	65760538	5.73982
HKW	LPS	Chr6_166484464	6	166484464	5.62689	CQTL6-2_HKW
HKW	LPS	Chr6_166637008	6	166637008	6.25673	CQTL6-2_HKW
HKW	LPS	Chr6_166793302	6	166793302	6.25673	CQTL6-2_HKW
HKW	LPS	Chr6_166795491	6	166795491	5.91892	CQTL6-2_HKW
HKW	LPS	Chr8_74869271	8	74869271	24.4375
HKW	LPS	Chr9_129275622	9	129275622	5.60441	CQTL9_HKW
HKW	LPS	Chr10_114320362	10	114320362	5.66894
HKW	PH6WC TC	Chr1_21887937	1	21887937	5.52784	CQTL1_HKW
HKW	PH6WC TC	Chr1_23671994	1	23671994	7.30235	CQTL1_HKW
HKW	PH6WC TC	Chr1_28927682	1	28927682	11.7335	CQTL1_HKW
HKW	PH6WC TC	Chr2_5839810	2	5839810	5.76227
HKW	PH6WC TC	Chr2_5841133	2	5841133	5.76227
HKW	PH6WC TC	Chr2_6020521	2	6020521	6.12528
HKW	PH6WC TC	Chr2_6314387	2	6314387	5.74795
HKW	PH6WC TC	Chr2_6362267	2	6362267	12.7283
HKW	PH6WC TC	Chr2_6467240	2	6467240	10.6221
HKW	PH6WC TC	Chr2_6472868	2	6472868	10.6221
HKW	PH6WC TC	Chr2_6634205	2	6634205	7.54975
HKW	PH6WC TC	Chr2_58471491	2	58471491	5.94588	CQTL2_HKW
HKW	PH6WC TC	Chr2_58471987	2	58471987	5.94588	CQTL2_HKW
HKW	PH6WC TC	Chr2_58763445	2	58763445	9.70382	CQTL2_HKW
HKW	PH6WC TC	Chr2_59284227	2	59284227	5.94588	CQTL2_HKW
HKW	PH6WC TC	Chr2_59293375	2	59293375	5.94588	CQTL2_HKW
HKW	PH6WC TC	Chr2_59584619	2	59584619	9.70382	CQTL2_HKW
HKW	PH6WC TC	Chr2_194355196	2	194355196	6.03495
HKW	PH6WC TC	Chr2_221069648	2	221069648	6.26362
HKW	PH6WC TC	Chr2_221130024	2	221130024	6.00035
HKW	PH6WC TC	Chr2_221130199	2	221130199	6.0638
HKW	PH6WC TC	Chr3_21293149	3	21293149	13.367	CQTL3_HKW
HKW	PH6WC TC	Chr4_9699802	4	9699802	11.1272	CQTL4_HKW
HKW	PH6WC TC	Chr4_9756254	4	9756254	10.1462	CQTL4_HKW
HKW	PH6WC TC	Chr4_10190384	4	10190384	5.54692	CQTL4_HKW
HKW	PH6WC TC	Chr5_139721689	5	139721689	14.2498
HKW	PH6WC TC	Chr6_39565437	6	39565437	12.7711	CQTL6-1_HKW
HKW	PH6WC TC	Chr6_106318856	6	106318856	6.45051
HKW	PH6WC TC	Chr7_15216670	7	15216670	6.19148	CQTL7_HKW
HKW	PH6WC TC	Chr7_15332232	7	15332232	6.22522	CQTL7_HKW
HKW	PH6WC TC	Chr7_15416241	7	15416241	6.10694	CQTL7_HKW
HKW	PH6WC TC	Chr7_15491404	7	15491404	5.88531	CQTL7_HKW
HKW	PH6WC TC	Chr7_16193628	7	16193628	7.69402	CQTL7_HKW
HKW	PH6WC TC	Chr7_16341117	7	16341117	6.67889	CQTL7_HKW
HKW	PH6WC TC	Chr7_17363034	7	17363034	5.57958	CQTL7_HKW
HKW	PH6WC TC	Chr7_17398863	7	17398863	5.57958	CQTL7_HKW
HKW	PH6WC TC	Chr7_17520536	7	17520536	5.57958	CQTL7_HKW
HKW	PH6WC TC	Chr7_17522476	7	17522476	5.57958	CQTL7_HKW
HKW	PH6WC TC	Chr7_17691766	7	17691766	5.57958	CQTL7_HKW
HKW	PH6WC TC	Chr7_18144308	7	18144308	5.57958	CQTL7_HKW
HKW	PH6WC TC	Chr7_18224200	7	18224200	5.57958	CQTL7_HKW
HKW	PH6WC TC	Chr7_18520534	7	18520534	5.57958	CQTL7_HKW
HKW	PH6WC TC	Chr7_18520761	7	18520761	5.57958	CQTL7_HKW
HKW	PH6WC TC	Chr7_18521726	7	18521726	7.00547	CQTL7_HKW
HKW	PH6WC TC	Chr7_18523914	7	18523914	10.9459	CQTL7_HKW
HKW	PH6WC TC	Chr7_18580699	7	18580699	5.57958	CQTL7_HKW
HKW	PH6WC TC	Chr7_18869601	7	18869601	5.76101	CQTL7_HKW
HKW	PH6WC TC	Chr7_19989405	7	19989405	5.76101	CQTL7_HKW
HKW	PH6WC TC	Chr7_20197145	7	20197145	5.76101	CQTL7_HKW
HKW	PH6WC TC	Chr7_20240404	7	20240404	5.76101	CQTL7_HKW
HKW	PH6WC TC	Chr7_20247340	7	20247340	7.06482	CQTL7_HKW
HKW	PH6WC TC	Chr7_20329617	7	20329617	10.909	CQTL7_HKW
HKW	PH6WC TC	Chr7_20548805	7	20548805	5.57646	CQTL7_HKW
HKW	PH6WC TC	Chr7_21799369	7	21799369	10.7874	CQTL7_HKW
HKW	PH6WC TC	Chr9_126137234	9	126137234	5.6276	CQTL9_HKW
HKW	PH6WC TC	Chr9_127646560	9	127646560	7.1662	CQTL9_HKW
HKW	PH6WC TC	Chr9_130251411	9	130251411	9.17386	CQTL9_HKW
HKW	PH6WC TC	Chr9_130380646	9	130380646	9.17386	CQTL9_HKW
HKW	PH6WC TC	Chr9_131683514	9	131683514	8.68589	CQTL9_HKW
HKW	PH6WC TC	Chr9_131995963	9	131995963	11.3305	CQTL9_HKW
HKW	PH6WC TC	Chr9_132181618	9	132181618	11.3305	CQTL9_HKW
HKW	PH6WC TC	Chr9_132519229	9	132519229	6.73126	CQTL9_HKW
HKW	PH6WC TC	Chr9_133695839	9	133695839	9.00198	CQTL9_HKW
HKW	PH6WC TC	Chr9_133745032	9	133745032	9.00198	CQTL9_HKW
HKW	PH6WC TC	Chr9_134294654	9	134294654	9.17386	CQTL9_HKW
HKW	PH6WC TC	Chr9_134363584	9	134363584	6.95313	CQTL9_HKW
HKW	PH6WC TC	Chr9_134366895	9	134366895	9.17386	CQTL9_HKW
HKW	PH6WC TC	Chr9_134502533	9	134502533	9.17386	CQTL9_HKW
HKW	PH6WC TC	Chr9_134541350	9	134541350	9.17386	CQTL9_HKW
HKW	PH6WC TC	Chr9_134569428	9	134569428	9.17386	CQTL9_HKW
HKW	PH6WC TC	Chr9_134642166	9	134642166	9.17386	CQTL9_HKW
HKW	PH6WC TC	Chr9_134750039	9	134750039	9.17386	CQTL9_HKW
HKW	PH6WC TC	Chr9_134768203	9	134768203	9.17386	CQTL9_HKW
HKW	PH6WC TC	Chr9_134819829	9	134819829	8.04324	CQTL9_HKW
HKW	PH6WC TC	Chr9_134846386	9	134846386	9.17386	CQTL9_HKW
HKW	PH6WC TC	Chr9_134995276	9	134995276	9.17386	CQTL9_HKW
HKW	PH6WC TC	Chr9_135080183	9	135080183	9.17386	CQTL9_HKW
HKW	PH6WC TC	Chr9_135147353	9	135147353	6.79319	CQTL9_HKW
HKW	PH6WC TC	Chr9_135153214	9	135153214	9.17386	CQTL9_HKW
HKW	PH6WC TC	Chr9_135181854	9	135181854	9.17386	CQTL9_HKW
HKW	PH6WC TC	Chr9_135296920	9	135296920	5.83917	CQTL9_HKW
HKW	PH6WC TC	Chr9_135511419	9	135511419	9.17386	CQTL9_HKW
HKW	PH6WC TC	Chr9_136084992	9	136084992	6.24099	CQTL9_HKW
HKW	PH6WC TC	Chr9_136156266	9	136156266	8.68589	CQTL9_HKW
HKW	PH6WC TC	Chr9_136181043	9	136181043	11.3305	CQTL9_HKW
HKW	PH6WC TC	Chr9_136236511	9	136236511	15.279	CQTL9_HKW
HKW	PH6WC TC	Chr9_136324356	9	136324356	11.3305	CQTL9_HKW
HKW	PH6WC TC	Chr9_136378212	9	136378212	6.45267	CQTL9_HKW
HKW	PH6WC TC	Chr9_136392759	9	136392759	11.3305	CQTL9_HKW
HKW	PH6WC TC	Chr9_136512292	9	136512292	11.3305	CQTL9_HKW
HKW	PH6WC TC	Chr9_136577124	9	136577124	11.3305	CQTL9_HKW
HKW	PH6WC TC	Chr9_136782087	9	136782087	7.47545	CQTL9_HKW
HKW	PH6WC TC	Chr9_136868603	9	136868603	7.47545	CQTL9_HKW
HKW	PH6WC TC	Chr9_136918193	9	136918193	6.73126	CQTL9_HKW
HKW	PH6WC TC	Chr9_137023738	9	137023738	6.73126	CQTL9_HKW
HKW	PH6WC TC	Chr9_137066342	9	137066342	5.85188	CQTL9_HKW
HKW	PH6WC TC	Chr9_137088991	9	137088991	6.73126	CQTL9_HKW
HKW	PH6WC TC	Chr9_137258044	9	137258044	6.69905	CQTL9_HKW
HKW	PH6WC TC	Chr9_137338446	9	137338446	6.69905	CQTL9_HKW
HKW	PH6WC TC	Chr9_137338484	9	137338484	6.69905	CQTL9_HKW
HKW	PH6WC TC	Chr9_137410494	9	137410494	6.11198	CQTL9_HKW
HKW	PH6WC TC	Chr9_137491022	9	137491022	6.69905	CQTL9_HKW
HKW	PH6WC TC	Chr9_137743100	9	137743100	7.45077	CQTL9_HKW
HKW	PH6WC TC	Chr9_137750363	9	137750363	7.45077	CQTL9_HKW
HKW	PH6WC TC	Chr9_137756535	9	137756535	7.45077	CQTL9_HKW
HKW	PH6WC TC	Chr9_138019524	9	138019524	9.00198	CQTL9_HKW
HKW	PH6WC TC	Chr9_138065565	9	138065565	9.00198	CQTL9_HKW
HKW	PH6WC TC	Chr9_138143188	9	138143188	9.00198	CQTL9_HKW
HKW	PH6WC TC	Chr9_138309870	9	138309870	8.84532	CQTL9_HKW
HKW	PH6WC TC	Chr9_138502178	9	138502178	8.08285	CQTL9_HKW
HKW	PH6WC TC	Chr9_138555855	9	138555855	7.34415	CQTL9_HKW
HKW	PH6WC TC	Chr9_138614958	9	138614958	8.08285	CQTL9_HKW
HKW	PH6WC TC	Chr9_138708662	9	138708662	9.66103	CQTL9_HKW
HKW	PH6WC TC	Chr9_138753802	9	138753802	9.66103	CQTL9_HKW
HKW	PH6WC TC	Chr9_138754688	9	138754688	7.75764	CQTL9_HKW
HKW	PH6WC TC	Chr9_138799875	9	138799875	9.95696	CQTL9_HKW
HKW	PH6WC TC	Chr9_138888875	9	138888875	9.82467	CQTL9_HKW
HKW	PH6WC TC	Chr9_138908114	9	138908114	11.9455	CQTL9_HKW
HKW	PH6WC TC	Chr9_139536677	9	139536677	5.66911	CQTL9_HKW
HKW	PH6WC TC	Chr9_139701712	9	139701712	8.78659	CQTL9_HKW
HKW	PH6WC TC	Chr10_5896913	10	5896913	5.61096
YPP	Chang7-2 TC	Chr1_13444730	1	13444730	6.1376	CQTL1-1_YPP
YPP	Chang7-2 TC	Chr1_13582239	1	13582239	6.1376	CQTL1-1_YPP
YPP	Chang7-2 TC	Chr1_15514878	1	15514878	8.46214	CQTL1-1_YPP
YPP	Chang7-2 TC	Chr1_15515187	1	15515187	8.46214	CQTL1-1_YPP
YPP	Chang7-2 TC	Chr1_15576781	1	15576781	8.98078	CQTL1-1_YPP
YPP	Chang7-2 TC	Chr1_15607309	1	15607309	9.71991	CQTL1-1_YPP
YPP	Chang7-2 TC	Chr1_15776832	1	15776832	8.31759	CQTL1-1_YPP
YPP	Chang7-2 TC	Chr1_15784782	1	15784782	7.93912	CQTL1-1_YPP
YPP	Chang7-2 TC	Chr1_15896415	1	15896415	7.08565	CQTL1-1_YPP
YPP	Chang7-2 TC	Chr1_15967867	1	15967867	7.93912	CQTL1-1_YPP
YPP	Chang7-2 TC	Chr1_16048834	1	16048834	7.44673	CQTL1-1_YPP
YPP	Chang7-2 TC	Chr1_16061468	1	16061468	8.94178	CQTL1-1_YPP
YPP	Chang7-2 TC	Chr1_16593645	1	16593645	6.63145	CQTL1-1_YPP
YPP	Chang7-2 TC	Chr1_16603590	1	16603590	6.63145	CQTL1-1_YPP
YPP	Chang7-2 TC	Chr1_17180402	1	17180402	7.24135	CQTL1-1_YPP
YPP	Chang7-2 TC	Chr1_17510426	1	17510426	7.85407	CQTL1-1_YPP
YPP	Chang7-2 TC	Chr1_17525091	1	17525091	6.01442	CQTL1-1_YPP
YPP	Chang7-2 TC	Chr1_17666590	1	17666590	8.99883	CQTL1-1_YPP
YPP	Chang7-2 TC	Chr1_297787523	1	297787523	8.2981	CQTL1-2_YPP
YPP	Chang7-2 TC	Chr1_298131359	1	298131359	9.66106	CQTL1-2_YPP
YPP	Chang7-2 TC	Chr1_298133060	1	298133060	9.66106	CQTL1-2_YPP
YPP	Chang7-2 TC	Chr1_298331289	1	298331289	12.5441	CQTL1-2_YPP
YPP	Chang7-2 TC	Chr1_298877603	1	298877603	9.71907	CQTL1-2_YPP
YPP	Chang7-2 TC	Chr2_192580335	2	192580335	5.64982	CQTL2-1_YPP
YPP	Chang7-2 TC	Chr2_194039026	2	194039026	5.61422	CQTL2-1_YPP
YPP	Chang7-2 TC	Chr2_194043042	2	194043042	5.61422	CQTL2-1_YPP
YPP	Chang7-2 TC	Chr2_194099512	2	194099512	5.61422	CQTL2-1_YPP
YPP	LPS	Chr1_290594623	1	290594623	9.99463	CQTL1-2_YPP
YPP	LPS	Chr1_297292752	1	297292752	6.334	CQTL1-2_YPP
YPP	LPS	Chr1_298331289	1	298331289	6.334	CQTL1-2_YPP
YPP	LPS	Chr1_298741320	1	298741320	6.8395	CQTL1-2_YPP
YPP	LPS	Chr1_298877603	1	298877603	5.86422	CQTL1-2_YPP
YPP	LPS	Chr2_121758486	2	121758486	7.61471
YPP	LPS	Chr2_123597881	2	123597881	7.37066
YPP	LPS	Chr2_123643083	2	123643083	7.37066
YPP	LPS	Chr2_124064755	2	124064755	7.37066
YPP	LPS	Chr2_124107217	2	124107217	7.37066
YPP	LPS	Chr2_124152559	2	124152559	7.37066
YPP	LPS	Chr2_124225665	2	124225665	7.37066
YPP	LPS	Chr2_124381779	2	124381779	7.37066
YPP	LPS	Chr2_124546832	2	124546832	7.37066
YPP	LPS	Chr2_125130065	2	125130065	7.37066
YPP	LPS	Chr2_125512121	2	125512121	6.15546
YPP	LPS	Chr2_125637623	2	125637623	7.37066
YPP	LPS	Chr2_125715645	2	125715645	6.76525
YPP	LPS	Chr2_125817634	2	125817634	7.45042
YPP	LPS	Chr2_125897272	2	125897272	6.92847
YPP	LPS	Chr2_125915379	2	125915379	7.37066
YPP	LPS	Chr2_126288229	2	126288229	6.28528
YPP	LPS	Chr2_126351578	2	126351578	7.37066
YPP	LPS	Chr2_126367037	2	126367037	7.37066
YPP	LPS	Chr2_126786605	2	126786605	7.17294
YPP	LPS	Chr2_126821836	2	126821836	7.37066
YPP	LPS	Chr2_127093330	2	127093330	6.00685
YPP	LPS	Chr2_127126441	2	127126441	7.37066
YPP	LPS	Chr2_127349232	2	127349232	7.37066
YPP	LPS	Chr2_127443049	2	127443049	6.76525
YPP	LPS	Chr2_128054943	2	128054943	7.37066
YPP	LPS	Chr2_128070164	2	128070164	7.37066
YPP	LPS	Chr2_128076744	2	128076744	7.37066
YPP	LPS	Chr2_128181311	2	128181311	7.37066
YPP	LPS	Chr2_128294048	2	128294048	7.37066
YPP	LPS	Chr2_128372150	2	128372150	8.80807
YPP	LPS	Chr2_128506757	2	128506757	7.20211
YPP	LPS	Chr2_128565957	2	128565957	7.37066
YPP	LPS	Chr2_129121514	2	129121514	6.62675
YPP	LPS	Chr2_129306377	2	129306377	6.47803
YPP	LPS	Chr2_129379081	2	129379081	7.37066
YPP	LPS	Chr2_129467540	2	129467540	7.44007
YPP	LPS	Chr2_129615053	2	129615053	7.68625
YPP	LPS	Chr2_129812721	2	129812721	7.09827
YPP	LPS	Chr2_129934125	2	129934125	6.89063
YPP	LPS	Chr2_130291372	2	130291372	7.67111
YPP	LPS	Chr2_130292429	2	130292429	6.14839
YPP	LPS	Chr2_130294867	2	130294867	7.11661
YPP	LPS	Chr2_130338518	2	130338518	8.00732
YPP	LPS	Chr2_130524875	2	130524875	7.43257
YPP	LPS	Chr2_130659153	2	130659153	7.43257
YPP	LPS	Chr2_130733515	2	130733515	7.43257
YPP	LPS	Chr2_130953742	2	130953742	7.43257
YPP	LPS	Chr2_132340329	2	132340329	7.43257
YPP	LPS	Chr2_132975164	2	132975164	6.45101
YPP	LPS	Chr2_133300127	2	133300127	6.05076
YPP	LPS	Chr2_133618842	2	133618842	6.48944
YPP	LPS	Chr2_133795210	2	133795210	6.48944
YPP	LPS	Chr2_134278007	2	134278007	6.32975
YPP	LPS	Chr2_135035980	2	135035980	6.48944
YPP	LPS	Chr2_135049848	2	135049848	6.48944
YPP	LPS	Chr2_135121339	2	135121339	6.34682
YPP	LPS	Chr2_135250258	2	135250258	6.48944
YPP	LPS	Chr2_135389092	2	135389092	6.48944
YPP	LPS	Chr2_135495190	2	135495190	6.48944
YPP	LPS	Chr2_135602171	2	135602171	6.48944
YPP	LPS	Chr2_136180087	2	136180087	7.17201
YPP	LPS	Chr2_136181862	2	136181862	7.17201
YPP	LPS	Chr2_136271539	2	136271539	7.17201
YPP	LPS	Chr2_136305264	2	136305264	7.17201
YPP	LPS	Chr2_136355479	2	136355479	7.17201
YPP	LPS	Chr2_136406614	2	136406614	7.17201
YPP	LPS	Chr2_136549936	2	136549936	7.55942
YPP	LPS	Chr2_136588212	2	136588212	7.41162
YPP	LPS	Chr2_136624009	2	136624009	7.17201
YPP	LPS	Chr2_136835551	2	136835551	7.17201
YPP	LPS	Chr2_136841905	2	136841905	7.17201
YPP	LPS	Chr2_136887075	2	136887075	7.17201
YPP	LPS	Chr2_136979482	2	136979482	7.17201
YPP	LPS	Chr2_137042812	2	137042812	7.17201
YPP	LPS	Chr2_137178687	2	137178687	6.42169
YPP	LPS	Chr2_137261832	2	137261832	7.17201
YPP	LPS	Chr2_137265385	2	137265385	7.17201
YPP	LPS	Chr2_137399003	2	137399003	7.17201
YPP	LPS	Chr2_137473497	2	137473497	7.17201
YPP	LPS	Chr2_137490276	2	137490276	7.17201
YPP	LPS	Chr2_137716833	2	137716833	7.17201
YPP	LPS	Chr2_137963220	2	137963220	7.17201
YPP	LPS	Chr2_137985405	2	137985405	7.17201
YPP	LPS	Chr2_138086580	2	138086580	7.17201
YPP	LPS	Chr2_138313641	2	138313641	7.17201
YPP	LPS	Chr2_138528264	2	138528264	7.17201
YPP	LPS	Chr2_138562283	2	138562283	6.66097
YPP	LPS	Chr2_138617622	2	138617622	7.17201
YPP	LPS	Chr2_138747197	2	138747197	5.67133
YPP	LPS	Chr2_138869991	2	138869991	7.17201
YPP	LPS	Chr2_138980986	2	138980986	7.17201
YPP	LPS	Chr2_139065337	2	139065337	7.17201
YPP	LPS	Chr2_139181023	2	139181023	7.17201
YPP	LPS	Chr2_139183398	2	139183398	7.17201
YPP	LPS	Chr2_139668012	2	139668012	6.0697
YPP	LPS	Chr2_139719478	2	139719478	7.72639
YPP	LPS	Chr2_140054910	2	140054910	7.17201
YPP	LPS	Chr2_140071273	2	140071273	7.17201
YPP	LPS	Chr2_140114428	2	140114428	7.17201
YPP	LPS	Chr2_140255175	2	140255175	7.17201
YPP	LPS	Chr2_140315999	2	140315999	6.99789
YPP	LPS	Chr2_140323417	2	140323417	9.70173
YPP	LPS	Chr2_140393593	2	140393593	7.17201
YPP	LPS	Chr2_140660545	2	140660545	7.07326
YPP	LPS	Chr2_140694825	2	140694825	6.54587
YPP	LPS	Chr2_140712468	2	140712468	7.07326
YPP	LPS	Chr2_140885851	2	140885851	7.07326
YPP	LPS	Chr2_142355751	2	142355751	7.07326
YPP	LPS	Chr2_142537211	2	142537211	7.31859
YPP	LPS	Chr2_142743221	2	142743221	7.07326
YPP	LPS	Chr2_142864628	2	142864628	7.07326
YPP	LPS	Chr2_142998767	2	142998767	7.40952
YPP	LPS	Chr2_143040011	2	143040011	6.57493
YPP	LPS	Chr2_143258975	2	143258975	8.41952
YPP	LPS	Chr2_143383771	2	143383771	8.14108
YPP	LPS	Chr2_143515582	2	143515582	8.14108
YPP	LPS	Chr2_144046558	2	144046558	8.42293
YPP	LPS	Chr2_144068077	2	144068077	8.14108
YPP	LPS	Chr2_227872284	2	227872284	6.21052	CQTL2-2_YPP
YPP	LPS	Chr2_230383881	2	230383881	6.1613	CQTL2-2_YPP
YPP	LPS	Chr2_230937382	2	230937382	5.61198	CQTL2-2_YPP
YPP	LPS	Chr2_232877586	2	232877586	7.17084	CQTL2-2_YPP
YPP	LPS	Chr2_233015782	2	233015782	7.13455	CQTL2-2_YPP
YPP	LPS	Chr2_233144394	2	233144394	6.8354	CQTL2-2_YPP
YPP	LPS	Chr2_233248278	2	233248278	7.13455	CQTL2-2_YPP
YPP	LPS	Chr2_233357160	2	233357160	5.87447	CQTL2-2_YPP
YPP	LPS	Chr3_10065803	3	10065803	5.56477
YPP	LPS	Chr3_10074447	3	10074447	5.56477
YPP	LPS	Chr3_82727904	3	82727904	18.1651
YPP	LPS	Chr3_130047101	3	130047101	6.23243
YPP	LPS	Chr3_131698144	3	131698144	5.5507
YPP	LPS	Chr4_175743810	4	175743810	27.313
YPP	LPS	Chr8_130146823	8	130146823	5.8945
YPP	LPS	Chr8_169075806	8	169075806	7.00587
YPP	LPS	Chr8_169319905	8	169319905	5.82088
YPP	LPS	Chr8_170317846	8	170317846	9.0902
YPP	LPS	Chr8_170376080	8	170376080	5.71013
YPP	LPS	Chr8_170447168	8	170447168	5.71013
YPP	LPS	Chr8_170606782	8	170606782	5.82088
YPP	LPS	Chr8_171269766	8	171269766	7.18645
YPP	LPS	Chr8_171389994	8	171389994	6.13815
YPP	LPS	Chr8_171394408	8	171394408	6.13815
YPP	LPS	Chr8_171401366	8	171401366	6.45885
YPP	LPS	Chr8_171403256	8	171403256	7.09179
YPP	LPS	Chr8_171403286	8	171403286	7.5434
YPP	PH6WC TC	Chr1_15576781	1	15576781	5.62806	CQTL1-1_YPP
YPP	PH6WC TC	Chr1_15896415	1	15896415	6.53587	CQTL1-1_YPP
YPP	PH6WC TC	Chr1_15967867	1	15967867	6.49265	CQTL1-1_YPP
YPP	PH6WC TC	Chr1_16061468	1	16061468	7.29069	CQTL1-1_YPP
YPP	PH6WC TC	Chr2_194039026	2	194039026	7.91668	CQTL2-1_YPP
YPP	PH6WC TC	Chr2_194043042	2	194043042	7.91668	CQTL2-1_YPP
YPP	PH6WC TC	Chr2_194044039	2	194044039	7.85455	CQTL2-1_YPP
YPP	PH6WC TC	Chr2_194099512	2	194099512	7.91668	CQTL2-1_YPP
YPP	PH6WC TC	Chr2_194628109	2	194628109	5.79803	CQTL2-1_YPP
YPP	PH6WC TC	Chr2_194690794	2	194690794	8.30273	CQTL2-1_YPP
YPP	PH6WC TC	Chr2_194909734	2	194909734	5.81581	CQTL2-1_YPP
YPP	PH6WC TC	Chr2_217877394	2	217877394	8.41058	CQTL2-2_YPP
YPP	PH6WC TC	Chr2_220832512	2	220832512	8.50036	CQTL2-2_YPP
YPP	PH6WC TC	Chr2_220894747	2	220894747	8.50036	CQTL2-2_YPP
YPP	PH6WC TC	Chr2_220922779	2	220922779	8.50036	CQTL2-2_YPP
YPP	PH6WC TC	Chr2_221073654	2	221073654	7.76825	CQTL2-2_YPP
YPP	PH6WC TC	Chr2_221130024	2	221130024	6.39909	CQTL2-2_YPP
YPP	PH6WC TC	Chr2_221130199	2	221130199	6.88373	CQTL2-2_YPP
YPP	PH6WC TC	Chr3_174550805	3	174550805	5.85426
YPP	PH6WC TC	Chr3_176333439	3	176333439	5.90784
YPP	PH6WC TC	Chr3_176677313	3	176677313	6.17332
YPP	PH6WC TC	Chr5_203719257	5	203719257	8.22533
YPP	PH6WC TC	Chr5_203937066	5	203937066	10.5328
YPP	PH6WC TC	Chr5_204057259	5	204057259	9.25663
YPP	PH6WC TC	Chr5_204313319	5	204313319	6.18967
YPP	PH6WC TC	Chr5_204432155	5	204432155	5.83357
YPP	PH6WC TC	Chr5_204496884	5	204496884	7.19265
YPP	PH6WC TC	Chr5_204501575	5	204501575	5.83357
YPP	PH6WC TC	Chr5_205566846	5	205566846	6.24864
Note: a, the chromosome names and positions were based on maize B73 reference genome version 4; b,CQTL indicates the common QTL detected for each trait in at least two populations, the number after "CQTL" was the chromosome where the CQTL was located, if there were more than one CQTL on one chromosome, another number was added to distinguish them.
