# Supplementary material for: Dissection of the Genetic Basis of Yield Traits in Line per se and Testcross Populations and Identification of Candidate Genes for Hybrid Performance in Maize
Source: Int J Mol Sci. 2022 May 3;23(9):5074. doi: 10.3390/ijms23095074 (PMC9102962; doi:10.3390/ijms23095074)
Supplement: Supplementary file 1 [file ijms-23-05074-s001.zip › Table S3.xlsx]

## Sheet: Table S2
Table S3 DEGs identified between ZD958 and its parental lines, and their orthologs in other plant species were related to seed weight or yield.
Trait	Gene IDa	Chra	start(Mb)a	stop(Mb)a	Genes in other plant speciesb	Referencesc	Close to significant SNPs or notd
HKW	GRMZM2G087207	1	4.01189	4.01658	BjHMGS1	Liao et al. 2017
HKW	GRMZM2G095968	1	7.35312	7.35543	IbEXP1	Nah et al. 2013	Close to significant SNP
HKW	GRMZM2G159456	1	15.2677	15.2692	OsBU1	Tanaka et al. 2009	Close to significant SNP
HKW	GRMZM2G399072	1	16.118	16.1225	OsSNB	Ma et al. 2019	Close to significant SNP
HKW	GRMZM2G445634	1	16.7915	16.7925	OsTIFY	Hakata et al. 2012	Close to significant SNP
HKW	GRMZM2G420357	1	19.4747	19.4758	IKU1	Wang et al. 2010	Close to significant SNP
HKW	GRMZM2G100288	1	55.3897	55.3931	AtFER	Xu et al. 2019
HKW	GRMZM2G084587	1	76.8782	76.8899	OsBDG1	Jang et al. 2017
HKW	GRMZM2G015767	1	112.734	112.742	OsPTR9	Fang et al. 2014
HKW	GRMZM2G315848	1	157.08	157.084	AtPAP2	Zhang et al 2012
HKW	GRMZM2G081158	1	173.434	173.442	OsARF25	Qi et al. 2012
HKW	GRMZM2G007969	1	199.937	199.937	OsCEP6.1	Sui et al. 2016
HKW	GRMZM2G028726	1	208.478	208.483	AtAGG3	Li et al. 2012
HKW	GRMZM2G167986	1	243.707	243.709	GmCYP78A72	Zhao et al. 2015
HKW	GRMZM2G173732	1	244.53	244.531	OsBG1	Liu et al. 2015
HKW	GRMZM2G034828	1	246.878	246.884	NtKRP	Tian et al.2016
HKW	AC217401.3_FG003	1	264.931	264.935	OsBDG1	Jang et al. 2017
HKW	GRMZM2G127521	1	268.41	268.413	NtRPL17	Tian et al. 2017
HKW	GRMZM2G028151	1	281.7	281.704	OsSNB	Ma et al. 2019
HKW	GRMZM2G086573	2	4.66631	4.67174	OsSNB	Ma et al. 2019
HKW	GRMZM2G174784	2	5.52002	5.52438	AtAP2	Wang et al. 2019b
HKW	GRMZM2G399641	2	64.5885	64.59	OsGNP4	Zhang et al. 2011a
HKW	GRMZM2G043489	2	211.307	211.313	OsGL7	Wang et al. 2015a
HKW	GRMZM5G835235	3	34.9487	34.9531	OsGSK5	Ying et al. 2018
HKW	GRMZM2G391794	3	91.6149	91.6188	AtIKU2	Zhou et al. 2009
HKW	GRMZM2G173424	3	115.377	115.403	CBL2	Eckert et al. 2014
HKW	GRMZM2G076657	3	134.943	134.951	TTG2	Pesch et al.2014
HKW	GRMZM2G174249	3	145.764	145.767	AtGIF1	Kawade et al. 2020
HKW	GRMZM2G141638	3	166.836	166.84	OsSNB	Ma et al. 2019
HKW	GRMZM2G073003	3	187.532	187.536	AtCYCB1;4	Ren et al. 2019
HKW	GRMZM2G004183	3	213.687	213.69	OsSW5	Shomura et al. 2008
HKW	GRMZM2G116584	3	220.605	220.609	CBL3	Eckert et al. 2014
HKW	GRMZM2G116314	4	227.645	227.65	OsUBP15	Shi et al. 2019
HKW	GRMZM2G015578	5	77.2875	77.2912	OsRGG2	Miao et al. 2019
HKW	GRMZM2G151916	5	145.903	145.909	OsGSK5	Ying et al. 2018
HKW	GRMZM2G139300	5	169.498	169.502	OsGIF1	Duan et al. 2015
HKW	GRMZM2G034876	5	200.345	200.348	OsGL2	Che et al. 2016	Close to significant SNP
HKW	GRMZM2G092749	5	200.542	200.549	FERONIA	Yu et al. 2014	Close to significant SNP
HKW	GRMZM2G030744	5	214.477	214.481	OsbHLH107	Yang et al. 2018
HKW	GRMZM2G168371	5	214.953	214.955	OsAFD1	Yan et al. 2013
HKW	GRMZM2G094666	6	131.671	131.672	ThIPK2	Liu et al. 2012
HKW	GRMZM2G032896	6	132.245	132.249	OsSMG11	Fang et al. 2016
HKW	GRMZM2G059939	6	162.768	162.769	AtDPA4	Zhang et al. 2015	Close to significant SNP
HKW	GRMZM2G106600	7	1.79293	1.79792	AtPAP2	Zhang et al 2012
HKW	GRMZM2G172320	7	121.71	121.716	AtAGG3	Li et al. 2012
HKW	GRMZM2G067624	7	151.254	151.256	OsGLW7	Si et al. 2016
HKW	GRMZM2G300709	7	168.721	168.741	NtKRP	Tian et al.2016
HKW	GRMZM2G024151	8	5.91527	5.91922	OsGSK5	Ying et al. 2018
HKW	GRMZM2G067675	8	17.304	17.3092	OsBDG1	Jang et al. 2017
HKW	GRMZM2G328988	8	117.274	117.289	UPL3	Miller et al. 2019	Close to significant SNP
HKW	GRMZM2G034647	8	119.588	119.591	AtCYCB1;4	Ren et al. 2019	Close to significant SNP
HKW	GRMZM2G700665	8	131.577	131.58	AtAP2	Wang et al. 2019b
HKW	GRMZM2G139082	9	107.642	107.645	OsSNB	Ma et al. 2019
HKW	GRMZM5G875502	9	135.51	135.524	OsiEZ1	Liu et al. 2014
HKW	GRMZM2G021573	9	145.136	145.14	OsSNB	Ma et al. 2019
HKW	GRMZM2G087901	9	151.514	151.519	AtSUC2	Wang et al. 2015b
HKW	GRMZM2G106263	9	154.29	154.296	BjHMGS1	Liao et al. 2017
Yield	GRMZM2G087207	1	4.01189	4.01658	BjHMGS1	Liao et al. 2017
Yield	GRMZM2G095968	1	7.35312	7.35543	IbEXP1	Nah et al. 2013	Close to significant SNP
Yield	GRMZM2G159456	1	15.2677	15.2692	OsBU1	Tanaka et al. 2009	Close to significant SNP
Yield	GRMZM2G399072	1	16.118	16.1225	OsSNB	Ma et al. 2019	Close to significant SNP
Yield	GRMZM2G445634	1	16.7915	16.7925	OsTIFY	Hakata et al. 2012	Close to significant SNP
Yield	GRMZM2G420357	1	19.4747	19.4758	IKU1	Wang et al. 2010	Close to significant SNP
Yield	GRMZM2G100288	1	55.3897	55.3931	AtFER	Xu et al. 2019
Yield	GRMZM2G084587	1	76.8782	76.8899	OsI-BAK1	Khenw et al. 2015
Yield	GRMZM2G015767	1	112.734	112.742	OsPTR9	Fang et al. 2014
Yield	GRMZM2G315848	1	157.08	157.084	AtPAP2	Zhang et al 2012
Yield	GRMZM2G081158	1	173.434	173.442	OsARF25	Qi et al. 2012
Yield	GRMZM5G882527	1	195.753	195.756	AN-1	Luo et al. 2013
Yield	GRMZM2G007969	1	199.937	199.937	OsCEP6.1	Sui et al. 2016
Yield	GRMZM2G028726	1	208.478	208.483	AtAGG3	Li et al. 2012
Yield	GRMZM2G032222	1	223.746	223.753	ETFQO	Ishizak et al. 2005
Yield	GRMZM5G869779	1	226.063	226.07	FPGS1	Srivastava et al. 2011
Yield	GRMZM2G413853	1	229.802	229.819	OsDCL3b	Liao et al. 2019
Yield	GRMZM2G404443	1	230.074	230.077	OsCKX2	Ashikari et al. 2005
Yield	GRMZM2G445905	1	234.316	234.327	OsCesA7	Tanaka et al. 2013
Yield	GRMZM2G167986	1	243.707	243.709	GmCYP78A72	Zhao et al. 2015
Yield	GRMZM2G173732	1	244.53	244.531	OsBG1	Liu et al. 2015
Yield	GRMZM2G034828	1	246.878	246.884	NtKRP	Tian et al.2016
Yield	GRMZM2G003640	1	256.357	256.366	SSH1	Jiang et al. 2019
Yield	AC217401.3_FG003	1	264.931	264.935	OsBDG1	Jang et al. 2017
Yield	GRMZM2G127521	1	268.41	268.413	NtRPL17	Tian et al. 2017
Yield	GRMZM2G180246	1	273.393	273.397	OsGIF1	Lu et al. 2020
Yield	GRMZM2G028151	1	281.7	281.704	OsSNB	Ma et al. 2019
Yield	GRMZM2G078033	2	2.36606	2.36977	OsPAO5	Lv et al. 2020
Yield	GRMZM2G348909	2	3.4143	3.41964	GW5	Weng et al 2008
Yield	GRMZM2G086573	2	4.66631	4.67174	OsSNB	Ma et al. 2019
Yield	GRMZM2G174784	2	5.52002	5.52438	AtAP2	Wang et al. 2019b
Yield	GRMZM2G095892	2	16.8592	16.8618	GW5	Weng et al 2008
Yield	GRMZM2G039455	2	17.5633	17.5732	AGO1d	Feng et al. 2017
Yield	GRMZM2G123387	2	22.1247	22.1296	OsWRKY36	Lan et al. 2020
Yield	GRMZM2G107003	2	41.2214	41.2226	OsGSR1	Wang et al. 2009
Yield	GRMZM2G399641	2	64.5885	64.59	OsGNP4	Zhang et al. 2011a
Yield	GRMZM2G049141	2	84.1687	84.1881	UPL3	Miller et al. 2019
Yield	GRMZM2G043489	2	211.307	211.313	OsGL7	Wang et al. 2015a
Yield	GRMZM5G835235	3	34.9487	34.9531	OsGSK5	Ying et al. 2018
Yield	GRMZM2G139892	3	55.8032	55.8103	SSH1	Jiang et al. 2019
Yield	GRMZM2G391794	3	91.6149	91.6188	AtIKU2	Zhou et al. 2009
Yield	GRMZM2G173424	3	115.377	115.403	CBL2	Eckert et al. 2014
Yield	GRMZM2G076657	3	134.943	134.951	TTG2	Psech et al.2014
Yield	GRMZM2G174249	3	145.764	145.767	AtGIF1	Kawade et al. 2020
Yield	GRMZM5G814985	3	164.409	164.418	OsDCL3b	Liao et al. 2019
Yield	GRMZM2G141638	3	166.836	166.84	OsSNB	Ma et al. 2019
Yield	GRMZM2G125411	3	178.651	178.655	OsCOI1b	Lee et al. 2015
Yield	GRMZM2G073003	3	187.532	187.536	AtCYCB1;4	Ren et al. 2019
Yield	GRMZM5G817173	3	191.9	191.904	OsCKX11	Zhang et al. 2020
Yield	GRMZM2G042818	3	198.661	198.666	NOG1	Huo et al. 2017
Yield	GRMZM2G004183	3	213.687	213.69	OsSW5	Shomura et al. 2008
Yield	GRMZM2G464976	3	216.723	216.731	Osa-MIR167b	Liu et al. 2012
Yield	GRMZM2G116584	3	220.605	220.609	CBL3	Eckert et al. 2014
Yield	GRMZM2G133568	4	126.034	126.035	AGL6	Su et al. 2019
Yield	GRMZM2G132880	4	188.562	188.563	CEN	Bi et al. 2019
Yield	GRMZM2G419239	4	217.14	217.142	GmMYB14	Chen et al. 2020
Yield	GRMZM2G116314	4	227.645	227.65	OsUBP15	Shi et al. 2019
Yield	GRMZM2G024973	5	11.7935	11.7959	SLR1	Dai et al. 2010
Yield	GRMZM2G015578	5	77.2875	77.2912	OsRGG2	Miao et al. 2019
Yield	GRMZM2G151916	5	145.903	145.909	OsGSK5	Ying et al. 2018
Yield	GRMZM2G139300	5	169.498	169.502	OsGIF1	Duan et al. 2015
Yield	GRMZM2G529859	5	189.249	189.252	YABBY2	Slugina et al. 2020
Yield	GRMZM2G034876	5	200.345	200.348	OsGL2	Che et al. 2016	Close to significant SNP
Yield	GRMZM2G092749	5	200.542	200.549	FERONIA	Yu et al. 2014	Close to significant SNP
Yield	GRMZM2G056252	5	203.092	203.097	FAD2-1	Do et al. 2019
Yield	GRMZM2G019317	5	204.644	204.649	OsI-BAK1	Khenw et al. 2015
Yield	GRMZM2G030744	5	214.477	214.481	OsbHLH107	Yang et al.2018
Yield	GRMZM2G168371	5	214.953	214.955	OsAFD1	Yan et al. 2013
Yield	GRMZM2G076329	6	38.2711	38.2752	SMG11	Fang et al. 2016
Yield	GRMZM2G107756	6	75.2651	75.2673	GF14f	Zhang et al. 2019
Yield	GRMZM5G876960	6	88.3108	88.3116	OsPAO5	Lv et al. 2020
Yield	GRMZM2G137849	6	128.821	128.825	TaBT1	Wang et al. 2019a
Yield	GRMZM2G133631	6	131.213	131.217	RCAR5	Kim et al. 2011
Yield	GRMZM2G094666	6	131.671	131.672	ThIPK2	Liu et al. 2012
Yield	GRMZM2G032896	6	132.245	132.249	OsSMG11	Fang et al. 2016
Yield	GRMZM2G059939	6	162.768	162.769	AtDPA4	Zhang et al. 2015	Close to significant SNP
Yield	GRMZM2G106600	7	1.79293	1.79792	AtPAP2	Zhang et al 2012
Yield	GRMZM2G093276	7	21.81	21.812	OsZIP5	Tan et al. 2020
Yield	GRMZM2G172320	7	121.71	121.716	AtAGG3	Li et al. 2012
Yield	GRMZM2G067624	7	151.254	151.256	OsGLW7	Si et al. 2016
Yield	GRMZM2G300709	7	168.721	168.741	NtKRP	Tian et al.2016
Yield	GRMZM2G024151	8	5.91527	5.91922	OsGSK5	Ying et al. 2018
Yield	GRMZM2G067675	8	17.304	17.3092	OsI-BAK1	Khenw et al. 2015
Yield	GRMZM2G325612	8	22.2502	22.2543	CKX2.1	Zhang et al. 2011b
Yield	GRMZM2G331566	8	35.006	35.0086	AtCEL1	Venkata et al. 2020
Yield	GRMZM2G165567	8	112.239	112.241	RCAR5	Kim et al. 2011
Yield	GRMZM2G328988	8	117.274	117.289	UPL3	Miller et al. 2019	Close to significant SNP
Yield	GRMZM2G034647	8	119.588	119.591	AtCYCB1;4	Ren et al. 2019	Close to significant SNP
Yield	GRMZM2G700665	8	131.577	131.58	AtAP2	Wang et al. 2019b
Yield	GRMZM2G005552	8	132.711	132.713	GY1	Ren et al. 2018
Yield	GRMZM2G162525	8	134.44	134.445	OsMEL1	Nonomura et al. 2007
Yield	GRMZM2G007848	8	148.567	148.574	OsRH34	Huang et al. 2016
Yield	GRMZM2G006352	8	150.874	150.875	AtMYB68	Deng et al. 2020
Yield	GRMZM2G139082	9	107.642	107.645	OsSNB	Ma et al. 2019
Yield	GRMZM5G875502	9	135.51	135.524	OsiEZ1	Liu et al. 2014
Yield	GRMZM2G021573	9	145.136	145.14	OsSNB	Ma et al. 2019
Yield	GRMZM2G087901	9	151.514	151.519	AtSUC2	Wang et al.2015b
Yield	GRMZM2G106263	9	154.29	154.296	BjHMGS1	Liao et al. 2017
Yield	GRMZM2G393334	9	154.724	154.73	FPGS1	Srivastava et al. 2011
Yield	GRMZM2G147266	10	1.27903	1.28365	Tafer-5B	Juliana et al. 2019
Yield	GRMZM2G420801	10	101.174	101.177	OsETR2	Wuriyanghan et al. 2009
Yield	GRMZM2G001106	10	132.818	132.819	GmMYB14	Chen et al. 2020
Note: a, the gene ID and positions were based on maize B73 reference genome version 3; b, these genes in other plant species were confirmed to be related to seed weight or yield, and were orthologous to the meize genes in the second column; c, the references were listed at the end of this table; d, The genes were close to the significant SNPs detected in the Chang7-2 TC populations for HKW and YP…
References
Ashikari M, Sakakibara H, Lin S, Yamamoto T, Takashi T, Nisihimura A, Angeles ER, Qian Q, Matsuko M (2005) Cytokinin Oxidase Regulates Rice Grain Production. Science 309(741): 741-745
Bi XJ, Van EW, Mulki M, Kirschner G, Zhong JS, Simon R, Von KM (2019) CENTRORADIALIS Interacts with FLOWERING LOCUS T-Like Genes to Control Floret Development and Grain Number. Plant Physiology 180(2):1013-1030
Che RH, Tong HN, Shi BH, Liu YQ, Fang SR, Liu DP, Xiao YH, Hu B, Liu LC, Wang HR, Zhao MF, Chu CC. Control of grain size and rice yield by GL2-mediated brassinosteroid responses. Nat Plant. 2016;2: 15195
Chen LM, Yang HL, Fang YS, Guo W, Chen HF, Zhang XJ, Dai WJ, Chen SL, Hao QN, Yuan SL, Zhang CJ, Huang Y, Shan ZH, Yang ZL, Qiu DZ, Liu XR, Tran L.S,Zhou XA, Cao D (2020) Overexpression of GmMYB14 improves high-density yield and drought tolerance of soybean through regulating plant architecture mediated by the brassinosteroid pathway. Plant Biotechnology Journal pp. 1–15
Dai C, Xue HW (2010) Rice early flowering1, a CKI, phosphorylates DELLA protein SLR1 to negatively regulate gibberellin signalling. EMBO J 29:1916-1927
Deng MD, Wang Y, Kuzma M, Chalifoux M, Tremblay L, Yang SL, Ying JF, Sample A, Wang HM, Griffiths R, Uchaca T, Tang XR, Tian G, Joslin K, Dennis D, McCourt P, Huang YF, Wan JX (2020) Activation tagging identifies Arabidopsis transcription factor AtMYB68 for heat and drought tolerance at yield determining reproductive stages. Plant Journal DOI: 10.1111/tpj.15019
Do PT, Nguyen CX, Bui HT, Tran TN, Stacey G, Gillman JD, Zhang ZJ, Stacey MG (2019) Demonstration of highly efficient dual gRNA CRISPR/Cas9 editing of the homeologous GmFAD2–1A and GmFAD2–1B genes to yield a high oleic, low linoleic and α-linolenic acid phenotype in soybean. BMC Plant Biology 311:5072
Duan P, Ni S, Wang J, Zhang B, Xu R, Wang YX, Chen HQ, Zhu XD, Li YH (2015) Regulation of OsGRF4 by OsmiR396 controls grain size and yield in rice. Nature Plants 2: 15203
Eckert C, Offenborn J, Heinz T, Marriott T, Schultke S, Zhang CX, Hillmer S, Heilman M, Shumacher K, BockR, Kudla J (2014) The vacuolar calcium sensors CBL2 and CBL3 affect seed size and embryonic development in Arabidopsis thaliana. The Plant Journal 78(1):146-156
Fang ZM, Xia KF, Yang X, Suter M, Meier S, Rentch D, Xu XL, Zhang MY (2014) Altered expression of the PTR/NRT1 homologue OsPTR9 affects nitrogen utilization efficiency, growth and grain yield in rice. Plant Biotechnology Journal 11(4): 446-458
Fang N, Xu R, Huang LJ, Zhang BL, Duan PG, Li N, Li YH (2016) SMALL GRAIN 11 Controls Grain Size, Grain Number and Grain Yield in Rice. Rice 9: 64
Feng N , Song G, Guan J , Chen K, Mao L (2017) Transcriptome of wheat inflorescence development from spikelet initiation to floral patterning.Plant physiology 174(3).
Hakata M, Kuroda M, Ohsumi A, Hirose T, Nakamura H, Muramatsu M, Ichikawa H, Yamakawa H. Overexpression of a rice TIFY gene increases grain size through enhanced accumulation of carbohydrates in the stem. Biosci Biotechnol Biochem. 2012;76(11): 2129–2134
Huang CK, Sie YS, Chen YF, Huang TS, Lu CA (2016) Two highly similar DEAD box proteins, OsRH2 and OsRH34, homologous to eukaryotic initiation factor 4AIII, play roles of the exon junction complex in regulating growth and development in rice. BMC Plant Biology 16: 84
Huo X, Wu S, Zhu ZF, Liu YC, Fu YC, Cai HW, Sun XY, Gu P, Xie DX, Tan LB, Sun CQ (2017) NOG1 increases grain production in rice. Nature Communications 8: 1497
Ishizaki K,Larson TR,Schauer N,Fernie AR,Graham IA,Leaver CJ (2005) The critical role of Arabidopsis electron-transfer flavoprotein:ubiquinone oxidoreductase during dark-induced starvation. Plant Cell 17:2587-2600
Jang sh, Li HY (2017) Oryza sativa BRASSINOSTEROID UPREGULATED1 LIKE1 Induces the Expression of a Gene Encoding a Small Leucine-Rich-Repeat Protein to Positively Regulate Lamina Inclination and Grain Size in Rice. Front Plant Sci 17(8):1253
Jiang LY, Ma X, Zhao SS, Tang YY, Liu FX, Gu P, Zhu ZF, Cai HW, Sun CQ, Tan LB (2019) The APETALA2-Like transcription factor SUPERNUMERARY BRACT controls rice seed shattering and seed size. The Plant Cell 31(1): 17-36
Juliana P , Poland J , Huerta-Espino J , Shresth S , Singh R. P (2019). Improving grain yield, stress resilience and quality of bread wheat using large-scale genomics.Nature Genetics,51(10), 1530-1539.
Kawade K, Horiguchi G, Hirose Y, Oikawa A, Hirai MY, Saito K, Fujita T, Tsukaya H (2020) Metabolic Control of Gametophore Shoot Formation through Arginine in the Moss Physcomitrium patens. Cell Report 32(10):108127
Khenw CY, Teo CJ, Chan WS, Wong HL, Namasivayam P, Ho CL (2015) Brassinosteroid insensitive 1-associated kinase 1 (OsI-BAK1) is associated with grain filling and leaf development in rice. Journal of Plant Physiology 182: 23-32
Kim H, Hwang H, Hong J, Lee Y, Aha P, Yoo S, Lee S, Kim B (2011) A rice orthologue of the ABA receptor, OsPYL/RCAR5, is a positive regulator of the ABA signal transduction pathway in seed germination and early seedling growth. Journal of Experimental Botany 63(2): 1013-1024
Lan J, Lin QB, Zhou CL, Ren TK, Liu X, Miao R, Jing RN, Mou CL, Nguyen N, Zhu XJ, Wang Q, Zhang X, Guo XP, Liu SJ, Jiang L, Wan JM (2020) Small grain and semi-dwarf 3, a WRKY transcription factor, negatively regulates plant height and grain size by stabilizing SLR1 expression in rice. Plant Molecular Biology 2020, DOI: 10.1007/s11103-020-01049-0
Lee S, Sakuraba Y, Lee Y, Kim K, An G, Lee H, Peak N (2015) Mutation of Oryza sativa CORONATINE INSENSITIVE 1b (OsCOI1b) delays leaf senescence. Journal of Integrative Plant Biology 57(6): 562-576
Li SG, Liu WX, Zhang XQ, Liu YJ, Li Yh (2012) Roles of the Arabidopsis G protein γ subunit AGG3 and its rice homologs GS3 and DEP1 in seed and organ size control. Plant Signaling 7(10):1357-1359
Liao P , Chen X , Wang M (2017). Improved fruit α-tocopherol, carotenoid, squalene and phytosterol contents through manipulation of Brassica juncea 3-HYDROXY-3-METHYLGLUTARYL-COA SYNTHASE1 in transgenic tomato[J]. Plant Biotechnology Journal, 2017.
Liao PF, Ouyang JX, Zhang JJ, Yang L, Wang X, Peng XJ, Wang D, Zhu YL, Li SB (2019) OsDCL3b affects grain yield and quality in rice. Plant Molecular Biology 99(3): 193-204
Liu M, Li DM, Wang ZK, Meng FL, Li YG, Wu XX, Teng WL, Han YP, Li WB (2012) Transgenic expression of ThIPK2 gene in soybean improves stress tolerance, oleic acid content and seed size. Plant cell 111, pages277–289
Liu H, Jia SH, Shen DF, Liu J, Zhao HP, Han SC, Wang YD (2012) Four AUXIN RESPONSE FACTOR genes downregulated by microRNA167 are associated with growth and development in Oryza sativa. Functional Plant Biology 39(9): 736-744
Liu XY, Zhou C, Zhao Y, Zhou SL, Wang WT, Zhoy DX (2014) The rice enhancer of zeste [E(z)] genes SDG711 and SDG718 are respectively involved in long day and short day signaling to mediate the accurate photoperiod control of flowering time. Frontiers in Plant Science 5: 591
Liu LC, Tong HN, Xiao YH, Chen RH, Xu F, Hu B, Lianag CZ, Li JY, Chu CC (2015) Activation of Big Grain1 significantly improves grain size by regulating auxin transport in rice. Proceedings of the National Academy of Sciences of the United States of America 112(35): 11102-11107
Lu YZ, Meng YL, Zeng J, Luo Y, Feng Z, Bian LY, Gao SY (2020) Coordination between GROWTH-REGULATING FACTOR1 and GRF-INTERACTING FACTOR1 plays a key role in regulating leaf growth in rice. 20 : 200 DOI: 10.1186/s12870-020-02417-0
Luo JH, Liu H, Zhou TY, Gu BG, Huang XH, Shangguan YY, Zhu J, Li Y, Zhao Y, Wang YC, Zhao Q, Wang AH, Wang ZQ, Sang T, Wang ZX, Han B (2013) An-1 encodes a basic Helix-Loop-Helix protein that regulates awn development, grain size, and grain number in rice. The Plant Cell 25(9): 3360-3376
Lv YS, Shao GN, Jiao GA, Sheng ZH, Xie LH, Hu SK, Tang SQ, Wei XG, Hu PS (2020) Targeted mutagenesis of POLYAMINE OXIDASE 5 that negatively regulates mesocotyl elongation enables the generation of direct-seeding rice with improved grain yield. Molecular Plant DOI: 10.1016/j.molp.2020.11.007
Ma XS, Feng FJ, Zhang Y, Elesawi EE, Xu K, Li TF, Mei HW, Liu HY, Gao NN, Chen CL, Luo LJ, Yu SW (2019) A novel rice grain size gene OsSNB was identified by genome-wide association study in natural population. PLoS Genetics 15(5): e1008191
Miao J, Yang ZF, Zhang DP, Wang YZ, Xu MB, Zhou LH, Wang J, Wu SJ, Yao YL, Du X, Gu FF, Gong ZY, Gu MH, Liang GH, Zhou Y (2019) Mutation of RGG2, which encodes a type B heterotrimeric G protein γ subunit, increases grain size and yield production in rice. Plant Biotechnology Journal 17(3): 650-664
Miller C, Wells R, Mckenzie N, Trick M, Ball J, Fatihi A, Du breucp B, Chardot T, Lepiniec L, Bevan M (2019) Variation in Expression of the HECT E3 Ligase UPL3 Modulates LEC2 Levels, Seed Size, and Crop Yields in Brassica napus. Plant Cell 31(10):1370-2385
Noh SA, Lee HS, Kim YS, Paek KH, Shin JS, Bae JM. Down-regulation of the IbEXP1 gene enhanced storage root development in sweetpotato. J Exp Bot. 2013;64: 129-142
Nonomura K, Morohoshi A, Nakano M, Eiguchi M, Miyao A, Hirochika H, Kurata N (2007) A germ cell–specific gene of the ARGONAUTE family Is essential for the progression of premeiotic mitosis and meiosis during sporogenesis in rice. The Plant Cell 19(8): 2583-2594
Psech M, Dartan B, Birkenbihl R, Somssich IE, Hulskamp M (2014) Arabidopsis TTG2 Regulates TRY Expression through Enhancement of Activator Complex-Triggered Activation. The Plant Cell DOI: https://doi.org/10.1105/tpc.114.129379
Qi P, Lin YS, Song XJ, Shen JB, Huang W, Shan JX, Zhu MZ, Jiang LW, Gao JP, Lin HX (2012) The novel quantitative trait locus GL3.1 controls rice grain size and yield by regulating Cyclin-T1;3. Cell Research 22(12): 1666-1680
Ren DY, Yu HP, Rao YC, Xu QK, Zhou TT, Hu J, Zhang Y, Zhang GG, Zhu L, Gao ZY, Chen G, Guo LB, Zeng DL, Qian Q (2018) ‘Two‐floret spikelet’ as a novel resource has the potential to increase rice yield. Plant Biotechnology Journal 16(2): 351-353
Ren DQ, Wang XC, Yang M, Yang L, He GM, Deng XW (2019) A new regulator of seed size control in Arabidopsis identified by a genome-wide association study. New Phytologist 222(2):895-906
Shi CS, Ren YL, Liu LL, Wang F, Zhang H, Tian P, Pan T, Wnag YF, Jing RN, Liu TZ, Wu FQ, Lin QB, Lei CL, Zhang X, Zhu SS, Guo XP, Wang JL, Zhao ZC, Wang J, Zhai HQ, Cheng ZJ, Wan JM (2019) Ubiquitin Specific Protease 15 Has an Important Role in Regulating Grain Width and Size in Rice. Plant Physiology 180(1): 381-391
Shomura A, Izawa T, Ebana K, Ebitani T, Kannegae H, Yano M (2008) Deletion in a gene associated with grain size increased yields during rice domestication. Nature Genetics 40(8): 1023-1028
Si L , Chen J , Huang X , Hao G, Han B (2016) controls grain size in cultivated rice. Nature Genetics DOI:10.1038/ng.3518
Slugina MA, Filyushin Ma, Shchennikova AV, Kochieva EZ, Skrybin KG （2020） FAS, YABBY2, and YABBY5 Gene Expression Profile Correlates with Different Fruit Locule Number in Tomato. Russian Journal of Genetics 56(4):410-416
Srivastava A.C.,Ramos-Parra P.A.,Bedair M.,Robledo-Hernandez A.L.,Tang Y.,Sumner L.W.,Diaz de la Garza R.I.,Blancaflor E.B (2011) The folylpolyglutamate synthetase plastidial isoform is required for postembryonic root development in Arabidopsis. Plant Physiol 155:1237-1251
Su YL, Liu JX, Liang WQ, Dou YH (2019) Wheat AGAMOUS LIKE 6 transcription factors function in stamen development by regulating the expression ofTa APETALA3. Development 146(20):doi: 10.1242/dev.177527.
Sui ZP, Wang TY, Li HJ, Zhang M, Li YY, Xu RB, Xing GF, Ni ZF, Xin MM (2016) Overexpression of Peptide-Encoding OsCEP6.1 Results in Pleiotropic Effects on Growth in Rice (O. sativa). Frontiers in Plant Science 7: 228
Tan LG, Qu MM, Zhu YM, Peng C, Wang JR, Gao DY, Chen CY (2020) ZINC TRANSPORTER5 and ZINC TRANSPORTER9 Function Synergistically in Zinc/Cadmium Uptake. Plant Physiology 183(3): 1235-1249
Tanaka A, Nakagawa H, Tomita C, Shimatani Z, Ohtake M, Nomura T, Jiang CJ, Dubouzet JG, Kikuchi S, Sekimoto H, Yokota T, Asami T, Kamakura T, Mori M (2009) BRASSINOSTEROID UPREGULATED1, encoding a Helix-Loop-Helix protein, is a novel gene involved in brassinosteroid signaling and controls bending of the lamina joint in rice. Plant Physiology 151(2): 669-680
Tanaka K, Murata K, Yamazaki M, Onosato K, Miyao A, Hirochika H (2013) Three distinct rice cellulose synthase catalytic subunit genes required for cellulose synthesis in the secondary wall. Plant Physiology 133(1): 73-83
Tian SJ, Wu JJ, Liu Y, Huang XR, Li F, Wang ZD, Sun MX (2017) Ribosomal protein NtRPL17 interacts with kinesin-12 family protein NtKRP and functions in the regulation of embryo/seed size and radicle growth. J Exp Bot 68(20):5553-5564.
Tian SJ, Wu JJ, Li F, Zou JW, Liu YW ,Zhou B, Bai Y, Sun MX (2016) NtKRP, a kinesin-12 protein, regulates embryo/seed size and seed germination via involving in cell cycle progression at the G2/M transition. Scientific Reports 35641 (2016)
Venkata BP, Polzin R, Wilkers R, Fearn A, Blumenthal D, Rohrbought S, Taylor N (2020) Heterologous Overexpression of Arabidopsis cel1 Enhances Grain Yield, Biomass and Early Maturity in Setaria viridis. Forniets in plant Sciences https://doi.org/10.3389/fpls.2020.515078
Wang L, Wang Z, Xu YY, Joo SH, Kim KS, Xue Z, XuZH, Wang ZY, Chong K (2009) OsGSR1 is involved in crosstalk between gibberellins and brassinosteroids in rice. The Plant Journal 57(3): 498-510
Wang YX, Xiong GS, Hu J, Jiang L, Yu H, Xu J, Fang YX, Zeng LJ, Xu ER , Xu J, Ye WJ, Meng XB, Liu RF, Chen HQ, Jing YH, Wang YH, Zhu XD, Qian Q (2015a) Copy number variation at the GL7 locus contributes to grain size diversity in rice. Nature Genetics 47(8): 944-948
Wang L, Lu Q, Wen X, Lu C (2015b) Enhanced sucrose loading improves rice yield by increasing grain size. Plant Physiology 10.1104/pp.15.01170
Wang YM, Hou j, Liu H, Li T, Wang K, Hao CY,Liu HY, zhang XY (2019a) TaBT1, affecting starch synthesis and thousand kernel weight, underwent strong selection during wheat improvement,Journal of Experimental Botany, Volume 70, Issue 5, 15 February 2019, Pages 1497–1511
Wang LB, Ma H, Lin J (2019b) Angiosperm-Wide and Family-Level Analyses of AP2/ERF Genes Reveal Differential Retention and Sequence Divergence After Whole-Genome Duplication. Front. Plant Sci https://doi.org/10.3389/fpls.2019.00196
Wang AH, Garcia D, Zhang HY, Feng K, Chaudhury A, Berger F, Peacock WJ, Dennis ES, Luo M. The VQ motif protein IKU1 regulates endosperm growth and seed size in Arabidopsis. Plant J. 2010;63: 670-679
Weng JF, Gu SH, Wan XY, Gao H, Guo T, Su N, Lei CL, Zhang X, Cheng ZJ, Guo XP, Wang JL, Jiang L, Zhai HQ, Wan JM (2008) Isolation and initial characterization of GW5, a major QTL associated with rice grain width and weight. Cell Research 18(12): 1199-1209
Wuriyanghan HD, Zhang B, Cao WH, Ma B, Lei G, Liu YF, Wei W, Wu HJ, Chen HW, Cao YR, He SJ, Zhang WK, Wang XJ, Chen SY, Zhang JS (2009) The ethylene receptor ETR2 delays floral transition and affects starch accumulation in rice. The Plant Cell 21(5): 1473-1494
Xu G, Chen W, Song L, Chen Q, Zhang L, Liao H, Zhao G, Lin F, Zhou H, Yu F (2019) FERONIA phosphorylates E3 ubiquitin ligase ATL6 to modulate the stability of 14-3-3 proteins in plant C/N responses. Journal of Experiment Botany 10.1093/jxb/erz378
Yan DW, Zhou Y, Ye SH, Zeng LJ, Zhang XM, He ZH (2013) BEAK-SHAPED GRAIN 1/TRIANGULAR HULL 1, a DUF640 gene, is associated with grain shape, size and weight in rice. Science China Life Sciences 56(3): 275-283
Yang XM, Ren YL, Cai Y, Niu M, Feng ZM, Jing RN, Mou CL, Liu X, Xiao LJ, Zhang X, Wu F, Guo XP, Jiag L, Wang JN (2018) Overexpression of OsbHLH107, a member of the basic helix-loop-helix transcription factor family, enhances grain size in rice (Oryza sativa L.). Rice 11: 41
Yang WB, Gao MJ, Yin X, Xu YH, Zeng LJ, Li Q, Zhang SB, Wang JM, Zhang XM, He ZH (2013) Control of Rice Embryo Development, Shoot Apical Meristem Maintenance, and Grain Yield by a Novel Cytochrome P450. Molecular Plant 6(6): 1945-1960
Yu F, Li J, Huang Y, Liu L, Li DP, Chen LB, Luan S. FERONIA receptor kinase controls seed size in Arabidopsis thaliana. Mol Plant. 2014; 7: 920-922
Ying JZ, Ma M, Bai C, Huang XH, Liu JL, Song XJ (2018) TGW3, a Major QTL that Negatively Modulates Grain Length and Weight in Rice. Molecular Plant 11(5): 750-753
Zhang Y, Yu L, Yung KF, Lang DY, Sun F, Lim BL (2012) Over-expression of AtPAP2 in Camelina sativa leads to faster plant growth and higher seed yield. Biotechology for Biofules 5(1):19-25
Zhang ZY, Li JJ, Yao GX, Zhang HL, Dou HJ, Shi HL, Sun XM, Li ZC (2011a) Fine Mapping and Cloning of the Grain Number Per-Panicle Gene (Gnp4) on Chromosome 4 in Rice (Oryza sativa L.). Journal of Integrative Agriculture 10(12): 1825-1833
Zhang JP, Liu WH, Yang XM, Gao AN, Li XQ, Wu XY, Li LH (2011b) Isolation and characterization of two putative cytokinin oxidase genes related to grain number per spike phenotype in wheat. Mol Biol Rep 38(4):2337-47
Zhang Y, Du L, Xu R, Cui R, Hao J, Sun C, Li Y, (2015) Transcription Factors SOD7/NGAL2 and DPA4/NGAL3 Act Redundantly to Regulate Seed Size by Directly Repressing KLU Expression in Arabidopsis thaliana. The Plant Cell 27:620-632
Zhang ZX, Zhao H, Huang FL, Long JF, Song G, Lin WX (2019) The 14-3-3 protein GF14f negatively affects grain filling of inferior spikelets of rice (Oryza sativa L.). The Plant Journal 99(2): 344-358
Zhang W, Peng KX, Cui FB, Wang DL, Zhao JZ, Zhang YJ, Yu NN, Wang YY, Zeng DL, Wang YH, Cheng ZK, Zhang KW (2020) Cytokinin oxidase/dehydrogenase OsCKX11 coordinates source and sink relationship in rice by simultaneous regulation of leaf senescence and grain number. Plant Biotechology Journal DOI: 10.1111/pbi.13467
Zhao BT, Dai AH, Wei HC (2015) ArabidopsisKLU homologue GmCYP78A72 regulates seed size in soybean. Plant Molecular Biology 90(1-2), 33-47
Zhou Y, Zhang XJ, Kang XJ, Zhao XY, Ni M (2009) SHORT HYPOCOTYL UNDER BLUE1 Associates with MINISEED3 and HAIKU2 Promoters in Vivo to Regulate Arabidopsis Seed Development. Plant Cell https://doi.org/10.1105/tpc.108.064972
