# Supplementary material for: Dissection of the Genetic Basis of Yield Traits in Line per se and Testcross Populations and Identification of Candidate Genes for Hybrid Performance in Maize
Source: Int J Mol Sci. 2022 May 3;23(9):5074. doi: 10.3390/ijms23095074 (PMC9102962; doi:10.3390/ijms23095074)
Supplement: Supplementary file 1 [file ijms-23-05074-s001.zip › Table S4.xlsx]

## Sheet: Table S3
Table S4 DEGs identified between XY335 and its parental lines, and their orthologs in other plant species were related to seed weight or yield.
Trait	Gene IDa	Chra	Start(Mb)a	Stop(Mb)a	Genes in other plant speciesb	Referencesc	Close to significant SNPs or notd
HKW	GRMZM2G116584	3	220.605	220.609	CBL3	Eckert et al. 2014
HKW	GRMZM2G143235	3	5.58145	5.58797	OsSMG11	Fang et al. 2016
HKW	GRMZM2G073750	3	123.882	123.888	OsARF25	Qi et al. 2012
HKW	GRMZM2G027302	4	172.474	172.476	OsAFD1	Yan et al. 2013
HKW	GRMZM2G463904	5	211.801	211.814	RLK7	He et al. 2020	Close to significant SNP
HKW	GRMZM2G034876	5	200.345	200.348	OsGL2	Che et al. 2016	Close to significant SNP
HKW	GRMZM2G007288	5	144.62	144.625	OsGW2	Hao et al. 2021	Close to significant SNP
HKW	GRMZM2G097275	5	77.9732	77.9783	IPA1	Qin et al. 2020
HKW	GRMZM2G094666	6	131.671	131.672	ThIPK2	Liu et al. 2012
HKW	GRMZM5G875502	9	135.51	135.524	OsiEZ1	Na et al. 2013	Close to significant SNP
HKW	GRMZM2G050137	9	104.884	104.886	OsglHAT1	Song et al. 2015
HKW	GRMZM2G087901	9	151.514	151.519	AtSUC2	Wang et al.2015
yield	GRMZM2G050305	2	196.944	196.945	GmMYB14	Chen et al. 2020	Close to significant SNP
yield	GRMZM2G102346	2	10.0152	10.0214	NAL1	Wang et al. 2020
yield	GRMZM2G092008	3	231.199	231.2	CEN	Bi et al.2019
yield	GRMZM2G116584	3	220.605	220.609	CBL3	Eckert et al. 2014
yield	GRMZM2G143235	3	5.58145	5.58797	OsSMG11	Fang et al. 2016
yield	GRMZM2G000614	3	201.608	201.618	LR34	Krattinger et al. 2010
yield	GRMZM2G073750	3	123.882	123.888	OsARF25	Qi et al. 2012
yield	GRMZM2G027302	4	172.474	172.476	OsAFD1	Yan et al. 2013
yield	GRMZM2G463904	5	211.801	211.814	RLK7	He et al. 2020	Close to significant SNP
yield	GRMZM2G034876	5	200.345	200.348	OsGL2	Che et al. 2016	Close to significant SNP
yield	GRMZM2G007288	5	144.62	144.625	TaGW2	Zhai et al. 2018	Close to significant SNP
yield	GRMZM2G097275	5	77.9732	77.9783	IPA1	Qin et al. 2020
yield	GRMZM2G018082	5	35.2978	35.3005	DHD1	Zhang et al. 2019b
yield	GRMZM2G094666	6	131.671	131.672	ThIPK2	Liu et al. 2012
yield	GRMZM2G107756	6	75.2651	75.2673	GF14f	Zhang et al. 2019a
yield	GRMZM2G006352	8	150.874	150.875	AtMYB68	Deng et al. 2020
yield	GRMZM5G875502	9	135.51	135.524	OsiEZ1	Na et al. 2013	Close to significant SNP
yield	GRMZM2G050137	9	104.884	104.886	OsglHAT1	Song et al. 2015
yield	GRMZM2G531231	9	16.8062	16.8142	AGL6	Su et al. 2019
yield	GRMZM2G087901	9	151.514	151.519	AtSUC2	Wang et al.2015
Note: a, the gene ID and positions were based on maize B73 reference genome version 3; b, these genes in other plant species were confirmed to be related to seed weight or yield, and were orthologous to the maize genes in the second column; c, the references were listed at the end of this table; d, The genes were close to the significant SNPs detected in the PH6WC TC populations for HKW and yield…
References
Bi XJ, Van EW, Mulki M, Kirschner G, Zhong JS, Simon R, Von KM (2019) CENTRORADIALIS Interacts with FLOWERING LOCUS T-Like Genes to Control Floret Development and Grain Number. Plant Physiology 180(2):1013-1030
Che RH, Tong HN, Shi BH, Liu YQ, Fang SR, Liu DP, Xiao YH, Hu B, Liu LC, Wang HR, Zhao MF, Chu CC. Control of grain size and rice yield by GL2-mediated brassinosteroid responses. Nat Plant. 2016;2: 15195
Chen LM, Yang HL, Fang YS, Guo W, Chen HF, Zhang XJ, Dai WJ, Chen SL, Hao QN, Yuan SL, Zhang CJ, Huang Y, Shan ZH, Yang ZL, Qiu DZ, Liu XR, Tran L.S,Zhou XA, Cao D (2020) Overexpression of GmMYB14 improves high-density yield and drought tolerance of soybean through regulating plant architecture mediated by the brassinosteroid pathway. Plant Biotechnology Journal 19:702-716
Deng MD, Wang Y, Kuzma M, Chalifoux M, Tremblay L, Yang SL, Ying JF, Sample A, Wang HM, Griffiths R, Uchaca T, Tang XR, Tian G, Joslin K, Dennis D, McCourt P, Huang YF, Wan JX (2020) Activation tagging identifies Arabidopsis transcription factor AtMYB68 for heat and drought tolerance at yield determining reproductive stages. Plant Journal DOI: 10.1111/tpj.15019
Eckert C, Offenborn J, Heinz T, Marriott T, Schultke S, Zhang CX, Hillmer S, Heilman M, Shumacher K, BockR, Kudla J (2014) The vacuolar calcium sensors CBL2 and CBL3 affect seed size and embryonic development in Arabidopsis thaliana. The Plant Journal 78(1):146-156
Fang N, Xu R, Huang LJ, Zhang BL, Duan PG, Luo YH, Li YH (2016) SMALL GRAIN 11 controls grain size, grain number and grain yield in rice. Rice 2016, 9: 64
Hao JQ, Wang DK, Wu YB, Huang K, Duan PG, Li N, Xu R, Zeng DL, Dong GJ, Zhang BL, Zhang LM, Inzé D, Qian Q, Li YH. The GW2-WG1-OsbZIP47 pathway controls grain size and weight in rice. Mol Plant. 2021;https://doi.org/10.1016/j.molp.2021.04.011
He CM, Wang J, Dong R, Guan HY, Liu TS Liu CX, Liu Q, Wang LM (2020) Overexpression of an Antisense RNA of Maize Receptor-Like Kinase Gene ZmRLK7 Enlarges the Organ and Seed Size of Transgenic Arabidopsis Plants. Frontiers in plant science DOI: 10.3389/fpls.2020.579120
Krattinger SG, Lagudah ES, Wicker T, Risk JM, Ashton AR, Selter LL, Matsumoto T, Keller B (2010) Lr34 multi-pathogen resistance ABC transporter: molecular analysis of homoeologous and orthologous genes in hexaploid wheat and other grass species. Plant Journal 65:3 392-403
Liu M, Li DM, Wang ZK, Meng FL, Li YG, Wu XX, Teng WL, Han YP, Li WB (2012) Transgenic expression of ThIPK2 gene in soybean improves stress tolerance, oleic acid content and seed size. Plant cell 111, pages277–289
Na JK, Seo MH, Moon SJ, Yoon IS, Lee YH, Kim JK, Lee KO, Kim DY. N-terminal region of rice polycomb group protein OsEZ1 is required for OsEZ1–OsFIE2 protein interaction. Plant Biotechnol Rep. 2013; 7(4): 503-510
Qi P, Lin YS, Song XJ, Shen JB, Huang W, Shan JX, Zhu MZ, Jiang LW, Gao JP, Lin HX (2012) The novel quantitative trait locus GL3.1 controls rice grain size and yield by regulating Cyclin-T1;3. Cell Research 22(12): 1666-1680
Qin MM, Zhang Y, Ynag YM, Miao CB, Liu SK (2020) Seed-Specific Overexpression ofSPL12andIPA1Improves Seed Dormancy and Grain Size in Rice. Frontiers In Plant Sciences Doi:10.3389/fpls.2020.532771
Song XJ, Kuroha T, Ayano M, Furuta T, Nagai K, Komeda N, Segami K, OgawaD, Kamura T, Suzuki T (2015) Rare allele of a previously unidentified histone H4 acetyltransferase enhances grain weight, yield, and plant biomass in rice. Proceedings of the National Academy of Sciences 112(1): 76-81
Su YL, Liu JX, Liang WQ, Dou YH (2019) Wheat AGAMOUS LIKE 6 transcription factors function in stamen development by regulating the expression ofTa APETALA3. Development 146(20):doi: 10.1242/dev.177527.
Wang L, Lu Q, Wen X, Lu C (2015) Enhanced sucrose loading improves rice yield by increasing grain size. Plant Physiology 10.1104/pp.15.01170
Wang Y, Zhai LY, Chen K, Shen CC, Liang YT, Wang CH, Zhao XQ, Wang S, Xu JL (2020) Natural Sequence Variations and Combinations of GNP1 and NAL1 Determine the Grain Number per Panicle in Rice. Rice DOI: 10.1186/s12284-020-00374-8
Yan DW, Zhou Y, Ye SH, Zeng LJ, Zhang XM, He ZH (2013) BEAK-SHAPED GRAIN 1/TRIANGULAR HULL 1, a DUF640 gene, is associated with grain shape, size and weight in rice. Science China Life Sciences 56(3): 275-283
Zhai HJ, Feng ZY, Du XF, Song YE, Liu XY, Qi ZQ, Song L, Li J, Li LH, Peng HR, Hu ZR, Yao YY, Xin MM, Xiao SH, Sun QX, Ni ZF (2018) A novel allele of TaGW2-A1 is located in a finely mapped QTL that increases grain weight but decreases grain number in wheat (Triticum aestivum L.). Theoretical and Applied Genetics
Zhang H, Zhu SS, Liu TZ, Wang CM, Cheng ZJ, Zhang X, Chen LP, Wu CY, Wan JM (2019b) DELAYED HEADING DATE1 interacts with OsHAP5C/D, delays flowering time and enhances yield in rice. Plant Biotechnology Journal 17(2): 531-539
Zhang ZX, Zhao H, Huang FL, Long JF, Song G, Lin WX (2019a) The 14-3-3 protein GF14f negatively affects grain filling of inferior spikelets of rice (Oryza sativa L.). The Plant Journal 99(2): 344-358
