# Supplementary material for: Dissection of the Genetic Basis of Yield Traits in Line per se and Testcross Populations and Identification of Candidate Genes for Hybrid Performance in Maize
Source: Int J Mol Sci. 2022 May 3;23(9):5074. doi: 10.3390/ijms23095074 (PMC9102962; doi:10.3390/ijms23095074)
Supplement: Supplementary file 1 [file ijms-23-05074-s001.zip › Table S5.xlsx]

## Sheet: FileS1
Table S5 The phenotypic data
Lines	HKW(g)	YPP(g)
Line1001 LPS	28.5858	105.547
Line1002 LPS	30.8408	113.077
Line1003 LPS	29.452	119.549
Line1004 LPS	29.8695	NA
Line1005 LPS	29.9846	116.296
Line1006 LPS	28.6355	115.891
Line1007 LPS	31.2876	NA
Line1008 LPS	26.9014	138.674
Line1009 LPS	26.9349	125.126
Line101 LPS	26.7346	118.503
Line1012 LPS	29.3202	101.695
Line1013 LPS	29.8097	99.8316
Line1014 LPS	31.3406	96.4526
Line1016 LPS	30.8132	84.2917
Line1017 LPS	29.3099	104.649
Line1020 LPS	34.3767	118.543
Line1021 LPS	33.4348	106.949
Line1022 LPS	34.0807	104.857
Line1023 LPS	32.7879	90.0018
Line1025 LPS	34.0008	106.851
Line1026 LPS	35.0486	101.89
Line1027 LPS	34.9856	87.8168
Line1028 LPS	32.2059	113.667
Line1029 LPS	29.4866	105.072
Line103 LPS	28.6683	111.148
Line1030 LPS	30.4285	102.022
Line1031 LPS	30.3321	98.1459
Line1032 LPS	30.1321	112.377
Line1037 LPS	24.7916	112.996
Line1038 LPS	25.3607	102.709
Line1039 LPS	22.8533	80.7364
Line1040 LPS	24.23	101.692
Line1042 LPS	24.2288	86.7446
Line1043 LPS	23.3998	85.7358
Line1045 LPS	23.6417	101.032
Line1046 LPS	32.0057	74.8201
Line1047 LPS	28.9589	58.6533
Line1048 LPS	32.4701	100.767
Line1051 LPS	30.0208	121.535
Line1052 LPS	28.1683	113.765
Line1054 LPS	32.9129	88.3384
Line1055 LPS	30.5564	109.834
Line1056 LPS	23.5218	71.1189
Line1057 LPS	29.6869	112.284
Line1058 LPS	24.0298	90.4163
Line1059 LPS	27.7474	98.9941
Line106 LPS	27.5735	116.79
Line1060 LPS	26.252	105.881
Line1061 LPS	24.9672	94.0923
Line1062 LPS	29.1055	122.014
Line1064 LPS	29.2594	102.001
Line1065 LPS	30.0269	90.8902
Line1067 LPS	31.6885	75.253
Line1068 LPS	31.2905	91.2641
Line1069 LPS	30.3677	76.9669
Line107 LPS	33.1235	105.188
Line1070 LPS	31.5444	57.6096
Line1071 LPS	29.0275	67.8509
Line1073 LPS	30.8562	90.2419
Line1074 LPS	30.5368	65.5467
Line1075 LPS	31.849	116.338
Line1076 LPS	29.7381	130.201
Line1078 LPS	28.1268	109.836
Line1079 LPS	27.3238	106.944
Line108 LPS	28.4	110.072
Line1080 LPS	26.9234	106.203
Line1082 LPS	28.1653	96.5234
Line1083 LPS	27.2383	74.2155
Line1085 LPS	29.742	54.6936
Line1086 LPS	30.3703	86.4335
Line1087 LPS	29.3475	71.7714
Line1090 LPS	33.0121	97.7866
Line1091 LPS	32.3613	75.9117
Line1092 LPS	29.7949	78.7842
Line1094 LPS	29.3057	82.8357
Line1095 LPS	27.3152	97.8633
Line1097 LPS	28.912	91.4314
Line1098 LPS	29.5553	91.1421
Line1099 LPS	27.6756	84.9481
Line111 LPS	33.6292	98.6605
Line1110 LPS	29.1823	88.1165
Line1111 LPS	28.7761	79.8103
Line1112 LPS	28.1126	96.9305
Line1113 LPS	29.0644	108.007
Line1114 LPS	26.416	101.194
Line1115 LPS	30.957	87.5547
Line1116 LPS	26.628	100.056
Line1117 LPS	28.1029	94.9557
Line1118 LPS	26.9589	83.6976
Line1120 LPS	30.0135	66.9891
Line1121 LPS	28.8039	119.859
Line1124 LPS	27.3966	124.907
Line1127 LPS	29.9593	NA
Line1129 LPS	30.9437	128.717
Line1130 LPS	30.7052	105.6
Line1131 LPS	27.5239	90.7383
Line1133 LPS	27.3445	94.8015
Line1135 LPS	27.8891	110.148
Line1136 LPS	27.3592	116
Line1137 LPS	25.7448	102.907
Line114 LPS	30.7788	114.78
Line1141 LPS	27.3285	91.9031
Line1142 LPS	31.9018	108.376
Line1143 LPS	27.1697	109.864
Line1148 LPS	32.7972	106.965
Line1149 LPS	31.6196	114.07
Line1156 LPS	29.9683	108.106
Line116 LPS	26.9174	94.9049
Line1160 LPS	30.439	103.791
Line1163 LPS	27.8892	103.471
Line1164 LPS	28.6465	126.538
Line1165 LPS	30.5878	136.537
Line1166 LPS	27.9925	155.933
Line1171 LPS	27.3346	135.57
Line1177 LPS	31.6761	105.135
Line1178 LPS	32.2351	119.905
Line1179 LPS	30.3097	124.94
Line1180 LPS	29.7556	100.709
Line1183 LPS	30.4692	115.996
Line1185 LPS	28.4228	83.9512
Line1187 LPS	27.125	129.441
Line1191 LPS	27.8051	100.188
Line1194 LPS	28.2328	128.507
Line1198 LPS	29.1455	128.394
Line1199 LPS	31.6658	121.375
Line120 LPS	26.9423	79.5879
Line1200 LPS	30.6181	98.7651
Line1201 LPS	29.3618	110.057
Line1202 LPS	27.6026	111.832
Line1203 LPS	28.5938	113.313
Line1204 LPS	26.9078	109.523
Line1205 LPS	25.3247	102.625
Line1206 LPS	28.1068	92.9278
Line1207 LPS	26.5259	116.055
Line1208 LPS	29.0007	85.1076
Line1209 LPS	29.5339	96.8569
Line121 LPS	26.8252	99.8891
Line1212 LPS	26.0222	99.1341
Line1213 LPS	26.0916	109.565
Line1214 LPS	29.7851	86.1363
Line122 LPS	24.102	93.4018
Line1223 LPS	28.2076	94.969
Line1224 LPS	30.96	110.925
Line1227 LPS	30.3707	107.81
Line1228 LPS	32.9179	114.158
Line1229 LPS	28.1171	83.5705
Line1231 LPS	29.6209	85.2842
Line1233 LPS	26.6052	91.5859
Line1234 LPS	23.7779	83.2661
Line1236 LPS	24.8427	84.3831
Line1237 LPS	22.6967	87.5145
Line1238 LPS	25.1786	92.8831
Line1239 LPS	29.5438	73.8629
Line124 LPS	27.8213	90.8476
Line1241 LPS	28.8967	89.4806
Line1244 LPS	29.1801	86.2474
Line1245 LPS	30.7945	101.321
Line1247 LPS	28.4031	114.445
Line1248 LPS	25.9037	82.2681
Line1249 LPS	26.8148	92.7181
Line125 LPS	27.8254	90.3101
Line1250 LPS	31.7009	116.895
Line1252 LPS	26.7643	85.9005
Line1253 LPS	28.278	84.2448
Line1254 LPS	26.2072	96.5366
Line1255 LPS	32.3702	99.868
Line1258 LPS	31.388	108.398
Line1259 LPS	28.6915	80.1096
Line1261 LPS	27.2393	68.4041
Line1262 LPS	30.8389	NA
Line1263 LPS	29.4164	102.048
Line1266 LPS	32.7409	82.3922
Line1269 LPS	28.8292	86.4775
Line1270 LPS	26.4609	97.4466
Line1273 LPS	26.2084	80.2309
Line1277 LPS	31.3121	NA
Line1278 LPS	27.5791	87.1902
Line1279 LPS	23.7289	56.8446
Line1281 LPS	27.8349	85.3001
Line1282 LPS	29.2698	60.4135
Line1283 LPS	27.4144	111.002
Line1285 LPS	30.3097	118.201
Line1286 LPS	28.8311	110.498
Line1288 LPS	29.871	112.964
Line1289 LPS	30.6238	147.349
Line1291 LPS	28.9806	87.4836
Line1292 LPS	28.8713	104.777
Line1293 LPS	28.2211	114.169
Line1294 LPS	30.6932	120.465
Line1295 LPS	27.2408	NA
Line1296 LPS	28.2146	106.627
Line1297 LPS	27.4317	104.821
Line1299 LPS	25.9613	88.3892
Line1301 LPS	27.0445	98.6384
Line1302 LPS	30.1795	89.2439
Line1304 LPS	28.0904	90.3144
Line1305 LPS	27.1105	69.148
Line1309 LPS	29.4408	87.051
Line1310 LPS	NA	62.1357
Line1311 LPS	25.7415	93.2223
Line1314 LPS	21.7436	71.181
Line1317 LPS	27.6444	127.952
Line1319 LPS	28.2581	116.906
Line132 LPS	28.6819	120.723
Line1320 LPS	28.1695	79.1493
Line1321 LPS	27.7873	107.062
Line1322 LPS	29.712	106.44
Line1323 LPS	31.1692	99.9259
Line1324 LPS	26.4815	101.715
Line1326 LPS	29.4501	79.3319
Line1327 LPS	29.7135	104.334
Line1328 LPS	30.0671	92.0786
Line1329 LPS	29.9751	87.6812
Line133 LPS	29.3696	78.5481
Line1330 LPS	27.4103	96.9083
Line1331 LPS	25.3918	89.1295
Line1333 LPS	30.0676	84.916
Line1334 LPS	26.8932	103.791
Line1335 LPS	29.941	93.5011
Line134 LPS	31.0995	102.321
Line1340 LPS	26.6921	72.9894
Line1342 LPS	30.3907	82.5931
Line135 LPS	27.2084	95.3233
Line1351 LPS	26.2049	108.341
Line1356 LPS	28.4755	111.934
Line1357 LPS	29.3223	117.542
Line1358 LPS	24.0009	86.5776
Line1360 LPS	29.645	112.399
Line1365 LPS	27.1356	93.2779
Line1366 LPS	28.4158	113.164
Line1368 LPS	24.5007	91.9874
Line1369 LPS	25.2982	95.9073
Line137 LPS	25.0545	87.8831
Line1370 LPS	27.5748	114.779
Line1371 LPS	27.2019	108.211
Line1372 LPS	27.8118	86.9268
Line1374 LPS	29.5294	105.109
Line1376 LPS	27.3045	116.336
Line1377 LPS	27.8493	112.263
Line1378 LPS	28.8113	87.6634
Line1379 LPS	27.7839	105.071
Line1380 LPS	29.733	110.274
Line1381 LPS	29.5446	128.802
Line1382 LPS	28.7126	112.658
Line1384 LPS	29.6876	91.2079
Line1386 LPS	26.8544	87.9581
Line1387 LPS	22.1415	59.9862
Line1388 LPS	26.1043	79.9322
Line1389 LPS	26.6743	109.911
Line1391 LPS	30.1542	118.682
Line1392 LPS	29.2013	93.5783
Line1395 LPS	26.6108	91.0368
Line1397 LPS	28.3475	99.4344
Line1402 LPS	30.5095	134.041
Line1403 LPS	26.2696	111.167
Line1407 LPS	27.7126	115.459
Line1410 LPS	29.0089	112.404
Line1412 LPS	27.7843	117.736
Line1413 LPS	28.4355	87.2248
Line1414 LPS	33.9669	106.813
Line1415 LPS	27.9513	110.666
Line1417 LPS	28.0136	110.103
Line1418 LPS	28.9381	93.7963
Line1419 LPS	27.7817	91.2771
Line1420 LPS	29.2942	92.4781
Line1421 LPS	29.8165	104.911
Line1424 LPS	27.8172	116.757
Line1425 LPS	32.177	87.6493
Line1426 LPS	31.3051	106.534
Line1427 LPS	27.9421	98.1614
Line1428 LPS	31.2027	105.703
Line1432 LPS	28.4616	111.211
Line1434 LPS	30.5137	98.4568
Line1436 LPS	27.9775	114.906
Line1438 LPS	27.4703	116.654
Line1439 LPS	30.0467	125.571
Line1440 LPS	29.4631	112.38
Line1441 LPS	28.224	100.742
Line1442 LPS	29.0519	110.39
Line1443 LPS	29.4147	118.841
Line1444 LPS	33.0828	96.6063
Line1446 LPS	28.0362	128.335
Line1447 LPS	26.9617	128.726
Line1448 LPS	26.0417	115.22
Line1449 LPS	28.5477	114.819
Line1450 LPS	30.6769	104.064
Line1451 LPS	26.3681	113.193
Line1452 LPS	28.4877	116.748
Line1453 LPS	28.8977	108.705
Line1457 LPS	24.2485	111.65
Line1458 LPS	29.6265	129.699
Line1459 LPS	27.5186	117.482
Line1465 LPS	29.1438	88.224
Line1466 LPS	29.6867	87.9891
Line1468 LPS	30.6932	103.84
Line1472 LPS	28.1415	101.795
Line152 LPS	27.6313	98.3218
Line164 LPS	25.0534	109.779
Line182 LPS	28.1998	122.812
Line190 LPS	30.44	110.231
Line191 LPS	30.5526	97.4072
Line193 LPS	26.1139	91.6255
Line194 LPS	29.8608	119.961
Line204 LPS	31.2186	129.573
Line219 LPS	27.4866	101.33
Line220 LPS	28.3143	99.9458
Line225 LPS	30.848	86.0563
Line228 LPS	30.5778	94.9767
Line230 LPS	29.1161	97.1061
Line231 LPS	29.6464	95.5966
Line239 LPS	29.9336	100.319
Line241 LPS	23.5305	76.987
Line242 LPS	24.4745	100.956
Line243 LPS	25.9067	78.3908
Line246 LPS	30.1949	108.59
Line247 LPS	31.3191	107.972
Line248 LPS	32.0949	136.234
Line251 LPS	31.7227	99.7086
Line252 LPS	32.7033	111.183
Line255 LPS	NA	NA
Line266 LPS	30.6433	95.3706
Line279 LPS	29.6414	108.008
Line280 LPS	24.9173	87.2294
Line284 LPS	28.1995	111.665
Line289 LPS	30.3837	109.807
Line290 LPS	32.0331	NA
Line294 LPS	28.2651	89.4416
Line297 LPS	30.535	99.9491
Line329 LPS	23.0968	81.485
Line333 LPS	29.8684	103.088
Line335 LPS	30.517	90.088
Line336 LPS	29.8094	97.2985
Line337 LPS	28.9749	104.697
Line340 LPS	28.8959	99.8869
Line344 LPS	30.4794	93.94
Line350 LPS	27.6424	114.271
Line351 LPS	27.1866	107.934
Line352 LPS	28.6664	105.704
Line354 LPS	27.7561	131.092
Line355 LPS	28.3071	119.139
Line358 LPS	27.9068	114.635
Line362 LPS	30.7694	84.799
Line363 LPS	32.2264	97.2249
Line364 LPS	32.4793	94.5966
Line365 LPS	28.9792	105.522
Line374 LPS	32.9716	97.8418
Line375 LPS	30.391	82.5126
Line379 LPS	30.4653	98.1844
Line381 LPS	29.0838	113.366
Line405 LPS	26.0465	112.157
Line407 LPS	35.5154	114.693
Line409 LPS	33.6869	105.879
Line416 LPS	31.6174	114.29
Line424 LPS	29.1837	83.9172
Line425 LPS	31.0404	135.552
Line426 LPS	32.0498	110.842
Line428 LPS	30.7438	97.021
Line43 LPS	27.7766	118.74
Line434 LPS	31.0247	99.0358
Line438 LPS	25.0637	101.59
Line439 LPS	25.2835	93.9937
Line442 LPS	26.9732	116.807
Line447 LPS	28.7126	112.141
Line448 LPS	30.3776	122.548
Line45 LPS	33.3025	128.322
Line453 LPS	29.9842	112.241
Line458 LPS	32.042	99.2116
Line459 LPS	29.0688	91.0107
Line460 LPS	33.387	89.8577
Line465 LPS	34.1202	65.2396
Line47 LPS	31.6797	109.939
Line481 LPS	31.8621	119.721
Line482 LPS	28.9534	83.742
Line483 LPS	32.2472	123.593
Line485 LPS	32.8137	120.608
Line49 LPS	30.2196	73.7113
Line495 LPS	28.7938	97.1567
Line50 LPS	34.1124	104.381
Line501 LPS	30.3188	122.996
Line502 LPS	32.048	99.3409
Line505 LPS	30.1697	118.476
Line51 LPS	33.2805	103.099
Line512 LPS	35.474	98.504
Line518 LPS	26.6199	NA
Line520 LPS	26.1792	100.56
Line545 LPS	30.0807	80.8648
Line546 LPS	31.5105	100.035
Line547 LPS	27.1882	92.8157
Line548 LPS	31.5952	101.379
Line550 LPS	30.1798	113.366
Line552 LPS	31.2498	93.6697
Line571 LPS	30.5405	114.542
Line579 LPS	30.5742	84.3579
Line581 LPS	28.4493	95.5156
Line588 LPS	23.8552	91.6272
Line600 LPS	29.9001	103.635
Line601 LPS	30.5228	112.648
Line604 LPS	28.569	112.192
Line605 LPS	31.7099	103.357
Line606 LPS	30.9409	106.856
Line609 LPS	32.3787	100.324
Line614 LPS	34.5351	117.592
Line615 LPS	26.5165	96.7182
Line618 LPS	30.1294	95.314
Line625 LPS	28.4875	131.618
Line626 LPS	26.2048	96.4742
Line627 LPS	25.904	80.2817
Line629 LPS	28.2057	81.91
Line64 LPS	25.531	102.446
Line647 LPS	30.2289	110.641
Line65 LPS	27.8861	125.088
Line66 LPS	26.0437	106.626
Line668 LPS	28.8106	90.5672
Line677 LPS	23.3277	99.2282
Line684 LPS	27.3485	105.927
Line685 LPS	27.8804	103.005
Line687 LPS	26.5507	181.649
Line688 LPS	32.3284	52.2272
Line696 LPS	26.936	110.89
Line699 LPS	27.4285	106.545
Line700 LPS	28.0643	137.668
Line706 LPS	32.0869	115.073
Line708 LPS	31.624	117.263
Line709 LPS	34.3688	102.465
Line71 LPS	30.8784	106.72
Line711 LPS	25.7534	85.4817
Line712 LPS	31.6626	99.7739
Line713 LPS	24.733	90.959
Line715 LPS	28.5241	96.6889
Line719 LPS	29.0558	92.9125
Line72 LPS	30.5593	94.7155
Line722 LPS	25.3427	89.1547
Line724 LPS	21.7317	77.0223
Line725 LPS	27.4896	71.5743
Line737 LPS	24.8732	74.4687
Line744 LPS	24.749	70.7301
Line75 LPS	31.5756	109.369
Line754 LPS	26.8514	107.253
Line755 LPS	25.4932	116.823
Line756 LPS	28.8148	137.633
Line759 LPS	25.5926	118.955
Line760 LPS	26.9897	120.537
Line761 LPS	28.3759	98.9045
Line771 LPS	29.644	80.6768
Line777 LPS	29.1139	96.5947
Line784 LPS	27.7491	87.8352
Line786 LPS	31.4011	72.1932
Line799 LPS	29.9363	95.9487
Line802 LPS	30.7247	101.137
Line812 LPS	29.1658	107.879
Line813 LPS	27.726	106.107
Line839 LPS	30.6644	97.1812
Line840 LPS	25.7249	107.575
Line841 LPS	29.7471	112.063
Line844 LPS	30.0268	117.496
Line846 LPS	30.0327	102.888
Line847 LPS	28.8201	95.2102
Line848 LPS	26.3485	108.182
Line850 LPS	29.521	116.786
Line851 LPS	27.2991	99.0509
Line852 LPS	28.0952	123.342
Line854 LPS	28.3909	103.803
Line855 LPS	29.9262	108.821
Line856 LPS	24.8503	89.3738
Line866 LPS	26.4874	87.3798
Line867 LPS	28.3397	102.688
Line877 LPS	32.2371	135.14
Line879 LPS	27.8631	108.992
Line880 LPS	32.5709	96.226
Line882 LPS	25.7625	92.7336
Line883 LPS	NA	57.4862
Line886 LPS	26.1705	96.7601
Line887 LPS	27.4659	NA
Line888 LPS	29.0808	113.78
Line889 LPS	26.1539	145.604
Line891 LPS	32.106	76.8861
Line892 LPS	23.4079	NA
Line893 LPS	31.4359	119.735
Line894 LPS	27.9733	101.885
Line93 LPS	31.6849	101.59
Line97 LPS	28.6473	113.819
Line1001 × Chang7-2	30.6656	172.055
Line1002 × Chang7-2	32.5875	192.955
Line1003 × Chang7-2	32.0191	178.882
Line1004 × Chang7-2	31.9728	166.726
Line1005 × Chang7-2	31.2826	175.506
Line1006 × Chang7-2	31.6822	175.861
Line1007 × Chang7-2	32.5592	193.116
Line1008 × Chang7-2	30.5375	166.776
Line1009 × Chang7-2	30.654	167.989
Line101 × Chang7-2	32.2031	177.89
Line1012 × Chang7-2	32.8254	178.895
Line1013 × Chang7-2	32.0009	170.797
Line1014 × Chang7-2	32.8842	182.284
Line1016 × Chang7-2	32.0018	164.263
Line1017 × Chang7-2	32.7173	181.792
Line1020 × Chang7-2	32.1493	173.263
Line1021 × Chang7-2	32.7377	168.24
Line1022 × Chang7-2	33.3023	182.32
Line1023 × Chang7-2	33.547	179.169
Line1025 × Chang7-2	33.8987	175.636
Line1026 × Chang7-2	32.5887	165.899
Line1027 × Chang7-2	33.9337	170.792
Line1028 × Chang7-2	31.9782	166.991
Line1029 × Chang7-2	31.9083	167.208
Line103 × Chang7-2	30.5629	175.244
Line1030 × Chang7-2	32.9516	159.2
Line1031 × Chang7-2	33.9525	173.865
Line1032 × Chang7-2	33.6636	174.323
Line1037 × Chang7-2	30.6105	164.19
Line1038 × Chang7-2	30.2751	162.626
Line1039 × Chang7-2	30.2796	175.063
Line1040 × Chang7-2	30.1737	178.438
Line1042 × Chang7-2	30.8512	170.994
Line1043 × Chang7-2	31.6727	178.87
Line1045 × Chang7-2	30.6847	175.167
Line1046 × Chang7-2	33.041	170.45
Line1047 × Chang7-2	33.6653	169.108
Line1048 × Chang7-2	32.6236	180.559
Line1051 × Chang7-2	33.9492	182.214
Line1052 × Chang7-2	34.6783	163.264
Line1054 × Chang7-2	32.3025	172.802
Line1055 × Chang7-2	33.7555	182.708
Line1056 × Chang7-2	29.3948	151.337
Line1057 × Chang7-2	30.6857	167.119
Line1058 × Chang7-2	28.8382	156.275
Line1059 × Chang7-2	29.6874	155.878
Line106 × Chang7-2	32.0915	191.288
Line1060 × Chang7-2	30.6585	170.71
Line1061 × Chang7-2	30.7408	179.406
Line1062 × Chang7-2	30.4336	169.268
Line1064 × Chang7-2	29.8088	173.586
Line1065 × Chang7-2	30.8408	180.553
Line1067 × Chang7-2	33.2507	160.313
Line1068 × Chang7-2	33.4755	167.942
Line1069 × Chang7-2	33.235	162.643
Line107 × Chang7-2	32.6723	182.231
Line1070 × Chang7-2	33.4391	169.777
Line1071 × Chang7-2	32.0966	157.109
Line1073 × Chang7-2	33.6661	171.46
Line1074 × Chang7-2	31.3474	163.001
Line1075 × Chang7-2	32.722	172.214
Line1076 × Chang7-2	33.482	166.73
Line1078 × Chang7-2	31.585	163.474
Line1079 × Chang7-2	32.077	167.027
Line108 × Chang7-2	31.2664	164.686
Line1080 × Chang7-2	31.8452	168.714
Line1082 × Chang7-2	32.3116	171.919
Line1083 × Chang7-2	31.0408	152.986
Line1085 × Chang7-2	31.6308	161.827
Line1086 × Chang7-2	31.2941	177.634
Line1087 × Chang7-2	32.6295	169.92
Line1090 × Chang7-2	33.3045	161.824
Line1091 × Chang7-2	33.5458	178.536
Line1092 × Chang7-2	34.1894	173.064
Line1094 × Chang7-2	30.8399	149.995
Line1095 × Chang7-2	32.0009	166.279
Line1097 × Chang7-2	30.793	170.914
Line1098 × Chang7-2	30.7449	171.154
Line1099 × Chang7-2	31.5125	173.199
Line111 × Chang7-2	33.8078	164.188
Line1110 × Chang7-2	31.4165	151.151
Line1111 × Chang7-2	32.4691	160.834
Line1112 × Chang7-2	32.5564	170.881
Line1113 × Chang7-2	32.1392	176.554
Line1114 × Chang7-2	32.0473	170.324
Line1115 × Chang7-2	32.3207	158.335
Line1116 × Chang7-2	30.6565	160.166
Line1117 × Chang7-2	32.0256	155.147
Line1118 × Chang7-2	30.7539	152.806
Line1120 × Chang7-2	31.2807	155.262
Line1121 × Chang7-2	33.0858	160.021
Line1124 × Chang7-2	30.8368	160.067
Line1127 × Chang7-2	32.028	NA
Line1129 × Chang7-2	32.3709	178.612
Line1130 × Chang7-2	31.7926	192.871
Line1131 × Chang7-2	32.2147	170.488
Line1133 × Chang7-2	31.6183	183.508
Line1135 × Chang7-2	30.2282	170.633
Line1136 × Chang7-2	31.8365	177.343
Line1137 × Chang7-2	29.9741	158.022
Line114 × Chang7-2	33.071	175.524
Line1141 × Chang7-2	30.978	162.94
Line1142 × Chang7-2	32.4145	159.234
Line1143 × Chang7-2	31.2854	166.281
Line1148 × Chang7-2	33.5029	168.939
Line1149 × Chang7-2	31.4729	167.809
Line1156 × Chang7-2	32.0176	166.741
Line116 × Chang7-2	32.5135	171.494
Line1160 × Chang7-2	31.9299	172.51
Line1163 × Chang7-2	32.7685	167.685
Line1164 × Chang7-2	30.5649	165.764
Line1165 × Chang7-2	31.6593	172.397
Line1166 × Chang7-2	30.6544	NA
Line1171 × Chang7-2	29.6671	NA
Line1177 × Chang7-2	31.5281	174.216
Line1178 × Chang7-2	32.6627	167.631
Line1179 × Chang7-2	32.7452	178.824
Line1180 × Chang7-2	33.7961	189.908
Line1183 × Chang7-2	32.759	172.68
Line1185 × Chang7-2	31.0533	163.457
Line1187 × Chang7-2	31.2106	186.896
Line1191 × Chang7-2	30.8153	NA
Line1194 × Chang7-2	32.8994	182.928
Line1198 × Chang7-2	32.3031	162.029
Line1199 × Chang7-2	31.5477	175.405
Line120 × Chang7-2	31.4511	159.568
Line1200 × Chang7-2	31.9042	173.47
Line1201 × Chang7-2	31.9743	173.007
Line1202 × Chang7-2	28.4314	159.805
Line1203 × Chang7-2	29.3618	170.059
Line1204 × Chang7-2	28.4553	151.095
Line1205 × Chang7-2	29.2046	160.152
Line1206 × Chang7-2	30.4834	154.194
Line1207 × Chang7-2	30.4778	171.358
Line1208 × Chang7-2	30.8928	164.692
Line1209 × Chang7-2	29.8506	169.695
Line121 × Chang7-2	30.0682	172.977
Line1212 × Chang7-2	29.0858	158.21
Line1213 × Chang7-2	29.3821	167.328
Line1214 × Chang7-2	31.7014	163.84
Line122 × Chang7-2	30.261	160.119
Line1223 × Chang7-2	32.5611	165.899
Line1224 × Chang7-2	34.233	179.792
Line1227 × Chang7-2	31.857	164.434
Line1228 × Chang7-2	32.5026	164.309
Line1229 × Chang7-2	32.0873	154.522
Line1231 × Chang7-2	31.6294	158.991
Line1233 × Chang7-2	29.0214	169.358
Line1234 × Chang7-2	29.3701	167.074
Line1236 × Chang7-2	31.0014	175.064
Line1237 × Chang7-2	30.9274	183.307
Line1238 × Chang7-2	30.4947	159.586
Line1239 × Chang7-2	31.4687	158.57
Line124 × Chang7-2	31.4916	163.274
Line1241 × Chang7-2	32.6602	158.497
Line1244 × Chang7-2	32.831	165.567
Line1245 × Chang7-2	33.5669	173.487
Line1247 × Chang7-2	33.4705	168.597
Line1248 × Chang7-2	30.9873	157.225
Line1249 × Chang7-2	32.6799	180.664
Line125 × Chang7-2	31.6893	151.323
Line1250 × Chang7-2	31.5572	156.785
Line1252 × Chang7-2	31.4289	159.394
Line1253 × Chang7-2	31.2876	164.115
Line1254 × Chang7-2	31.522	169.473
Line1255 × Chang7-2	32.3572	169.869
Line1258 × Chang7-2	31.7096	162.907
Line1259 × Chang7-2	31.2291	171.531
Line1261 × Chang7-2	33.4882	164.901
Line1262 × Chang7-2	35.2954	168.44
Line1263 × Chang7-2	34.6348	166.812
Line1266 × Chang7-2	32.9005	163.432
Line1269 × Chang7-2	32.2018	168.911
Line1270 × Chang7-2	30.5969	NA
Line1273 × Chang7-2	30.6742	171.469
Line1277 × Chang7-2	31.3272	159.842
Line1278 × Chang7-2	31.2405	161.048
Line1279 × Chang7-2	30.7057	161.896
Line1281 × Chang7-2	29.5134	NA
Line1282 × Chang7-2	31.0044	159.954
Line1283 × Chang7-2	30.0995	165.525
Line1285 × Chang7-2	30.4251	174.237
Line1286 × Chang7-2	31.6336	179.605
Line1288 × Chang7-2	31.2338	157.996
Line1289 × Chang7-2	31.5429	171.7
Line1291 × Chang7-2	32.3326	164.737
Line1292 × Chang7-2	31.2069	173.036
Line1293 × Chang7-2	30.1267	158.897
Line1294 × Chang7-2	30.8928	185.775
Line1295 × Chang7-2	32.0837	177.649
Line1296 × Chang7-2	31.4651	164.264
Line1297 × Chang7-2	32.7296	169.096
Line1299 × Chang7-2	32.3974	165.733
Line1301 × Chang7-2	31.8816	165.49
Line1302 × Chang7-2	34.0563	163.65
Line1304 × Chang7-2	32.8844	164.322
Line1305 × Chang7-2	33.8508	162.042
Line1309 × Chang7-2	31.716	149.106
Line1310 × Chang7-2	33.9449	168.439
Line1311 × Chang7-2	31.2119	162.504
Line1314 × Chang7-2	32.9502	164.288
Line1317 × Chang7-2	30.4136	153.224
Line1319 × Chang7-2	32.0752	164.946
Line132 × Chang7-2	31.9627	157.269
Line1320 × Chang7-2	31.9587	159.203
Line1321 × Chang7-2	30.9995	156.247
Line1322 × Chang7-2	33.701	172.954
Line1323 × Chang7-2	34.3695	150.832
Line1324 × Chang7-2	32.7896	161.553
Line1326 × Chang7-2	32.7578	158.171
Line1327 × Chang7-2	33.4327	161.1
Line1328 × Chang7-2	33.011	166.783
Line1329 × Chang7-2	33.3069	169.965
Line133 × Chang7-2	31.8337	164.695
Line1330 × Chang7-2	31.1274	145.282
Line1331 × Chang7-2	31.9198	164.953
Line1333 × Chang7-2	32.5942	161.314
Line1334 × Chang7-2	31.2765	155.934
Line1335 × Chang7-2	33.167	167.858
Line134 × Chang7-2	31.3632	159.93
Line1340 × Chang7-2	32.3631	159.344
Line1342 × Chang7-2	32.1924	159.747
Line135 × Chang7-2	32.6145	174.712
Line1351 × Chang7-2	30.5146	157.287
Line1356 × Chang7-2	30.741	164.173
Line1357 × Chang7-2	29.9736	170.531
Line1358 × Chang7-2	29.2272	154.675
Line1360 × Chang7-2	31.6217	172.161
Line1365 × Chang7-2	30.967	163.79
Line1366 × Chang7-2	31.0039	173.561
Line1368 × Chang7-2	29.6056	156.756
Line1369 × Chang7-2	31.5434	161.489
Line137 × Chang7-2	32.3481	171.857
Line1370 × Chang7-2	31.1902	175.325
Line1371 × Chang7-2	30.9259	178.922
Line1372 × Chang7-2	31.4237	175.258
Line1374 × Chang7-2	31.1388	178.141
Line1376 × Chang7-2	31.1459	178.043
Line1377 × Chang7-2	31.1832	180.322
Line1378 × Chang7-2	32.0686	168.878
Line1379 × Chang7-2	31.3082	193.559
Line1380 × Chang7-2	33.2107	182.349
Line1381 × Chang7-2	32.265	186.611
Line1382 × Chang7-2	31.0831	174.397
Line1384 × Chang7-2	31.1057	170.896
Line1386 × Chang7-2	29.508	158.247
Line1387 × Chang7-2	31.3528	152.896
Line1388 × Chang7-2	30.9258	155.442
Line1389 × Chang7-2	32.2725	167.001
Line1391 × Chang7-2	33.3449	164.012
Line1392 × Chang7-2	32.4148	163.3
Line1395 × Chang7-2	33.4659	159.054
Line1397 × Chang7-2	31.4313	172.251
Line1402 × Chang7-2	33.3695	177.357
Line1403 × Chang7-2	32.5523	178.727
Line1407 × Chang7-2	32.5556	178.786
Line1410 × Chang7-2	33.0518	202.648
Line1412 × Chang7-2	32.9288	167.945
Line1413 × Chang7-2	31.7879	166.737
Line1414 × Chang7-2	33.4948	181.58
Line1415 × Chang7-2	31.733	155.363
Line1417 × Chang7-2	32.2621	166.196
Line1418 × Chang7-2	31.9672	165.957
Line1419 × Chang7-2	31.6383	154.623
Line1420 × Chang7-2	31.8567	174.858
Line1421 × Chang7-2	33.1024	162.201
Line1424 × Chang7-2	31.7329	165.133
Line1425 × Chang7-2	32.6721	168.942
Line1426 × Chang7-2	32.7095	174.448
Line1427 × Chang7-2	31.9534	165.7
Line1428 × Chang7-2	31.7384	169.89
Line1432 × Chang7-2	31.7891	189.255
Line1434 × Chang7-2	32.8798	169.12
Line1436 × Chang7-2	31.6568	176.462
Line1438 × Chang7-2	33.5287	177.587
Line1439 × Chang7-2	33.024	182.993
Line1440 × Chang7-2	31.4509	NA
Line1441 × Chang7-2	32.268	183.761
Line1442 × Chang7-2	33.2879	182.112
Line1443 × Chang7-2	32.808	176.943
Line1444 × Chang7-2	33.467	179.027
Line1446 × Chang7-2	33.4797	173.549
Line1447 × Chang7-2	30.2861	172.233
Line1448 × Chang7-2	29.9705	167.513
Line1449 × Chang7-2	32.4193	174.68
Line1450 × Chang7-2	32.0957	168.689
Line1451 × Chang7-2	31.5554	179.76
Line1452 × Chang7-2	32.7924	165.992
Line1453 × Chang7-2	32.8152	177.068
Line1457 × Chang7-2	30.6689	168.861
Line1458 × Chang7-2	31.8929	166.365
Line1459 × Chang7-2	33.1535	180.202
Line1465 × Chang7-2	33.7116	NA
Line1466 × Chang7-2	35.0982	173.979
Line1468 × Chang7-2	32.3127	170.062
Line1472 × Chang7-2	32.9478	167.601
Line152 × Chang7-2	32.4929	167.03
Line164 × Chang7-2	31.0737	173.193
Line182 × Chang7-2	31.479	169.143
Line190 × Chang7-2	32.5601	159.208
Line191 × Chang7-2	33.2115	170.813
Line193 × Chang7-2	31.2857	167.507
Line194 × Chang7-2	30.4934	162.769
Line204 × Chang7-2	30.7853	176.619
Line219 × Chang7-2	32.3675	181.311
Line220 × Chang7-2	32.6309	174.193
Line225 × Chang7-2	32.5261	179.749
Line228 × Chang7-2	32.8029	185.785
Line230 × Chang7-2	32.1796	174.065
Line231 × Chang7-2	32.192	180.912
Line239 × Chang7-2	31.5919	161.479
Line241 × Chang7-2	30.4568	165.729
Line242 × Chang7-2	31.1784	166.936
Line243 × Chang7-2	29.3663	152.644
Line246 × Chang7-2	32.0541	185.377
Line247 × Chang7-2	33.7617	176.947
Line248 × Chang7-2	33.4617	168.394
Line251 × Chang7-2	33.5301	176.783
Line252 × Chang7-2	33.1959	182.646
Line255 × Chang7-2	33.7219	165.181
Line266 × Chang7-2	32.9707	174.696
Line279 × Chang7-2	32.6597	160.94
Line280 × Chang7-2	32.2076	188.237
Line284 × Chang7-2	32.7504	167.612
Line289 × Chang7-2	33.3524	181.793
Line290 × Chang7-2	33.8699	173.616
Line294 × Chang7-2	32.1458	176.423
Line297 × Chang7-2	31.1267	167.39
Line329 × Chang7-2	30.3769	162.38
Line333 × Chang7-2	31.9368	155.184
Line335 × Chang7-2	31.0018	154.856
Line336 × Chang7-2	31.5522	150.084
Line337 × Chang7-2	33.0272	167.768
Line340 × Chang7-2	32.9471	171.971
Line344 × Chang7-2	32.3785	158.442
Line350 × Chang7-2	32.8144	162.922
Line351 × Chang7-2	30.6491	153.238
Line352 × Chang7-2	31.4877	159.579
Line354 × Chang7-2	30.6269	163.438
Line355 × Chang7-2	31.5721	166.808
Line358 × Chang7-2	30.46	158.474
Line362 × Chang7-2	32.424	157.555
Line363 × Chang7-2	32.0084	160.295
Line364 × Chang7-2	31.6722	156.254
Line365 × Chang7-2	32.0397	162.91
Line374 × Chang7-2	32.4177	181.563
Line375 × Chang7-2	33.4096	176.858
Line379 × Chang7-2	33.6193	164.632
Line381 × Chang7-2	33.6022	175.1
Line405 × Chang7-2	30.8077	163.014
Line407 × Chang7-2	34.4782	177.102
Line409 × Chang7-2	32.2858	159.337
Line416 × Chang7-2	32.7241	177.939
Line424 × Chang7-2	32.741	168.919
Line425 × Chang7-2	32.4911	170.99
Line426 × Chang7-2	32.9109	164.437
Line428 × Chang7-2	32.3988	171.552
Line43 × Chang7-2	29.5198	167.296
Line434 × Chang7-2	30.9873	171.143
Line438 × Chang7-2	30.8324	176.796
Line439 × Chang7-2	30.8089	184.446
Line442 × Chang7-2	32.276	169.676
Line447 × Chang7-2	33.1277	168.361
Line448 × Chang7-2	32.8403	NA
Line45 × Chang7-2	32.6457	183.387
Line453 × Chang7-2	32.0811	171.021
Line458 × Chang7-2	31.7373	161.36
Line459 × Chang7-2	31.4925	163.338
Line460 × Chang7-2	34.8008	157.819
Line465 × Chang7-2	34.3313	165.441
Line47 × Chang7-2	32.3029	183.008
Line481 × Chang7-2	31.8292	169.91
Line482 × Chang7-2	33.0596	182.151
Line483 × Chang7-2	31.7458	187.125
Line485 × Chang7-2	32.7812	172.943
Line49 × Chang7-2	33.073	173.184
Line495 × Chang7-2	32.7939	182.378
Line50 × Chang7-2	32.8422	NA
Line501 × Chang7-2	30.0811	163.838
Line502 × Chang7-2	30.8671	168.976
Line505 × Chang7-2	30.3926	164.653
Line51 × Chang7-2	34.2166	174.069
Line512 × Chang7-2	33.1286	164.931
Line518 × Chang7-2	31.5605	167.796
Line520 × Chang7-2	30.5152	163.79
Line545 × Chang7-2	33.531	169.032
Line546 × Chang7-2	33.151	177.675
Line547 × Chang7-2	32.5723	166.734
Line548 × Chang7-2	34.0723	170.562
Line550 × Chang7-2	34.5141	181.694
Line552 × Chang7-2	33.5603	168.994
Line571 × Chang7-2	32.935	173.314
Line579 × Chang7-2	32.1586	NA
Line581 × Chang7-2	32.0698	178.498
Line588 × Chang7-2	28.8554	166.319
Line600 × Chang7-2	32.5975	176.661
Line601 × Chang7-2	33.9498	185.225
Line604 × Chang7-2	32.1092	173.296
Line605 × Chang7-2	32.3841	180.325
Line606 × Chang7-2	32.1453	182.477
Line609 × Chang7-2	33.4403	182.98
Line614 × Chang7-2	33.2604	193.999
Line615 × Chang7-2	31.6659	171.479
Line618 × Chang7-2	32.4915	167.003
Line625 × Chang7-2	32.9132	178.544
Line626 × Chang7-2	31.1942	151.276
Line627 × Chang7-2	30.1971	176.811
Line629 × Chang7-2	31.3008	164.651
Line64 × Chang7-2	30.9189	169.596
Line647 × Chang7-2	30.6781	177.435
Line65 × Chang7-2	33.1196	184.486
Line66 × Chang7-2	30.6957	175.718
Line668 × Chang7-2	34.5947	178.316
Line677 × Chang7-2	31.5206	165.312
Line684 × Chang7-2	31.5611	181.511
Line685 × Chang7-2	32.3946	170.044
Line687 × Chang7-2	30.5612	175.251
Line688 × Chang7-2	30.5947	178.322
Line696 × Chang7-2	29.9267	170.288
Line699 × Chang7-2	30.5683	155.986
Line700 × Chang7-2	29.0118	158.485
Line706 × Chang7-2	32.2722	172.988
Line708 × Chang7-2	31.6759	163.002
Line709 × Chang7-2	32.2336	167.436
Line71 × Chang7-2	31.641	176.857
Line711 × Chang7-2	29.4781	159.787
Line712 × Chang7-2	31.3986	168.618
Line713 × Chang7-2	30.2235	157.845
Line715 × Chang7-2	30.8055	151.377
Line719 × Chang7-2	31.4211	171.407
Line72 × Chang7-2	32.4645	174.559
Line722 × Chang7-2	31.2378	172.797
Line724 × Chang7-2	30.4162	158.155
Line725 × Chang7-2	31.2027	152.967
Line737 × Chang7-2	30.854	146.745
Line744 × Chang7-2	30.4649	174.517
Line75 × Chang7-2	31.8963	175.081
Line754 × Chang7-2	30.9043	184.593
Line755 × Chang7-2	29.7828	172.553
Line756 × Chang7-2	31.9201	184.5
Line759 × Chang7-2	30.7051	176.58
Line760 × Chang7-2	31.5765	167.874
Line761 × Chang7-2	32.1291	163.473
Line771 × Chang7-2	33.1397	169.178
Line777 × Chang7-2	33.6549	167.288
Line784 × Chang7-2	32.8922	157.592
Line786 × Chang7-2	33.9767	163.173
Line799 × Chang7-2	32.6825	176.067
Line802 × Chang7-2	32.1335	170.345
Line812 × Chang7-2	32.0592	166.036
Line813 × Chang7-2	32.531	157.428
Line839 × Chang7-2	31.8315	177.73
Line840 × Chang7-2	31.1082	177.209
Line841 × Chang7-2	31.1861	180.394
Line844 × Chang7-2	31.406	177.776
Line846 × Chang7-2	31.6816	180.589
Line847 × Chang7-2	31.0878	179.236
Line848 × Chang7-2	29.9382	157.011
Line850 × Chang7-2	30.7969	179.729
Line851 × Chang7-2	31.4378	177.18
Line852 × Chang7-2	30.5804	181.196
Line854 × Chang7-2	32.2327	170.65
Line855 × Chang7-2	32.1343	165.679
Line856 × Chang7-2	30.9503	160.181
Line866 × Chang7-2	31.8523	170.304
Line867 × Chang7-2	32.8877	171.203
Line877 × Chang7-2	33.8739	181.235
Line879 × Chang7-2	31.9181	182.763
Line880 × Chang7-2	32.513	186.404
Line882 × Chang7-2	32.6708	172.638
Line883 × Chang7-2	32.7282	168.428
Line886 × Chang7-2	31.4744	173.484
Line887 × Chang7-2	32.6149	173.22
Line888 × Chang7-2	33.1279	174.049
Line889 × Chang7-2	32.5523	171.509
Line891 × Chang7-2	32.5856	175.198
Line892 × Chang7-2	32.5541	178.723
Line893 × Chang7-2	34.9839	180.057
Line894 × Chang7-2	33.2098	176.798
Line93 × Chang7-2	31.5758	NA
Line97 × Chang7-2	31.6728	175.011
Line1001 × PH6WC	36.7113	189.938
Line1002 × PH6WC	36.6741	182.128
Line1003 × PH6WC	34.7608	178.876
Line1004 × PH6WC	35.065	NA
Line1005 × PH6WC	35.072	183.932
Line1006 × PH6WC	36.8598	190.7
Line1007 × PH6WC	36.9494	NA
Line1008 × PH6WC	36.4745	180.922
Line1009 × PH6WC	35.3003	177.562
Line101 × PH6WC	36.2767	195.405
Line1012 × PH6WC	37.0402	168.807
Line1013 × PH6WC	36.9651	174.326
Line1014 × PH6WC	37.3515	174.645
Line1016 × PH6WC	36.1206	175.963
Line1017 × PH6WC	36.2833	190.219
Line1020 × PH6WC	39.0825	194.827
Line1021 × PH6WC	37.5686	178.379
Line1022 × PH6WC	36.3332	170.565
Line1023 × PH6WC	39.023	187.788
Line1025 × PH6WC	38.8429	196.125
Line1026 × PH6WC	38.3607	173.576
Line1027 × PH6WC	39.5961	187.385
Line1028 × PH6WC	37.815	183.559
Line1029 × PH6WC	37.8801	168.077
Line103 × PH6WC	37.214	187.979
Line1030 × PH6WC	37.6813	177.742
Line1031 × PH6WC	39.7436	165.76
Line1032 × PH6WC	38.2773	183.957
Line1037 × PH6WC	35.1979	187.941
Line1038 × PH6WC	33.8284	176.554
Line1039 × PH6WC	33.5559	179.161
Line1040 × PH6WC	33.6603	183.047
Line1042 × PH6WC	34.2906	167.014
Line1043 × PH6WC	34.4462	181.956
Line1045 × PH6WC	34.0184	178.22
Line1046 × PH6WC	37.5283	188.209
Line1047 × PH6WC	38.706	166.968
Line1048 × PH6WC	37.9173	203.196
Line1051 × PH6WC	37.446	177.977
Line1052 × PH6WC	39.399	190.626
Line1054 × PH6WC	36.8703	178.327
Line1055 × PH6WC	37.3831	177.679
Line1056 × PH6WC	35.1559	183.74
Line1057 × PH6WC	36.6839	176.142
Line1058 × PH6WC	34.3991	168.406
Line1059 × PH6WC	36.0197	170.566
Line106 × PH6WC	37.1918	199.667
Line1060 × PH6WC	35.7654	169.717
Line1061 × PH6WC	34.8359	176.479
Line1062 × PH6WC	36.8898	175.878
Line1064 × PH6WC	36.7622	178.808
Line1065 × PH6WC	38.4225	181.606
Line1067 × PH6WC	37.2401	165.796
Line1068 × PH6WC	36.7701	162.565
Line1069 × PH6WC	37.2227	174.263
Line107 × PH6WC	39.5269	190.349
Line1070 × PH6WC	38.39	170.949
Line1071 × PH6WC	37.4401	167.707
Line1073 × PH6WC	38.3037	171.388
Line1074 × PH6WC	37.3556	169.811
Line1075 × PH6WC	35.7874	179.515
Line1076 × PH6WC	37.1373	186.834
Line1078 × PH6WC	37.1757	191.425
Line1079 × PH6WC	36.8757	181.598
Line108 × PH6WC	37.8572	187.224
Line1080 × PH6WC	35.712	184.927
Line1082 × PH6WC	35.9629	180.923
Line1083 × PH6WC	35.4462	161.666
Line1085 × PH6WC	37.3956	161.85
Line1086 × PH6WC	37.032	179.406
Line1087 × PH6WC	36.9692	176.935
Line1090 × PH6WC	37.3466	170.81
Line1091 × PH6WC	37.3245	164.619
Line1092 × PH6WC	37.2332	179.581
Line1094 × PH6WC	36.1277	162.619
Line1095 × PH6WC	38.3216	187.659
Line1097 × PH6WC	36.0269	179.484
Line1098 × PH6WC	37.6865	189.047
Line1099 × PH6WC	36.415	192.269
Line111 × PH6WC	40.5073	203.341
Line1110 × PH6WC	36.7722	166.538
Line1111 × PH6WC	37.1064	170.333
Line1112 × PH6WC	35.9606	172.946
Line1113 × PH6WC	37.7466	161.861
Line1114 × PH6WC	37.885	178.209
Line1115 × PH6WC	37.9207	178.429
Line1116 × PH6WC	37.3158	182.656
Line1117 × PH6WC	37.4427	170.125
Line1118 × PH6WC	35.0794	159.653
Line1120 × PH6WC	35.754	166.683
Line1121 × PH6WC	36.5657	172.526
Line1124 × PH6WC	36.6474	180.401
Line1127 × PH6WC	37.3991	165.058
Line1129 × PH6WC	37.14	177.442
Line1130 × PH6WC	36.5258	182.518
Line1131 × PH6WC	36.2168	182.871
Line1133 × PH6WC	37.6287	191.459
Line1135 × PH6WC	37.0151	187.808
Line1136 × PH6WC	35.5165	170.397
Line1137 × PH6WC	35.1156	168.415
Line114 × PH6WC	37.6112	188.41
Line1141 × PH6WC	38.118	174.313
Line1142 × PH6WC	38.7642	178.531
Line1143 × PH6WC	37.668	181.457
Line1148 × PH6WC	37.9992	173.004
Line1149 × PH6WC	38.2857	174.841
Line1156 × PH6WC	35.7811	170.228
Line116 × PH6WC	37.5087	180.562
Line1160 × PH6WC	36.8432	180.722
Line1163 × PH6WC	37.4021	174.528
Line1164 × PH6WC	35.7537	189.032
Line1165 × PH6WC	36.2581	184.046
Line1166 × PH6WC	35.8055	195.293
Line1171 × PH6WC	36.3839	187.676
Line1177 × PH6WC	38.3615	195.319
Line1178 × PH6WC	38.7844	178.909
Line1179 × PH6WC	36.811	186.531
Line1180 × PH6WC	40.2304	190.025
Line1183 × PH6WC	39.1395	187.811
Line1185 × PH6WC	37.3211	169.146
Line1187 × PH6WC	36.3103	170.124
Line1191 × PH6WC	36.4395	177.704
Line1194 × PH6WC	38.105	191.975
Line1198 × PH6WC	36.5551	176.569
Line1199 × PH6WC	36.6593	197.605
Line120 × PH6WC	36.345	161.75
Line1200 × PH6WC	37.9564	182.372
Line1201 × PH6WC	36.0047	177.161
Line1202 × PH6WC	34.3103	179.924
Line1203 × PH6WC	36.1976	187.128
Line1204 × PH6WC	35.2922	177.327
Line1205 × PH6WC	34.3603	165.514
Line1206 × PH6WC	36.1883	172.866
Line1207 × PH6WC	34.5537	175.608
Line1208 × PH6WC	35.4293	168.445
Line1209 × PH6WC	34.4807	176.414
Line121 × PH6WC	37.1983	176.259
Line1212 × PH6WC	33.925	176.058
Line1213 × PH6WC	34.6786	181.329
Line1214 × PH6WC	37.3714	163.023
Line122 × PH6WC	36.7141	177.56
Line1223 × PH6WC	37.1929	184.912
Line1224 × PH6WC	38.5947	178.142
Line1227 × PH6WC	37.2863	174.283
Line1228 × PH6WC	39.1655	185.015
Line1229 × PH6WC	37.5716	167.231
Line1231 × PH6WC	37.5807	186.175
Line1233 × PH6WC	35.7385	185.434
Line1234 × PH6WC	33.7079	178.663
Line1236 × PH6WC	35.4255	174.309
Line1237 × PH6WC	34.5097	176.71
Line1238 × PH6WC	34.6988	169.176
Line1239 × PH6WC	35.9432	180.779
Line124 × PH6WC	37.2729	177.633
Line1241 × PH6WC	39.0115	170.939
Line1244 × PH6WC	36.8309	172.474
Line1245 × PH6WC	38.3102	172.71
Line1247 × PH6WC	38.6004	178.147
Line1248 × PH6WC	36.3665	173.253
Line1249 × PH6WC	37.256	193.598
Line125 × PH6WC	37.6593	178.172
Line1250 × PH6WC	37.7131	179.512
Line1252 × PH6WC	35.7267	172.716
Line1253 × PH6WC	38.692	177.637
Line1254 × PH6WC	36.6403	179.426
Line1255 × PH6WC	38.9582	185.124
Line1258 × PH6WC	38.6828	185.139
Line1259 × PH6WC	36.3864	168.58
Line1261 × PH6WC	36.6991	169.809
Line1262 × PH6WC	37.0965	NA
Line1263 × PH6WC	38.2754	181.752
Line1266 × PH6WC	36.7877	180.524
Line1269 × PH6WC	37.7072	182.815
Line1270 × PH6WC	37.5436	175.777
Line1273 × PH6WC	38.053	186.462
Line1277 × PH6WC	36.8152	171.716
Line1278 × PH6WC	36.7109	169.296
Line1279 × PH6WC	36.8724	177.318
Line1281 × PH6WC	36.9587	164.129
Line1282 × PH6WC	37.5207	167.152
Line1283 × PH6WC	36.7112	181.749
Line1285 × PH6WC	36.7935	181.345
Line1286 × PH6WC	37.3892	196.244
Line1288 × PH6WC	36.8723	188.598
Line1289 × PH6WC	37.4034	190.18
Line1291 × PH6WC	38.3486	193.132
Line1292 × PH6WC	37.5791	200.27
Line1293 × PH6WC	36.6541	186.812
Line1294 × PH6WC	38.9811	185.123
Line1295 × PH6WC	37.4613	NA
Line1296 × PH6WC	37.2035	186.25
Line1297 × PH6WC	36.7804	183.874
Line1299 × PH6WC	35.949	172.851
Line1301 × PH6WC	37.2416	174.667
Line1302 × PH6WC	36.8022	175.258
Line1304 × PH6WC	39.2534	191.34
Line1305 × PH6WC	37.7623	176.367
Line1309 × PH6WC	37.8751	174.874
Line1310 × PH6WC	34.9246	170.638
Line1311 × PH6WC	35.3252	170.546
Line1314 × PH6WC	34.5587	166.39
Line1317 × PH6WC	34.3368	172.541
Line1319 × PH6WC	35.5187	170.722
Line132 × PH6WC	36.0142	169.221
Line1320 × PH6WC	34.4297	175.817
Line1321 × PH6WC	34.4555	164.169
Line1322 × PH6WC	37.484	163.336
Line1323 × PH6WC	38.7264	161.867
Line1324 × PH6WC	38.2637	175.297
Line1326 × PH6WC	37.7102	163.52
Line1327 × PH6WC	37.0911	169.794
Line1328 × PH6WC	37.5973	178.424
Line1329 × PH6WC	38.9537	177.691
Line133 × PH6WC	38.2772	162.553
Line1330 × PH6WC	36.4659	174.478
Line1331 × PH6WC	37.5007	187.951
Line1333 × PH6WC	39.2658	171.026
Line1334 × PH6WC	36.6766	174.543
Line1335 × PH6WC	38.6327	176.713
Line134 × PH6WC	38.3946	171.235
Line1340 × PH6WC	35.5021	186.65
Line1342 × PH6WC	36.4096	168.66
Line135 × PH6WC	35.7968	174.423
Line1351 × PH6WC	35.5129	167.505
Line1356 × PH6WC	35.5588	187.778
Line1357 × PH6WC	36.8047	195.375
Line1358 × PH6WC	35.9066	179.034
Line1360 × PH6WC	38.776	186.132
Line1365 × PH6WC	37.5709	186.314
Line1366 × PH6WC	37.2868	179.858
Line1368 × PH6WC	36.5242	181.43
Line1369 × PH6WC	36.7651	181.092
Line137 × PH6WC	36.331	164.392
Line1370 × PH6WC	36.4838	177.282
Line1371 × PH6WC	36.1776	196.775
Line1372 × PH6WC	37.9005	182.02
Line1374 × PH6WC	36.4754	179.413
Line1376 × PH6WC	36.1866	188.377
Line1377 × PH6WC	36.8711	180.937
Line1378 × PH6WC	38.5811	172.409
Line1379 × PH6WC	37.3549	183.45
Line1380 × PH6WC	36.9703	174.039
Line1381 × PH6WC	37.2287	187.383
Line1382 × PH6WC	36.2596	173.252
Line1384 × PH6WC	37.6051	177.816
Line1386 × PH6WC	34.6024	163.858
Line1387 × PH6WC	35.047	171.054
Line1388 × PH6WC	36.1741	167.18
Line1389 × PH6WC	36.9876	177.922
Line1391 × PH6WC	37.8451	184.905
Line1392 × PH6WC	38.5525	186.153
Line1395 × PH6WC	37.7583	171.099
Line1397 × PH6WC	37.8383	180.304
Line1402 × PH6WC	37.8211	194.904
Line1403 × PH6WC	37.6595	187.854
Line1407 × PH6WC	37.5943	172.598
Line1410 × PH6WC	37.9026	192.293
Line1412 × PH6WC	38.0099	179.857
Line1413 × PH6WC	36.629	179.517
Line1414 × PH6WC	37.7229	181.134
Line1415 × PH6WC	35.4711	180.248
Line1417 × PH6WC	38.179	183.045
Line1418 × PH6WC	37.707	189.444
Line1419 × PH6WC	36.5945	181.643
Line1420 × PH6WC	37.0383	183.561
Line1421 × PH6WC	37.2596	183.565
Line1424 × PH6WC	36.4676	177.33
Line1425 × PH6WC	38.2022	177.493
Line1426 × PH6WC	38.9111	176.67
Line1427 × PH6WC	36.7527	176.957
Line1428 × PH6WC	38.2559	171.98
Line1432 × PH6WC	35.9224	184.136
Line1434 × PH6WC	36.3792	189.071
Line1436 × PH6WC	36.5616	176.834
Line1438 × PH6WC	37.4471	188.954
Line1439 × PH6WC	36.4564	186.05
Line1440 × PH6WC	36.2028	179.019
Line1441 × PH6WC	36.2785	182.669
Line1442 × PH6WC	37.0394	193.11
Line1443 × PH6WC	36.0815	174.012
Line1444 × PH6WC	37.7094	161.201
Line1446 × PH6WC	38.3172	167.125
Line1447 × PH6WC	35.436	176.653
Line1448 × PH6WC	34.4012	194.564
Line1449 × PH6WC	37.2301	185.437
Line1450 × PH6WC	35.6026	170.346
Line1451 × PH6WC	35.3929	186.473
Line1452 × PH6WC	36.8313	175.4
Line1453 × PH6WC	36.8252	179.875
Line1457 × PH6WC	35.2065	176.011
Line1458 × PH6WC	35.6543	174.309
Line1459 × PH6WC	36.9862	175.386
Line1465 × PH6WC	38.0816	188.36
Line1466 × PH6WC	37.8486	167.621
Line1468 × PH6WC	38.6506	176.692
Line1472 × PH6WC	38.2803	164.597
Line152 × PH6WC	38.6438	182.262
Line164 × PH6WC	37.1929	182.936
Line182 × PH6WC	35.9809	178.961
Line190 × PH6WC	37.893	158.821
Line191 × PH6WC	37.3255	181.681
Line193 × PH6WC	34.6211	176.034
Line194 × PH6WC	35.7479	177.046
Line204 × PH6WC	35.656	189.996
Line219 × PH6WC	35.1215	190.197
Line220 × PH6WC	37.7555	199.904
Line225 × PH6WC	38.8831	192.253
Line228 × PH6WC	37.7904	184.031
Line230 × PH6WC	35.9954	186.772
Line231 × PH6WC	36.918	192.958
Line239 × PH6WC	36.4502	175.679
Line241 × PH6WC	36.7092	179.972
Line242 × PH6WC	35.5324	172.977
Line243 × PH6WC	34.8492	163.811
Line246 × PH6WC	37.6145	185.872
Line247 × PH6WC	38.5526	185.441
Line248 × PH6WC	37.1697	176.457
Line251 × PH6WC	38.1478	178.384
Line252 × PH6WC	39.1016	190.108
Line255 × PH6WC	38.763	191.21
Line266 × PH6WC	38.6922	192.833
Line279 × PH6WC	37.6288	171.708
Line280 × PH6WC	38.7311	183.243
Line284 × PH6WC	38.2831	173.183
Line289 × PH6WC	36.9615	173.195
Line290 × PH6WC	40.0107	187.108
Line294 × PH6WC	37.1396	190.666
Line297 × PH6WC	37.2754	185.273
Line329 × PH6WC	35.1913	186.839
Line333 × PH6WC	37.9386	168.02
Line335 × PH6WC	36.9495	173.025
Line336 × PH6WC	37.5333	173.102
Line337 × PH6WC	38.2999	171.848
Line340 × PH6WC	35.9669	167.901
Line344 × PH6WC	38.6625	174.693
Line350 × PH6WC	35.3827	177.792
Line351 × PH6WC	35.1255	160.77
Line352 × PH6WC	35.523	167.642
Line354 × PH6WC	35.983	177.269
Line355 × PH6WC	36.9472	178.588
Line358 × PH6WC	36.0002	172.482
Line362 × PH6WC	38.2556	181.755
Line363 × PH6WC	38.0911	163.746
Line364 × PH6WC	38.3477	170.556
Line365 × PH6WC	37.1742	176.476
Line374 × PH6WC	37.9278	173.202
Line375 × PH6WC	39.4972	184.699
Line379 × PH6WC	38.2739	172.772
Line381 × PH6WC	36.9342	184.208
Line405 × PH6WC	33.6017	185.066
Line407 × PH6WC	40.4878	204.933
Line409 × PH6WC	37.6189	185.871
Line416 × PH6WC	36.1545	183.695
Line424 × PH6WC	37.7611	171.862
Line425 × PH6WC	36.8903	179.548
Line426 × PH6WC	37.8813	165.959
Line428 × PH6WC	37.178	194.034
Line43 × PH6WC	35.8981	190.652
Line434 × PH6WC	35.5298	179.242
Line438 × PH6WC	34.8276	179.647
Line439 × PH6WC	35.6481	179.178
Line442 × PH6WC	36.2254	175.197
Line447 × PH6WC	36.7609	166.284
Line448 × PH6WC	38.2303	181.435
Line45 × PH6WC	37.9708	197.244
Line453 × PH6WC	37.3287	177.902
Line458 × PH6WC	38.0449	180.189
Line459 × PH6WC	37.5433	172.036
Line460 × PH6WC	41.4127	154.862
Line465 × PH6WC	38.5642	160.487
Line47 × PH6WC	37.8733	195.633
Line481 × PH6WC	38.0334	185.052
Line482 × PH6WC	38.4034	198.538
Line483 × PH6WC	38.0068	193.854
Line485 × PH6WC	38.5888	185.31
Line49 × PH6WC	38.6349	181.404
Line495 × PH6WC	37.3836	186.009
Line50 × PH6WC	40.0969	191.334
Line501 × PH6WC	37.0312	185.859
Line502 × PH6WC	37.3633	174.692
Line505 × PH6WC	36.8061	188.912
Line51 × PH6WC	39.4496	197.664
Line512 × PH6WC	40.5814	164.141
Line518 × PH6WC	33.0948	NA
Line520 × PH6WC	36.8441	194.435
Line545 × PH6WC	38.2873	176.106
Line546 × PH6WC	36.7681	181.118
Line547 × PH6WC	36.806	173.315
Line548 × PH6WC	38.5734	171.045
Line550 × PH6WC	36.2364	175.203
Line552 × PH6WC	38.7083	189.804
Line571 × PH6WC	37.847	199.101
Line579 × PH6WC	37.7137	174.474
Line581 × PH6WC	35.5658	178.199
Line588 × PH6WC	35.066	189.214
Line600 × PH6WC	35.7437	180.463
Line601 × PH6WC	38.5051	183.601
Line604 × PH6WC	36.5129	179.589
Line605 × PH6WC	37.2975	195.366
Line606 × PH6WC	37.1771	190.594
Line609 × PH6WC	37.1917	183.966
Line614 × PH6WC	37.7165	188.626
Line615 × PH6WC	34.9478	166.384
Line618 × PH6WC	36.1163	171.359
Line625 × PH6WC	36.7962	180.331
Line626 × PH6WC	36.3472	178.748
Line627 × PH6WC	35.753	191.729
Line629 × PH6WC	38.0301	184.256
Line64 × PH6WC	36.5615	194.116
Line647 × PH6WC	36.3925	191.167
Line65 × PH6WC	36.3942	184.792
Line66 × PH6WC	34.723	186.821
Line668 × PH6WC	36.4767	195.96
Line677 × PH6WC	37.1608	186.647
Line684 × PH6WC	37.7562	189.551
Line685 × PH6WC	36.9048	177.25
Line687 × PH6WC	35.7831	184.239
Line688 × PH6WC	36.8295	185.427
Line696 × PH6WC	34.044	181.644
Line699 × PH6WC	34.8125	181.152
Line700 × PH6WC	34.0384	185.703
Line706 × PH6WC	38.3729	179.46
Line708 × PH6WC	38.3389	169.798
Line709 × PH6WC	39.4841	171.453
Line71 × PH6WC	38.4489	181.385
Line711 × PH6WC	35.7317	180.946
Line712 × PH6WC	38.7172	182.719
Line713 × PH6WC	35.4037	164.525
Line715 × PH6WC	37.6149	167.54
Line719 × PH6WC	36.7382	182.127
Line72 × PH6WC	37.9761	174.542
Line722 × PH6WC	37.0631	183.692
Line724 × PH6WC	34.6995	179.08
Line725 × PH6WC	36.4222	173.968
Line737 × PH6WC	36.0304	177.452
Line744 × PH6WC	34.0356	169.587
Line75 × PH6WC	37.9887	186.991
Line754 × PH6WC	34.0637	190.663
Line755 × PH6WC	34.7177	197.329
Line756 × PH6WC	36.3792	192.822
Line759 × PH6WC	35.951	193.351
Line760 × PH6WC	36.6164	190.44
Line761 × PH6WC	37.5142	201.276
Line771 × PH6WC	37.9306	183.94
Line777 × PH6WC	37.1114	182.504
Line784 × PH6WC	37.878	179.094
Line786 × PH6WC	38.6036	181.906
Line799 × PH6WC	36.4458	181.963
Line802 × PH6WC	37.1068	185.017
Line812 × PH6WC	37.6024	179.118
Line813 × PH6WC	37.2612	180.189
Line839 × PH6WC	38.8835	184.59
Line840 × PH6WC	36.4418	189.585
Line841 × PH6WC	37.6235	186.398
Line844 × PH6WC	37.4022	200.629
Line846 × PH6WC	37.3725	187.676
Line847 × PH6WC	35.7701	186.194
Line848 × PH6WC	35.4507	187.43
Line850 × PH6WC	36.6734	186.502
Line851 × PH6WC	36.2055	189.968
Line852 × PH6WC	36.7264	188.008
Line854 × PH6WC	36.9362	160.965
Line855 × PH6WC	37.4701	180.405
Line856 × PH6WC	37.1695	172.016
Line866 × PH6WC	37.2102	170.11
Line867 × PH6WC	38.5406	160.57
Line877 × PH6WC	37.1687	182.992
Line879 × PH6WC	36.9427	185.367
Line880 × PH6WC	36.5039	186.142
Line882 × PH6WC	36.1949	169.289
Line883 × PH6WC	36.991	161.57
Line886 × PH6WC	35.391	188.79
Line887 × PH6WC	34.841	NA
Line888 × PH6WC	37.434	165.065
Line889 × PH6WC	36.9148	183.432
Line891 × PH6WC	36.3452	176.41
Line892 × PH6WC	34.5487	173.263
Line893 × PH6WC	36.533	174.444
Line894 × PH6WC	36.9395	186.141
Line93 × PH6WC	37.644	175.877
Line97 × PH6WC	35.5594	181.144
