# Supplementary material for: Dissection of the Genetic Basis of Yield Traits in Line per se and Testcross Populations and Identification of Candidate Genes for Hybrid Performance in Maize
Source: Int J Mol Sci. 2022 May 3;23(9):5074. doi: 10.3390/ijms23095074 (PMC9102962; doi:10.3390/ijms23095074)
Supplement: Supplementary file 1 [file ijms-23-05074-s001.zip › Table S6.xlsx]

## Sheet: File S2
Table S6 The genotypic data
Markers	GSL1001 LPS	GSL1002 LPS	GSL1003 LPS	GSL1004 LPS	GSL1005 LPS	GSL1006 LPS	GSL1007 LPS	GSL1008 LPS	GSL1009 LPS	GSL101 LPS	GSL1012 LPS	GSL1013 LPS	GSL1014 LPS	GSL1016 LPS	GSL1017 LPS	GSL1020 LPS	GSL1021 LPS	GSL1022 LPS	GSL1023 LPS	GSL1025 LPS	GSL1026 LPS	GSL1027 LPS	GSL1028 LPS	GSL1029 LPS	GSL103 LPS	GSL1030 LPS	GSL1031 LPS	GSL1032 LPS	GSL1037 LPS	GSL1038 LPS	GSL1039 LPS	GSL1040 LPS	GSL1042 LPS	GSL1043 LPS	GSL1045 LPS	GSL1046 LPS	GSL1047 LPS	GSL1048 LPS	GSL1051 LPS	GSL1052 LPS	GSL1054 LPS	GSL1055 LPS	GSL1056 LPS	GSL1057 LPS	GSL1058 LPS	GSL1059 LPS	GSL106 LPS	GSL1060 LPS	GSL1061 LPS
Chr1_5633389	0	0	0	0	0	0	0	1	1	0	0	0	0	0	0	2	2	2	2	2	2	2	2	0	0	0	0	0	2	1	1	2	1	2	1	2	2	2	2	2	2	2	2	2	2	2	0	2	2
Chr1_6815351	0	0	0	0	0	0	0	0	0	0	0	0	0	0	0	0	0	0	0	0	0	0	0	0	0	2	2	2	0	0	0	0	0	0	0	1	0	0	2	0	2	2	2	2	2	1	0	0	0
Chr1_8267250	0	0	0	0	0	0	0	1	1	0	0	0	0	0	0	2	2	2	2	2	2	2	2	0	0	0	0	0	1	1	1	2	1	2	0	2	2	2	2	2	2	2	2	2	2	2	0	2	2
Chr1_8272543	0	0	0	0	0	0	0	1	1	0	0	0	0	0	0	2	2	2	2	2	2	2	2	0	0	0	0	0	1	1	1	2	1	2	0	2	2	2	2	2	2	2	2	2	2	2	0	2	2
Chr1_8366413	0	0	0	0	0	0	0	1	1	0	0	0	0	0	0	2	2	2	2	2	2	2	2	0	0	0	0	0	1	1	1	2	1	2	0	2	2	2	2	2	2	2	2	2	2	2	0	2	2
Chr1_8367944	0	0	0	0	0	0	0	1	1	0	0	0	0	0	0	2	2	2	2	2	2	2	2	0	0	0	0	0	1	1	1	2	1	2	0	2	2	2	2	2	2	2	2	2	2	2	0	2	2
Chr1_8573672	0	0	0	0	0	0	0	1	1	0	0	0	0	0	0	2	2	2	2	2	2	2	2	0	0	0	0	0	1	1	1	2	1	2	0	2	2	2	2	2	2	2	2	2	2	2	0	2	2
Chr1_8581215	0	0	0	0	0	0	0	1	1	0	0	0	0	0	0	2	2	2	2	2	2	2	2	0	0	0	0	0	1	1	1	2	1	2	0	2	2	2	2	2	2	2	2	2	2	2	0	2	2
Chr1_8594112	0	0	0	0	0	0	0	1	1	0	0	0	0	0	0	2	2	2	2	2	2	2	2	0	0	0	0	0	1	1	1	2	1	2	0	2	2	2	2	2	2	2	2	2	2	2	0	2	2
Chr1_8651070	0	0	0	0	0	0	0	1	1	0	0	0	0	0	0	2	2	2	2	2	2	2	2	0	0	0	0	0	1	1	1	2	1	2	0	2	2	2	2	2	2	2	2	2	2	2	0	2	2
Chr1_8877450	0	0	0	0	0	0	0	1	1	0	0	0	0	0	0	2	2	2	2	2	2	2	2	0	0	0	0	0	1	1	1	2	1	2	0	2	2	2	2	2	2	2	2	2	2	2	0	2	2
Chr1_9045711	0	0	0	0	0	0	0	1	1	0	0	0	0	0	0	2	2	2	2	2	2	2	2	0	0	0	0	0	1	1	1	2	1	2	0	2	2	2	2	2	2	2	2	2	2	2	0	2	2
Chr1_9059970	0	0	0	0	0	0	0	1	1	0	0	0	0	0	0	2	2	2	2	2	2	2	2	0	0	0	0	0	1	1	1	2	1	2	0	2	2	2	2	2	2	2	2	2	2	2	0	2	2
Chr1_9119335	0	0	0	0	0	0	0	0	0	0	0	0	0	0	0	2	2	2	2	2	2	2	2	0	0	0	0	0	0	0	1	2	0	2	0	2	2	2	2	2	2	2	2	2	2	2	0	2	2
Chr1_9126853	0	0	0	0	0	0	0	1	1	0	0	0	0	0	0	2	2	2	2	2	2	2	2	0	0	0	0	0	1	1	1	2	1	2	0	2	2	2	2	2	2	2	2	2	2	2	0	2	2
Chr1_9190800	0	0	0	0	0	0	0	1	1	0	0	0	0	0	0	2	2	2	2	2	2	2	2	0	0	0	0	0	1	1	1	2	1	2	0	2	2	2	2	2	2	2	2	2	2	2	0	2	2
Chr1_9215034	0	0	0	0	0	0	0	1	1	0	0	0	0	0	0	2	1	1	2	1	1	2	2	0	0	0	0	0	1	1	1	2	1	2	0	2	2	2	2	2	2	2	2	2	1	2	0	2	2
Chr1_9301439	0	0	0	0	0	0	0	1	1	0	0	0	0	0	0	2	2	2	2	2	2	2	2	0	0	0	0	0	1	1	1	2	1	2	0	2	2	2	2	2	2	2	2	2	2	2	0	2	2
Chr1_9358869	0	0	0	0	0	0	0	1	1	0	0	0	0	0	0	2	2	2	2	2	2	2	2	0	0	0	0	0	1	1	1	2	1	2	0	2	2	2	2	2	2	2	2	2	2	2	0	2	2
Chr1_9363075	0	0	0	0	0	0	0	1	1	0	0	0	0	0	0	2	2	2	2	2	2	2	2	0	0	0	0	0	1	1	1	2	1	2	0	2	2	2	2	2	2	2	2	2	2	2	0	2	2
Chr1_9397533	0	0	0	0	0	0	0	1	1	0	0	0	0	0	0	2	2	2	2	2	2	2	2	0	0	0	0	0	1	1	1	2	1	2	0	2	2	2	2	2	2	2	2	2	2	2	0	2	2
Chr1_9694195	0	0	0	0	0	0	0	0	0	0	0	0	0	0	0	2	2	2	2	2	2	2	2	0	0	0	0	0	0	0	0	2	0	2	0	2	2	2	2	2	2	2	2	2	2	2	0	2	2
Chr1_9959114	0	0	0	0	0	0	0	1	1	0	0	0	0	0	0	2	2	2	2	2	2	2	2	0	0	0	0	0	1	1	1	2	1	2	0	2	2	2	2	2	2	2	2	2	2	2	0	2	2
Chr1_10019372	0	0	0	0	0	0	0	1	1	0	0	0	0	0	0	2	2	2	2	2	2	2	2	0	0	0	0	0	1	1	1	2	1	2	0	2	2	2	2	2	2	2	2	2	2	2	0	2	2
Chr1_10123092	0	0	0	0	0	0	0	0	0	0	0	0	0	0	0	0	0	0	0	0	0	0	0	2	0	0	0	0	0	0	0	0	0	0	0	2	2	0	2	0	2	0	0	0	0	0	0	0	0
Chr1_10233194	0	0	0	0	0	0	0	0	0	0	0	0	0	0	0	2	2	2	2	2	2	2	2	0	0	0	0	0	0	0	0	2	0	2	0	2	2	2	2	2	2	2	2	2	2	2	0	2	2
Chr1_10486506	0	0	0	0	0	0	0	1	1	0	0	0	0	0	0	2	2	2	2	2	2	2	2	0	0	0	0	0	1	1	1	2	1	2	0	2	1	1	0	0	0	1	2	2	2	2	0	2	2
Chr1_10540357	0	0	0	0	0	0	0	1	1	0	0	0	0	0	0	2	2	2	2	2	2	2	2	0	0	0	0	0	1	1	1	2	1	2	0	2	1	1	0	0	0	1	2	2	2	2	0	2	2
Chr1_10588984	0	0	0	0	0	0	0	1	1	0	0	0	0	0	0	2	2	2	2	2	2	2	2	0	0	0	0	0	1	1	1	2	1	2	0	2	1	1	0	0	0	1	2	2	2	2	0	2	2
Chr1_10590754	0	0	0	0	0	0	0	1	1	0	0	0	0	0	0	2	2	2	2	2	2	2	2	0	0	0	0	0	1	1	1	2	1	2	0	2	1	1	0	0	0	1	2	2	2	2	0	2	2
Chr1_10675406	0	0	0	0	0	0	0	1	1	0	0	0	0	0	0	2	2	2	2	2	2	2	2	0	0	0	0	0	1	1	1	2	1	2	0	2	1	1	0	0	0	1	2	2	2	2	0	2	2
Chr1_10901616	0	0	0	0	0	0	0	1	1	0	0	0	0	0	0	2	2	2	2	2	2	2	2	0	0	0	0	0	1	1	1	2	1	2	0	2	1	1	0	0	0	1	2	2	2	2	0	2	2
Chr1_10962375	0	0	0	0	0	0	0	1	1	0	0	0	0	0	0	2	2	2	2	2	2	2	2	0	0	0	0	0	1	1	1	2	1	2	0	2	1	1	0	0	0	1	2	2	2	2	0	2	2
Chr1_11066039	0	0	0	0	0	0	0	1	0	0	0	0	0	0	0	2	2	2	2	2	2	2	2	0	0	0	0	0	1	1	1	2	2	2	0	2	1	1	0	0	0	0	2	2	2	2	0	2	2
Chr1_11298523	0	0	0	0	0	0	0	1	0	0	0	0	0	0	0	2	2	2	2	2	2	2	2	0	0	0	0	0	1	1	1	2	2	2	0	2	1	1	0	0	0	0	2	2	2	2	0	2	2
Chr1_11364051	0	0	0	0	0	0	0	0	0	0	0	0	0	0	0	2	2	2	2	2	2	2	2	0	0	0	0	0	2	0	0	2	2	2	0	2	2	0	0	0	0	0	2	2	2	2	0	2	2
Chr1_11392392	0	0	0	0	0	0	0	1	0	0	0	0	0	0	0	2	2	2	2	2	2	2	2	0	0	0	0	0	1	1	1	2	2	2	0	2	1	1	0	0	0	0	2	2	2	2	0	2	2
Chr1_11447192	0	0	0	0	0	0	0	1	0	0	0	0	0	0	0	2	2	1	2	2	2	2	2	0	0	0	0	0	1	1	1	1	2	2	0	2	1	1	0	0	0	0	2	2	2	2	0	2	2
Chr1_11488397	0	0	0	0	0	0	0	1	0	0	0	0	0	0	0	2	2	2	2	2	2	2	2	0	0	0	0	0	1	1	1	2	2	2	0	2	1	1	0	0	0	0	2	2	2	2	0	2	2
Chr1_11939632	0	0	0	0	0	0	0	1	0	0	0	0	0	0	0	2	2	2	2	2	2	2	2	0	0	0	0	0	1	1	0	2	2	2	0	2	1	1	0	0	0	0	2	2	2	2	0	2	2
Chr1_11952059	0	0	0	0	0	0	0	1	0	0	0	0	0	0	0	2	2	2	2	2	2	2	2	0	0	0	0	0	1	1	1	2	2	2	0	2	1	1	0	0	0	0	2	2	2	2	0	2	2
Chr1_11955865	0	0	0	0	0	0	0	1	0	0	0	0	0	0	0	2	2	2	2	2	2	2	2	0	0	0	0	0	1	1	1	2	2	2	0	2	1	1	0	0	0	0	2	2	2	2	0	2	2
Chr1_12357299	0	0	0	0	0	0	0	1	0	0	0	0	0	0	0	2	2	2	2	2	2	2	2	0	0	0	0	0	1	1	1	2	2	2	0	2	1	0	0	0	0	0	2	2	2	2	0	2	2
Chr1_12427341	0	0	0	0	0	0	0	1	0	0	0	0	0	0	0	2	2	2	2	2	2	2	2	0	0	0	0	0	1	1	1	2	2	2	0	2	1	0	0	0	0	0	2	2	2	2	0	2	2
Chr1_12478938	0	0	0	0	0	0	0	1	0	0	0	0	0	0	0	2	2	2	2	2	2	2	2	0	0	0	0	0	1	1	1	2	2	2	0	2	1	0	0	0	0	0	2	2	2	2	0	2	2
Chr1_12517968	0	0	0	0	0	0	0	1	0	0	0	0	0	0	0	2	2	2	2	2	2	2	2	0	0	0	0	0	1	1	1	2	2	2	0	2	1	0	0	0	0	0	2	2	2	2	0	2	2
Chr1_12522038	0	0	0	0	0	0	0	1	0	0	0	0	0	0	0	2	2	2	2	2	2	2	2	0	0	0	0	0	1	1	1	2	2	2	0	2	1	0	0	0	0	0	2	2	2	2	0	2	2
Chr1_12657578	0	0	0	0	0	0	0	1	0	0	0	0	0	0	0	2	2	2	2	2	2	2	2	0	0	0	0	0	1	1	1	2	2	2	0	2	1	0	0	0	0	0	2	2	2	2	0	2	2
Chr1_12834968	0	0	0	0	0	0	0	2	0	0	0	0	0	0	0	2	2	2	2	2	2	2	2	0	0	0	0	0	2	2	2	2	2	2	0	2	2	0	0	0	0	0	2	2	2	2	0	2	2
Chr1_12870133	0	0	0	0	0	0	0	1	0	0	0	0	0	0	0	2	2	2	2	2	2	2	2	0	0	0	0	0	1	1	1	2	2	2	0	2	1	0	0	0	0	0	2	2	2	2	0	2	2
Chr1_12918486	0	0	0	0	0	0	0	1	0	0	0	0	0	0	0	2	2	2	2	2	2	2	2	0	0	0	0	0	1	1	1	2	2	2	0	2	1	0	0	0	0	0	2	2	2	2	0	2	2
Chr1_13213755	0	0	0	0	0	0	0	0	0	0	0	0	0	0	0	2	2	2	2	2	2	2	2	0	0	0	0	0	0	0	0	2	2	2	0	2	0	0	0	0	0	0	2	2	2	2	0	2	2
Chr1_13444730	0	0	0	0	0	0	0	2	0	0	0	0	0	0	0	2	2	2	2	2	2	2	2	0	0	0	0	0	2	2	2	2	2	2	0	2	2	0	0	0	0	0	2	2	2	2	0	2	2
Chr1_13582239	0	0	0	0	0	0	0	2	0	0	0	0	0	0	0	2	2	2	2	2	2	2	2	0	0	0	0	0	2	2	2	2	2	2	0	2	2	0	0	0	0	0	2	2	2	2	0	2	2
Chr1_13601969	0	0	0	0	0	0	0	1	0	0	0	0	0	0	0	2	2	2	2	2	2	2	2	0	0	0	0	0	1	1	1	2	2	2	0	2	1	0	0	0	0	0	2	2	2	2	0	2	2
Chr1_13788048	0	0	0	0	0	0	0	1	0	0	0	0	0	0	0	2	2	2	2	2	2	2	2	0	0	0	0	0	1	1	1	2	2	2	0	2	1	0	0	0	0	1	2	2	2	2	0	2	2
Chr1_13795378	0	0	0	0	0	0	0	1	0	0	0	0	0	0	0	2	2	2	2	2	2	2	2	0	0	0	0	0	1	1	1	2	2	2	0	2	1	0	0	0	0	1	2	2	2	2	0	2	2
Chr1_13803501	0	0	0	0	0	0	0	1	0	0	0	0	0	0	0	2	2	2	2	2	2	2	2	0	0	0	0	0	1	1	1	2	2	2	0	2	1	0	0	0	0	1	2	2	2	2	0	2	2
Chr1_13958595	0	0	0	0	0	0	0	2	0	0	0	0	0	0	0	2	2	2	2	2	2	2	2	0	0	0	0	0	0	0	0	2	2	2	0	2	0	0	0	0	0	0	2	2	2	2	0	2	2
Chr1_13993255	0	0	0	0	0	0	0	1	0	0	0	0	0	0	0	2	2	2	2	2	2	2	2	0	0	0	0	0	1	1	1	2	2	2	0	2	1	0	0	0	0	1	2	2	2	2	0	2	2
Chr1_13998317	0	0	0	0	0	0	0	1	0	0	0	0	0	0	0	2	2	2	2	2	2	2	2	0	0	0	0	0	1	1	1	2	2	2	0	2	1	0	0	0	0	1	2	2	2	2	0	2	2
Chr1_14112686	0	0	0	0	0	0	0	1	0	0	0	0	0	0	0	2	2	2	2	2	2	2	2	0	0	0	0	0	1	1	1	2	2	2	0	2	1	0	0	0	0	1	2	2	2	2	0	2	2
Chr1_14557418	0	0	0	0	0	0	0	2	0	0	0	0	0	0	0	2	2	2	2	2	2	2	2	0	0	0	0	0	2	2	2	2	2	2	0	2	2	0	0	0	0	2	2	2	2	2	0	2	2
Chr1_14566042	0	0	0	0	0	0	0	1	0	0	0	0	0	0	0	2	2	2	2	2	2	2	2	0	0	0	0	0	1	2	1	2	2	2	0	2	1	0	0	0	0	1	2	2	2	2	0	2	2
Chr1_14626542	0	0	0	0	0	0	0	1	0	0	0	0	0	0	0	2	2	2	2	2	2	2	2	0	0	0	0	0	1	2	1	2	2	2	0	2	1	0	0	0	0	1	2	2	2	2	0	2	2
Chr1_14626607	0	0	0	0	0	0	0	1	0	0	0	0	0	0	0	2	2	2	2	2	2	2	2	0	0	0	0	0	1	2	1	2	2	2	0	2	1	0	0	0	0	1	2	2	2	2	0	2	2
Chr1_14857800	0	0	0	0	0	0	0	1	0	0	0	0	0	0	0	2	2	2	2	2	2	2	2	0	0	0	0	0	1	2	1	2	2	2	0	2	1	0	0	0	1	1	2	2	2	2	0	2	2
Chr1_14895394	0	0	0	0	0	0	0	1	0	0	0	0	0	0	0	2	2	2	2	2	2	2	2	0	0	0	0	0	1	2	1	2	2	2	0	2	1	0	0	0	0	1	2	2	2	2	0	2	2
Chr1_14900042	0	0	0	0	0	0	0	1	0	0	0	0	0	0	0	2	2	2	2	2	2	2	2	0	0	0	0	0	1	2	2	2	2	2	0	2	1	0	0	0	0	1	2	2	2	2	0	2	2
Chr1_14920451	0	0	0	0	0	0	0	1	0	0	0	0	0	0	0	2	2	2	2	2	2	2	2	0	0	0	0	0	1	2	1	2	2	2	0	2	1	0	0	0	0	1	2	2	2	2	0	2	2
Chr1_15170295	0	0	0	0	0	0	0	1	0	0	0	0	0	0	0	2	2	2	2	2	2	2	2	0	0	0	0	0	1	2	2	2	2	2	1	2	1	0	0	0	0	1	2	2	2	2	0	2	2
Chr1_15270756	0	0	0	0	0	0	0	1	0	0	0	0	0	0	0	2	2	2	2	2	2	2	2	0	0	0	0	0	1	2	2	2	2	2	1	2	1	0	0	0	0	1	2	2	2	2	0	2	2
Chr1_15407344	0	0	0	0	0	0	0	1	0	0	0	0	0	0	0	2	2	2	2	2	2	2	2	0	0	0	0	0	1	2	2	2	2	2	1	2	1	0	0	0	0	1	2	2	2	2	0	2	2
Chr1_15474540	0	0	0	0	0	0	0	1	0	0	0	0	0	0	0	2	2	2	2	2	2	2	2	0	0	0	0	0	1	2	2	2	2	2	1	2	1	0	0	0	0	1	2	2	2	2	0	2	2
Chr1_15514878	0	0	0	0	0	0	0	1	0	0	0	0	0	0	0	2	2	2	2	2	2	2	2	0	0	0	0	0	1	2	2	2	2	2	1	2	1	0	0	0	0	1	2	2	2	2	0	2	2
Chr1_15515187	0	0	0	0	0	0	0	1	0	0	0	0	0	0	0	2	2	2	2	2	2	2	2	0	0	0	0	0	1	2	2	2	2	2	1	2	1	0	0	0	0	1	2	2	2	2	0	2	2
Chr1_15576781	0	0	0	0	0	0	0	1	0	0	0	0	0	0	0	2	2	2	2	2	2	2	2	0	0	0	0	0	1	2	2	2	2	2	1	2	1	0	0	0	0	1	2	2	2	2	0	2	2
Chr1_15607309	0	0	0	0	0	0	0	2	0	0	0	0	0	0	0	2	2	2	2	2	2	2	2	0	0	0	0	0	2	2	2	2	2	2	2	2	2	0	0	0	0	2	2	2	2	2	0	2	2
Chr1_15776832	0	0	0	0	0	0	0	1	0	0	0	0	0	0	0	2	2	2	2	2	2	2	2	0	0	0	0	0	1	2	2	2	2	2	1	2	1	0	0	0	0	1	2	2	2	2	0	2	2
Chr1_15784782	0	0	0	0	0	0	0	1	0	0	0	0	0	0	0	2	2	2	2	2	2	2	2	0	0	0	0	0	1	2	2	2	2	2	1	2	1	0	0	0	0	1	2	2	2	2	0	2	2
Chr1_15896415	0	0	0	0	0	0	0	1	0	0	0	0	0	0	0	2	2	2	2	2	2	2	2	0	0	0	0	0	1	2	2	2	2	2	1	2	1	0	0	0	0	1	2	2	2	2	0	2	2
Chr1_15967867	0	0	0	0	0	0	0	1	0	0	0	0	0	0	0	2	2	2	2	2	2	2	2	0	0	0	0	0	1	2	2	2	2	2	1	2	1	0	0	0	0	1	2	2	2	2	0	2	2
Chr1_16048834	0	0	0	0	0	0	0	1	0	0	0	0	0	0	0	2	2	2	2	2	2	2	2	0	0	0	0	0	1	2	2	2	2	2	1	2	1	0	0	0	0	1	2	2	2	2	0	2	2
Chr1_16061468	0	0	0	0	0	0	0	1	0	0	0	0	0	0	0	2	2	2	2	2	2	2	2	0	0	0	0	0	1	2	2	2	2	2	1	2	1	0	0	0	0	1	2	2	2	2	0	2	2
Chr1_16593645	0	0	0	0	0	0	0	1	0	0	0	0	0	0	0	2	2	2	2	2	2	2	2	0	0	0	0	0	1	2	2	2	2	2	2	2	1	0	0	0	0	1	2	2	2	2	0	2	2
Chr1_16603590	0	0	0	0	0	0	0	1	0	0	0	0	0	0	0	2	2	2	2	2	2	2	2	0	0	0	0	0	1	2	2	2	2	2	2	2	1	0	0	0	0	1	2	2	2	2	0	2	2
Chr1_17180402	0	0	0	0	0	0	0	1	0	0	0	0	0	0	0	2	2	2	2	2	2	2	2	0	0	0	0	0	1	2	2	2	2	2	2	1	1	0	0	0	0	1	2	2	2	2	0	2	2
Chr1_17510426	0	0	0	0	0	0	0	1	0	0	0	0	0	0	0	2	2	2	2	2	2	2	2	0	0	0	0	0	1	2	2	2	2	2	2	1	1	0	0	0	0	1	2	2	2	2	0	2	2
Chr1_17525091	0	0	0	0	0	0	0	1	0	0	0	0	0	0	0	2	2	2	2	2	2	2	2	0	0	0	0	0	1	2	2	2	2	2	2	1	1	0	0	0	0	1	2	2	2	2	0	2	2
Chr1_17601571	0	0	0	0	0	0	0	1	0	0	0	0	0	0	0	2	2	2	2	2	2	2	2	0	0	0	2	1	1	2	2	2	2	2	2	1	1	0	0	0	1	1	2	2	2	2	0	2	2
Chr1_17662526	0	0	0	0	0	0	0	0	0	0	0	0	0	0	0	0	0	0	0	0	0	0	0	2	0	0	2	0	0	0	0	0	0	0	0	0	0	0	0	0	0	0	0	0	0	0	0	0	0
Chr1_17664526	0	0	0	0	0	0	0	1	0	0	0	0	0	0	0	2	2	2	2	2	2	2	2	0	0	0	2	1	1	2	2	2	2	2	2	1	1	0	0	0	1	1	2	2	2	2	0	2	2
Chr1_17664569	0	0	0	0	0	0	0	1	0	0	0	0	0	0	0	2	2	2	2	2	2	2	2	0	0	0	2	1	1	2	2	2	2	2	2	1	1	0	0	0	1	1	2	2	2	2	0	2	2
Chr1_17666590	0	0	0	0	0	0	0	1	0	0	0	0	0	0	0	2	2	2	2	2	2	2	2	0	0	0	1	1	1	2	2	2	2	2	2	1	1	0	0	0	1	0	1	1	1	1	0	1	1
Chr1_17666779	0	0	0	0	0	0	0	1	0	0	0	0	0	0	0	2	2	2	2	2	2	2	2	0	0	0	2	1	1	2	2	2	2	2	2	1	1	0	0	0	1	1	2	2	2	2	0	2	2
Chr1_17666911	0	2	0	2	2	2	0	0	0	0	0	0	0	0	0	0	0	0	0	2	0	0	0	0	0	0	0	0	2	2	2	2	2	2	2	0	0	0	0	0	0	0	0	0	0	0	0	0	0
Chr1_17666998	0	0	0	0	0	0	0	1	0	0	0	0	0	0	0	2	2	2	2	2	2	2	2	0	0	0	2	1	1	2	2	2	2	2	2	1	1	0	0	0	1	1	2	2	2	2	0	2	2
Chr1_17782829	0	0	0	0	0	0	0	1	0	0	0	0	0	0	0	2	2	2	2	2	2	2	2	0	0	0	2	1	1	2	2	2	2	2	2	1	1	0	0	0	1	1	2	2	2	2	0	2	2
Chr1_17827174	0	0	0	0	0	0	0	1	0	0	0	0	0	0	0	2	2	2	2	2	2	2	2	0	0	0	2	1	1	2	2	2	2	2	2	1	1	0	0	0	1	1	2	2	2	2	0	2	2
Chr1_17882976	0	0	0	0	0	0	0	2	0	0	0	0	0	0	0	2	2	2	2	2	2	2	2	0	0	0	2	2	2	2	2	2	2	2	2	2	2	0	0	0	2	2	1	2	2	2	0	2	2
Chr1_17884610	0	0	0	0	0	0	0	1	0	0	0	0	0	0	0	2	2	2	2	2	2	2	2	0	0	0	2	1	1	2	2	2	2	2	2	1	1	0	0	0	1	1	2	2	2	2	0	2	2
Chr1_17898504	0	0	0	0	0	0	0	1	0	0	0	0	0	0	0	2	2	2	2	2	2	2	2	0	0	0	2	1	1	2	2	2	2	2	2	1	1	0	0	1	1	1	2	2	2	2	0	2	2
Chr1_18192451	0	0	0	0	0	0	0	1	0	0	0	0	0	0	0	2	2	2	2	2	2	2	2	0	0	0	2	1	1	2	2	2	2	2	2	1	1	0	0	1	1	1	2	2	2	2	0	2	2
Chr1_18642304	0	0	0	0	0	0	0	1	0	0	0	0	0	0	0	2	2	2	2	2	2	2	2	0	0	0	2	1	1	2	2	2	2	2	2	1	1	0	0	1	1	1	2	2	2	2	0	2	2
Chr1_18838633	0	0	0	0	0	0	0	1	0	0	0	0	0	0	0	2	2	2	2	2	2	2	2	0	0	0	2	1	1	2	2	2	2	2	2	1	1	0	0	1	1	1	2	2	2	2	0	2	2
Chr1_19131763	0	0	0	0	0	0	0	1	0	0	0	0	0	0	0	2	2	2	2	1	2	2	2	0	0	0	2	1	0	0	0	0	0	0	0	1	1	0	0	1	1	1	2	2	2	2	0	2	2
Chr1_19523780	0	0	0	0	0	0	0	1	0	0	0	0	0	0	0	2	2	1	2	1	1	2	2	0	0	0	2	1	0	0	0	0	0	0	0	1	1	0	0	2	1	1	2	2	2	2	0	2	2
Chr1_19640864	0	0	0	0	0	0	0	1	0	0	0	0	0	0	0	2	2	2	2	2	2	2	2	0	0	0	2	1	0	0	0	0	0	0	0	1	1	0	0	2	1	1	2	2	2	2	0	2	2
Chr1_19791098	0	0	0	0	0	0	0	0	0	0	0	0	0	0	0	2	2	2	2	2	2	2	2	0	0	0	1	0	0	0	0	0	0	0	0	0	0	0	0	0	0	0	1	1	1	1	0	1	0
Chr1_19948359	0	0	0	0	0	0	0	2	0	0	0	0	0	0	0	2	2	2	2	2	2	2	2	0	0	0	2	2	0	0	0	0	0	0	0	2	2	0	0	2	2	2	2	2	2	2	0	2	2
Chr1_19988443	0	0	0	0	0	0	0	2	0	0	0	0	0	0	0	2	2	2	2	2	2	2	2	0	0	0	2	1	0	0	0	0	0	0	0	1	1	0	0	2	1	1	2	2	2	2	0	2	2
Chr1_20031966	0	0	0	0	0	0	0	2	0	0	0	0	0	0	0	2	2	2	2	2	2	2	2	0	0	1	2	1	0	0	0	0	0	0	0	1	1	0	0	2	1	1	2	2	2	2	0	2	2
Chr1_20098257	0	0	0	0	0	0	0	2	0	0	0	0	0	0	0	2	2	2	2	2	2	2	2	0	0	0	2	0	0	0	0	0	0	0	0	1	1	0	0	2	1	1	2	2	2	2	0	2	2
Chr1_20106697	0	0	0	0	0	0	0	2	0	0	0	0	0	0	0	2	2	2	2	2	2	2	2	0	0	0	2	0	0	0	0	0	0	0	0	0	0	0	0	2	0	0	2	2	2	2	0	2	2
Chr1_20130712	0	0	0	0	0	0	0	2	0	0	0	0	0	0	0	2	2	2	2	2	2	2	2	0	0	0	2	0	0	0	0	0	0	0	0	2	2	0	0	2	2	0	2	2	2	2	0	2	2
Chr1_20275304	0	0	0	0	0	0	0	2	0	0	0	0	0	0	0	2	2	2	2	2	2	2	2	0	0	0	2	0	0	0	0	0	0	0	0	0	0	0	0	2	0	0	2	2	2	2	0	2	2
Chr1_20420587	0	0	0	0	0	0	0	2	0	0	0	0	0	0	0	2	2	2	2	2	2	2	2	0	0	0	2	0	0	0	0	0	0	0	0	1	1	0	0	2	1	1	2	2	2	2	0	2	2
Chr1_20484817	0	0	0	0	0	0	0	2	0	0	0	0	0	0	0	2	2	2	2	2	2	2	2	0	0	0	2	0	0	0	0	0	0	0	0	1	1	0	0	2	1	1	2	2	2	2	0	2	2
Chr1_20636207	0	0	0	0	0	0	0	2	0	0	0	0	0	0	0	2	2	2	2	2	2	2	2	0	0	0	2	0	0	0	0	0	0	0	0	1	1	0	0	2	1	1	2	2	2	2	0	2	2
Chr1_20915191	0	0	0	0	0	0	0	2	0	0	0	0	0	0	0	2	2	2	2	2	2	2	2	0	0	0	2	0	0	0	0	0	0	0	0	1	1	0	0	2	1	1	2	2	2	2	0	2	2
Chr1_20998153	0	0	0	0	0	0	0	2	0	0	0	0	0	0	0	2	2	2	2	2	2	2	2	0	0	0	2	0	0	0	0	0	0	0	0	2	2	0	0	2	2	2	2	2	2	2	0	2	2
Chr1_21013908	0	0	0	0	0	0	0	2	0	0	0	0	0	0	0	2	2	2	2	2	2	2	2	0	0	0	2	0	0	0	0	0	0	0	0	1	1	0	0	2	1	1	2	2	2	2	0	2	2
Chr1_21208818	0	0	0	0	0	0	0	2	0	0	0	0	0	0	0	2	2	2	2	2	2	2	2	0	0	0	2	0	0	0	0	0	0	0	0	1	1	0	0	2	1	1	2	2	2	2	0	2	2
Chr1_21248111	0	0	0	0	0	0	0	2	0	0	0	0	0	0	0	2	2	2	2	2	2	2	2	0	0	0	2	0	0	0	0	0	0	0	0	1	1	0	0	2	1	1	2	2	2	2	0	2	2
Chr1_21251491	0	0	0	0	0	0	0	2	0	0	0	0	0	0	0	2	2	2	2	2	2	2	2	0	0	0	2	0	0	0	0	0	0	0	0	1	1	0	0	2	1	1	2	2	2	2	0	2	2
Chr1_21455800	0	0	0	0	0	0	0	2	0	0	0	0	0	0	0	2	2	2	2	2	2	2	2	0	0	0	2	0	0	0	0	0	0	0	0	1	1	0	0	2	1	1	2	2	2	2	0	2	2
Chr1_21456243	0	0	0	0	0	0	0	2	0	0	0	0	0	0	0	2	2	2	2	2	2	2	2	0	0	0	2	0	0	0	0	0	0	0	0	1	1	0	0	2	1	1	2	2	2	2	0	2	2
Chr1_21468153	0	0	0	0	0	0	0	2	0	0	0	0	0	0	0	2	2	2	2	2	2	2	2	0	0	0	2	0	0	0	0	0	0	0	0	1	1	0	0	2	1	1	2	2	2	2	0	2	2
Chr1_21473288	0	0	0	0	0	0	0	2	0	0	0	0	0	0	0	2	2	2	2	2	2	2	2	0	0	0	2	0	0	0	0	0	0	0	0	1	1	0	0	2	1	1	2	2	2	2	0	2	2
Chr1_21570019	0	0	0	0	0	0	0	2	0	0	0	0	0	0	0	2	2	2	2	2	2	2	2	0	0	0	2	0	0	0	0	0	0	0	0	1	1	0	0	2	1	1	2	2	2	2	0	2	2
Chr1_21602146	0	0	0	0	0	0	0	2	0	0	0	0	0	0	0	2	2	2	2	2	2	2	2	0	0	0	2	0	0	0	0	0	0	0	0	1	1	0	0	2	1	1	2	2	2	2	0	2	2
Chr1_21690579	0	0	0	0	0	0	0	2	0	0	0	0	0	0	0	2	2	2	2	2	2	2	2	0	0	0	2	0	0	0	0	0	0	0	0	1	1	0	0	2	1	1	2	2	2	2	0	2	2
Chr1_21710335	0	0	0	0	0	0	0	2	0	0	0	0	0	0	0	2	2	2	2	2	2	2	2	0	0	0	2	0	0	0	0	0	0	0	0	1	1	0	0	2	1	1	2	2	2	2	0	2	1
Chr1_21887937	0	0	0	0	0	0	0	2	0	1	0	0	0	0	0	2	1	1	2	1	1	2	2	0	2	0	2	0	0	0	0	0	0	0	0	1	1	0	0	2	1	1	2	2	2	2	2	2	1
Chr1_22158395	0	0	0	0	0	0	0	2	0	1	0	0	0	0	0	2	2	2	2	2	2	2	2	0	2	0	2	0	0	0	0	0	0	0	0	1	1	0	0	2	1	1	2	2	2	2	2	2	1
Chr1_22258561	0	0	0	0	0	0	0	2	0	1	0	0	0	0	0	2	2	2	2	2	2	2	2	0	2	0	2	0	0	0	0	0	0	0	0	1	1	0	0	2	1	1	2	2	2	2	2	2	1
Chr1_22260551	0	0	0	0	0	0	0	2	0	1	0	0	0	0	0	2	2	2	2	2	2	2	2	0	2	0	2	0	0	0	0	0	0	0	0	1	1	0	0	2	1	1	2	2	2	2	2	2	1
Chr1_22314483	0	0	0	0	0	0	0	2	0	1	0	0	0	0	0	2	2	2	2	2	2	2	2	0	2	0	2	0	0	0	0	0	0	0	0	1	1	0	0	2	1	1	2	2	2	2	2	2	1
Chr1_22439812	0	0	0	0	0	0	0	2	0	1	0	0	0	0	0	2	2	2	2	2	2	2	2	0	2	0	2	0	0	0	0	0	0	0	0	1	1	0	0	2	1	1	2	2	2	2	2	2	1
Chr1_22499104	0	0	0	0	0	0	0	2	0	1	0	0	0	0	0	2	2	2	2	2	2	2	2	0	2	0	2	0	0	0	0	0	0	0	0	1	1	0	0	2	1	1	2	2	2	2	2	2	1
Chr1_22508575	0	0	0	0	0	0	0	2	0	1	0	0	0	0	0	2	2	2	2	2	2	2	2	0	2	0	2	0	0	0	0	0	0	0	0	1	1	0	0	2	1	1	2	2	2	2	2	2	1
Chr1_22509387	0	0	0	0	0	0	0	2	0	1	0	0	0	0	0	2	2	2	2	2	2	2	2	0	2	0	2	0	0	0	0	0	0	0	0	1	1	0	0	2	1	1	2	2	2	2	2	2	1
Chr1_22512578	0	0	0	0	0	0	0	2	0	1	0	0	0	0	0	2	2	2	2	2	2	2	2	0	2	0	2	0	0	0	0	0	0	0	0	1	1	0	0	2	1	1	2	2	2	2	2	2	1
Chr1_22588990	0	0	0	0	0	0	0	2	0	1	0	0	0	0	0	2	2	2	2	2	2	2	2	0	2	0	2	0	0	0	0	0	0	0	0	1	1	0	0	2	1	1	2	2	2	2	2	2	1
Chr1_22594052	0	0	0	0	0	0	0	2	0	1	0	0	0	0	0	2	2	2	2	2	2	2	2	0	2	0	2	0	0	0	0	0	0	0	0	1	1	0	0	2	1	1	2	2	2	2	2	2	1
Chr1_22595062	0	0	0	0	0	0	0	2	0	1	0	0	0	0	0	2	2	2	2	2	2	2	2	0	2	0	2	0	0	0	0	0	0	0	0	1	1	0	0	2	1	1	2	2	2	2	2	2	1
Chr1_22595102	0	0	0	0	0	0	0	2	0	1	0	0	0	0	0	2	2	2	2	2	2	2	2	0	2	0	2	0	0	0	0	0	0	0	0	1	1	0	0	2	1	1	2	2	2	2	2	2	1
Chr1_22596160	0	0	0	0	0	0	0	2	0	1	0	0	0	0	0	2	2	2	2	2	2	2	2	0	2	0	2	0	0	0	0	0	0	0	0	1	1	0	0	2	1	1	2	2	2	2	2	2	1
Chr1_22773801	0	0	0	0	0	0	0	2	0	1	0	0	0	0	0	2	2	2	2	2	2	2	2	0	2	0	2	0	0	0	0	0	0	0	0	1	1	0	0	2	1	1	2	2	2	2	2	2	1
Chr1_22822254	0	0	0	0	0	0	0	2	0	1	0	0	0	0	0	2	2	2	2	2	2	2	2	0	2	0	2	0	0	0	0	0	0	0	0	1	1	0	0	2	1	1	2	2	2	2	2	2	1
Chr1_22866653	0	0	0	0	0	0	0	2	0	1	0	0	0	0	0	2	2	2	2	2	2	2	2	0	2	0	2	0	0	0	0	0	0	0	0	1	1	0	0	2	1	1	2	2	2	2	2	2	1
Chr1_23109192	0	0	0	0	0	0	0	2	0	1	0	0	0	0	0	2	2	2	2	2	2	2	2	0	2	0	2	0	0	0	0	0	0	0	0	1	1	0	0	2	1	1	2	2	2	2	2	2	1
Chr1_23188850	0	0	0	0	0	0	0	2	0	1	0	0	0	0	0	2	2	2	2	2	2	2	2	0	2	0	2	0	0	0	0	0	0	0	0	1	1	0	0	2	1	1	2	2	2	2	1	2	1
Chr1_23380847	0	0	0	0	0	0	0	2	0	1	0	0	0	0	0	2	2	2	2	2	2	2	2	0	2	0	1	0	0	0	0	0	0	0	0	1	1	0	0	2	1	1	2	2	2	2	2	2	1
Chr1_23430138	0	0	0	0	0	0	0	2	0	1	0	0	0	0	0	2	2	2	2	2	2	2	2	0	2	0	1	0	0	0	0	0	0	0	0	1	1	0	0	2	1	1	2	2	2	2	2	2	1
Chr1_23478787	0	0	0	0	0	0	0	2	0	1	0	0	0	0	0	2	2	2	2	2	2	2	2	0	2	0	1	0	0	0	0	0	0	0	0	1	1	0	0	2	1	1	2	2	2	2	2	2	1
Chr1_23563191	0	0	0	0	0	0	0	2	0	1	0	0	0	0	0	2	2	2	2	2	2	2	2	0	2	0	1	0	0	0	0	0	0	0	0	1	1	0	0	2	1	1	2	2	2	2	2	2	1
Chr1_23566918	0	0	0	0	0	0	0	2	0	1	0	0	0	0	0	2	2	2	2	2	2	2	2	2	2	0	1	0	0	0	0	0	0	0	0	1	1	0	0	2	1	1	2	2	2	2	2	2	1
Chr1_23567131	0	0	0	0	0	0	0	2	0	1	0	0	0	0	0	2	2	2	2	2	2	2	2	2	2	0	1	0	0	0	0	0	0	0	0	1	1	0	0	2	1	1	2	2	2	2	2	2	1
Chr1_23657302	0	0	0	0	0	0	0	2	0	1	0	0	0	0	0	2	2	2	2	2	2	2	2	2	2	0	1	0	0	0	0	0	0	0	0	1	1	0	0	2	1	1	2	2	2	2	2	2	1
Chr1_23671994	0	0	0	0	0	0	0	2	0	1	0	0	0	0	0	1	1	1	2	1	1	2	1	2	2	0	1	0	0	0	0	0	0	0	0	1	1	0	0	2	1	1	2	2	2	2	2	2	1
Chr1_23708860	0	0	0	0	0	0	0	2	0	1	0	0	0	0	0	2	2	2	2	2	2	2	2	2	2	0	1	0	0	0	0	0	0	0	0	1	1	0	0	2	1	1	2	2	2	2	2	2	1
Chr1_24209533	0	0	0	0	0	0	0	2	0	2	0	0	0	0	0	2	2	2	2	2	2	2	2	2	2	0	2	0	0	0	0	0	0	0	0	2	2	0	0	2	2	2	2	2	2	2	2	2	2
Chr1_24225754	0	0	0	0	0	0	0	2	0	1	0	0	0	0	0	2	2	2	2	2	2	2	2	2	2	0	1	0	0	0	0	0	0	0	0	1	1	0	0	2	1	1	2	2	2	2	2	2	1
Chr1_24583253	0	0	0	0	0	0	0	2	0	1	0	0	0	0	0	2	2	2	2	2	2	2	2	2	2	0	1	0	0	0	0	0	0	0	0	1	1	0	0	2	1	1	2	2	2	2	2	2	1
Chr1_24736334	0	0	0	0	0	0	0	2	0	1	0	0	0	0	0	2	2	2	2	2	2	2	2	2	2	0	1	0	0	0	0	0	0	0	0	1	1	0	0	2	1	1	2	2	2	2	2	2	1
Chr1_24736709	0	0	0	0	0	0	0	2	0	1	0	0	0	0	0	2	2	2	2	2	2	2	2	2	2	0	1	0	0	0	0	0	0	0	0	1	1	0	0	2	1	1	2	2	2	2	2	2	1
Chr1_24775964	0	0	0	0	0	0	0	2	0	1	0	0	0	0	0	2	2	2	2	2	2	2	2	2	2	0	1	0	0	0	0	0	0	0	0	1	1	0	0	2	1	1	2	2	2	2	2	2	1
Chr1_24782093	0	0	0	0	0	0	0	2	0	2	0	0	0	0	0	2	2	2	2	2	2	2	2	2	2	0	2	0	0	0	0	0	0	0	0	2	2	0	0	2	2	2	2	2	2	2	2	2	2
Chr1_24940756	0	0	0	0	0	0	0	2	0	1	0	0	0	0	0	2	2	2	2	2	2	2	2	2	2	0	1	0	0	0	0	0	0	0	0	1	1	0	0	2	1	1	2	2	2	2	2	2	1
Chr1_24941890	0	0	0	0	0	0	0	2	0	0	0	0	0	0	0	2	2	2	2	2	2	2	2	2	2	0	0	0	0	0	0	0	0	0	0	0	0	0	0	2	0	0	2	2	2	2	2	2	0
Chr1_25100732	0	0	0	0	0	0	0	2	0	1	0	0	0	0	0	2	2	2	2	2	2	2	2	2	2	0	1	0	0	0	0	0	0	0	0	1	1	0	0	2	1	1	2	2	2	2	2	2	1
Chr1_25101081	0	0	0	0	0	0	0	2	0	1	0	0	0	0	0	2	2	2	2	2	2	2	2	2	2	0	1	0	0	0	0	0	0	0	0	1	1	0	0	2	1	1	2	2	2	2	2	2	1
Chr1_25171308	0	0	0	0	0	0	0	2	0	1	0	0	0	0	0	2	2	2	2	2	2	2	2	2	2	0	1	0	0	0	0	0	0	0	0	1	1	0	0	2	1	1	2	2	2	2	2	2	1
Chr1_25190733	0	0	0	0	0	0	0	2	0	1	0	0	0	0	0	2	2	2	2	2	2	2	2	2	2	0	1	0	0	0	0	0	0	0	0	1	1	0	0	2	1	1	2	2	2	2	2	2	1
Chr1_25284318	0	0	0	0	0	0	0	2	0	2	0	0	0	0	0	2	2	2	2	2	2	2	2	2	2	0	2	0	0	0	0	0	0	0	0	2	2	0	0	2	2	2	2	2	2	2	2	2	2
Chr1_25285652	0	0	0	0	0	0	0	2	0	2	0	0	0	0	0	2	2	2	2	2	2	2	2	2	2	0	2	0	0	0	0	0	0	0	0	2	2	0	0	2	2	2	2	2	2	2	2	2	2
Chr1_25286746	0	0	0	0	0	0	0	2	0	2	0	0	0	0	0	2	2	2	2	2	2	2	2	2	2	0	2	0	0	0	0	0	0	0	0	2	2	0	0	2	2	2	2	2	2	2	2	2	2
Chr1_25286824	0	0	0	0	0	0	0	2	0	2	0	0	0	0	0	2	2	2	2	2	2	2	2	2	2	0	2	0	0	0	0	0	0	0	0	2	2	0	0	2	2	2	2	2	2	2	2	2	2
Chr1_25286878	0	0	0	0	0	0	0	2	0	1	0	0	0	0	0	2	2	2	2	2	2	2	2	2	2	0	1	0	0	0	0	0	0	0	0	1	1	0	0	2	1	1	2	2	2	2	2	2	1
Chr1_25287038	0	0	0	0	0	0	0	2	0	2	0	0	0	0	0	2	2	2	2	2	2	2	2	2	2	0	2	0	0	0	0	0	0	0	0	2	2	0	0	2	2	2	2	2	2	2	2	2	2
Chr1_25288174	0	0	0	0	0	0	0	2	0	1	0	0	0	0	0	2	2	2	2	2	2	2	2	2	2	0	1	0	0	0	0	0	0	0	0	1	1	0	0	2	1	1	2	2	2	2	2	2	1
Chr1_25288565	0	0	0	0	0	0	0	2	0	1	0	0	0	0	0	2	2	2	2	2	2	2	2	2	2	0	1	0	0	0	0	0	0	0	0	1	1	0	0	2	1	1	2	2	2	2	2	2	1
Chr1_25371474	0	0	0	0	0	0	0	2	0	1	0	0	0	0	0	2	2	2	2	2	2	2	2	2	2	0	1	0	0	0	0	0	0	0	0	1	1	0	0	2	1	1	2	2	2	2	2	2	1
Chr1_25372558	0	0	0	0	0	0	0	2	0	1	0	0	0	0	0	2	2	2	2	2	2	2	2	2	2	0	1	0	0	0	0	0	0	0	0	1	1	0	0	2	1	1	2	2	2	2	2	2	1
Chr1_25378735	0	0	0	0	0	0	0	2	0	1	0	0	0	0	0	2	2	2	2	2	2	2	2	2	2	0	1	0	0	0	0	0	0	0	0	1	1	0	0	2	1	1	2	2	2	2	2	2	1
Chr1_25400235	0	0	0	0	0	0	0	2	0	1	0	0	0	0	0	2	2	2	2	2	2	2	2	2	2	0	1	0	0	0	0	0	0	0	0	1	1	0	0	2	1	1	2	2	2	2	2	2	1
Chr1_25630599	0	0	0	0	0	0	0	2	0	2	0	0	0	2	0	2	2	2	2	2	2	2	2	2	2	0	2	0	0	0	0	0	0	0	0	2	2	0	0	2	2	2	2	2	2	2	2	2	2
Chr1_25637796	0	0	0	0	0	0	0	2	0	1	0	0	0	0	0	2	2	2	2	2	2	2	2	2	2	0	1	0	0	0	0	0	0	0	0	1	1	0	0	2	1	1	2	2	2	2	2	2	1
Chr1_25672822	0	0	0	0	0	0	0	2	0	1	0	0	0	0	0	2	2	2	2	2	2	2	2	2	2	0	1	0	0	0	0	0	0	0	0	1	1	0	0	2	1	1	2	2	2	2	2	2	1
Chr1_25827349	0	0	0	0	0	0	0	2	0	1	0	0	0	0	0	2	2	2	2	2	2	2	2	2	2	0	1	0	0	0	0	0	0	0	0	1	1	0	0	2	1	1	2	2	2	2	2	2	1
Chr1_25855271	0	0	0	0	0	0	0	2	0	1	0	0	0	0	0	2	2	2	2	2	2	2	2	2	2	0	1	0	0	0	0	0	0	0	0	1	1	0	0	2	1	1	2	2	2	2	2	2	1
Chr1_25882835	0	0	0	0	0	0	0	2	0	1	0	0	0	0	0	2	2	2	2	2	2	2	2	2	2	0	1	0	0	0	0	0	0	0	0	1	1	0	0	2	1	1	2	2	2	2	2	2	1
Chr1_26050509	2	2	2	2	0	2	2	2	0	0	2	2	2	2	2	2	2	2	2	2	2	2	2	0	0	0	0	0	2	2	2	0	0	2	0	2	2	2	2	2	2	2	0	0	0	0	0	0	2
Chr1_26453173	0	0	0	0	0	0	0	2	0	1	0	0	0	0	0	2	2	2	2	2	2	2	2	2	2	0	1	0	0	0	0	0	0	0	0	1	1	0	0	2	1	1	2	2	2	2	2	2	1
Chr1_26495060	0	0	0	0	0	0	0	2	0	1	0	0	0	0	0	2	2	2	2	2	2	2	2	2	2	0	1	0	0	0	0	0	0	0	0	1	1	0	0	2	1	1	2	2	2	2	2	2	1
Chr1_26685557	0	0	0	0	0	0	0	2	0	1	0	0	0	0	0	2	2	1	2	2	2	2	2	2	2	0	1	0	0	0	0	0	0	0	0	1	1	0	0	2	1	1	2	2	2	2	2	2	1
Chr1_26707208	0	0	0	0	0	0	0	2	0	1	0	0	0	0	0	2	2	2	2	2	2	2	2	2	2	0	1	0	0	0	0	0	0	0	0	1	1	0	0	2	1	1	2	2	2	2	2	2	1
Chr1_26791408	0	0	0	0	0	0	0	2	0	1	0	0	0	0	0	2	2	2	2	2	2	2	2	2	2	0	1	0	0	0	0	1	0	0	0	1	1	0	0	2	1	1	2	2	2	2	2	2	1
Chr1_26875750	0	0	0	0	0	0	0	2	0	1	0	0	0	0	0	2	2	2	2	2	2	2	2	2	2	0	1	0	0	0	0	0	0	0	0	1	1	0	0	2	1	1	2	2	2	2	2	2	1
Chr1_26950424	0	0	0	0	0	0	0	2	0	1	0	0	0	0	0	2	2	2	2	2	2	2	2	2	2	0	1	0	0	0	0	0	0	0	0	1	1	0	0	2	1	1	2	2	2	2	2	2	1
Chr1_27016812	0	0	0	0	0	0	0	2	0	1	0	0	0	0	0	2	2	2	2	2	2	2	2	2	2	0	1	0	0	0	0	0	0	0	0	1	1	0	0	2	1	1	2	2	2	2	2	2	1
Chr1_27025531	0	0	0	0	0	0	0	2	0	1	0	0	0	0	0	2	2	2	2	2	2	2	2	2	2	0	1	0	0	0	0	0	0	0	0	1	1	0	0	2	1	1	2	2	2	2	2	2	1
Chr1_27074625	0	0	0	0	0	0	0	2	0	1	0	0	0	0	0	2	2	1	2	2	2	2	2	2	2	0	1	0	0	0	0	0	0	0	0	1	1	0	0	2	1	1	2	2	2	2	2	2	1
Chr1_27095614	0	0	0	0	0	0	0	2	0	0	0	0	0	0	0	2	2	2	2	2	2	2	2	2	2	0	0	0	0	0	0	0	0	0	0	0	0	0	0	2	0	0	2	2	2	2	2	2	0
Chr1_27096106	0	0	0	0	0	0	0	2	0	1	0	0	0	0	0	2	2	2	2	2	2	2	2	2	2	0	1	0	0	0	0	0	0	0	0	1	1	0	0	2	1	1	2	2	2	2	2	2	1
Chr1_27097070	0	0	0	0	0	0	0	2	0	1	0	0	0	0	0	2	2	2	2	2	2	2	2	2	2	0	1	0	0	0	0	0	0	0	0	1	1	0	0	2	1	1	2	2	2	2	2	2	1
Chr1_27098142	0	0	0	0	0	0	0	2	0	1	0	0	0	0	0	2	2	2	2	2	2	2	2	2	2	0	1	0	0	0	0	0	0	0	0	1	1	0	0	2	1	1	2	2	2	2	2	2	1
Chr1_27099567	0	0	0	0	0	0	0	2	0	1	0	0	0	0	0	2	2	2	2	2	2	2	2	2	2	0	1	0	0	0	0	0	0	0	0	1	1	0	0	2	1	1	2	2	2	2	2	2	1
Chr1_27101625	0	0	0	0	0	0	0	2	0	1	0	0	0	0	0	2	2	2	2	2	2	2	2	2	2	0	1	0	0	0	0	0	0	0	0	1	1	0	0	2	1	1	2	2	2	2	2	2	1
Chr1_27145914	0	0	0	0	0	0	0	2	0	1	0	0	0	0	0	2	1	2	2	2	2	2	2	2	2	0	1	0	0	0	0	0	0	0	0	1	1	0	0	2	1	1	2	2	2	2	1	2	1
Chr1_27421575	0	0	0	0	0	0	0	2	0	1	0	0	0	0	0	2	2	2	2	2	2	2	2	2	2	0	1	0	0	0	0	0	0	0	0	1	1	0	0	2	1	1	2	2	2	2	1	2	1
Chr1_27552711	0	0	0	0	0	0	0	2	0	1	0	0	0	0	0	2	2	2	2	2	2	2	2	2	2	0	1	0	0	0	0	0	0	0	0	1	1	0	0	2	1	1	2	2	2	2	1	2	1
Chr1_27641431	0	0	0	0	0	0	0	2	0	1	0	0	0	0	0	2	2	2	2	2	2	2	2	2	2	0	1	0	0	0	0	0	0	0	0	1	1	0	0	2	1	1	2	2	2	2	1	2	1
Chr1_27977959	0	0	0	0	0	0	0	2	0	1	0	0	0	0	0	2	2	2	2	2	2	2	2	2	2	0	1	0	0	0	0	0	0	0	0	1	1	0	0	2	1	1	2	2	2	2	1	2	1
Chr1_27978054	0	0	0	0	0	0	0	2	0	1	0	0	0	0	0	2	2	2	2	2	2	2	2	2	2	0	1	0	0	0	0	0	0	0	0	1	1	0	0	2	1	1	2	2	2	2	1	2	1
Chr1_27978131	0	0	0	0	0	0	0	2	0	1	0	0	0	0	0	2	2	2	2	2	2	2	2	2	2	0	1	0	0	0	0	0	0	0	0	1	1	0	0	2	1	1	2	2	2	2	1	2	1
Chr1_28064007	0	0	0	0	0	0	0	2	0	1	0	0	0	0	0	2	2	2	2	2	2	2	2	2	2	0	1	0	0	0	0	0	0	0	0	1	1	0	0	2	1	1	2	2	2	2	1	2	1
Chr1_28175364	0	0	0	0	0	0	0	2	0	1	0	0	0	0	0	2	2	2	2	2	2	2	2	2	2	0	1	0	0	0	0	0	0	0	0	1	1	0	0	2	1	1	2	2	2	2	1	2	1
Chr1_28290918	0	0	0	0	0	0	0	2	0	1	0	0	0	0	0	2	2	2	2	2	2	2	2	2	2	0	1	0	0	0	0	0	0	0	0	1	1	0	0	2	1	1	2	2	2	2	1	2	1
Chr1_28328755	0	0	0	0	0	0	0	2	0	0	0	0	0	0	0	2	2	2	2	2	2	2	2	2	2	0	0	0	0	0	0	0	0	0	0	0	0	0	0	2	0	0	2	2	2	2	0	2	0
Chr1_28376885	0	0	0	0	0	0	0	2	0	1	0	0	0	0	0	2	2	2	2	2	2	2	2	2	2	0	1	0	0	0	0	0	0	0	0	1	1	0	0	2	1	1	2	2	2	2	1	2	1
Chr1_28404183	0	0	0	0	0	0	0	2	0	1	0	0	0	0	0	2	2	2	2	2	2	2	2	2	2	0	1	0	0	0	0	0	0	0	0	1	1	0	0	2	1	1	2	2	2	2	1	2	1
Chr1_28481784	0	0	0	0	0	0	0	2	0	2	0	0	0	0	0	2	2	2	2	2	2	2	2	2	2	0	2	0	0	0	0	0	0	0	0	2	2	0	0	2	2	2	2	2	2	2	2	2	2
Chr1_28641301	0	0	0	0	0	0	0	2	0	1	0	0	0	0	0	2	2	2	2	2	2	2	2	2	2	0	1	0	0	0	0	0	0	0	0	1	2	0	0	2	1	1	2	2	2	2	1	2	1
Chr1_28677354	0	0	0	0	0	0	0	2	0	1	0	0	0	0	0	2	2	2	2	2	2	2	2	2	2	0	1	0	0	0	0	0	0	0	0	1	2	0	0	2	1	1	2	2	2	2	1	2	1
Chr1_28801866	0	0	0	0	0	0	0	2	0	1	0	0	0	0	0	2	2	2	2	2	2	2	2	2	2	0	1	0	0	0	0	0	0	0	0	1	2	0	0	2	1	1	2	2	2	2	1	2	1
Chr1_28927682	0	0	0	0	0	0	0	2	0	2	0	0	0	0	0	2	2	2	2	2	2	2	2	2	2	0	2	0	0	0	0	0	0	0	0	2	2	0	0	2	2	2	2	2	2	2	2	2	2
Chr1_29091965	0	0	0	0	0	0	0	2	0	1	0	0	0	0	0	2	2	2	2	2	2	2	2	2	2	0	1	0	0	0	0	0	0	0	0	1	2	0	0	2	1	1	2	2	2	2	1	2	1
Chr1_29175315	0	0	0	0	0	0	0	2	0	1	0	0	0	0	0	2	2	2	2	2	2	2	2	2	2	0	1	0	0	0	0	0	0	0	0	1	2	0	0	2	1	1	2	2	2	2	1	2	1
Chr1_29696121	0	0	0	0	0	0	0	2	0	0	0	0	0	0	0	2	2	2	2	2	2	2	2	2	0	0	1	0	0	0	0	0	0	0	0	1	2	0	0	2	1	1	2	2	2	2	0	2	1
Chr1_29741621	0	0	0	0	0	0	0	2	0	0	0	0	0	0	0	2	2	2	2	2	2	2	2	2	0	0	1	0	0	0	0	0	0	0	0	1	2	0	0	2	1	1	2	2	2	2	0	2	1
Chr1_29789196	0	0	0	0	0	0	0	2	0	0	0	0	0	0	0	2	2	2	2	2	2	2	2	2	0	0	1	0	0	0	0	0	0	0	0	1	2	0	0	2	1	1	2	2	2	2	0	2	1
Chr1_29863050	0	0	0	0	0	0	0	2	0	0	0	0	0	0	0	2	2	2	2	2	2	2	2	2	0	0	1	0	0	0	0	0	0	0	0	1	2	0	0	2	1	1	2	2	2	2	0	2	1
Chr1_29931142	0	0	0	0	0	0	0	2	0	0	0	0	0	0	0	2	2	2	2	2	2	2	2	2	0	0	1	0	0	0	0	0	0	0	0	1	2	0	0	2	1	1	2	2	2	2	0	2	1
Chr1_30308566	0	0	0	0	0	0	0	2	0	0	0	0	0	0	0	2	2	2	2	2	2	2	2	2	0	0	1	0	0	0	0	0	0	0	0	1	2	0	0	2	1	1	2	2	2	2	0	2	1
Chr1_30345821	0	0	0	0	0	0	0	2	0	0	0	0	0	0	0	2	2	2	2	2	2	2	2	2	0	0	2	0	0	0	0	0	0	0	0	2	2	0	0	2	2	2	2	2	2	2	0	2	2
Chr1_30346233	0	0	0	0	0	0	0	2	0	0	0	0	0	0	0	2	2	2	2	2	2	2	2	2	0	0	1	0	0	0	0	0	0	0	0	1	2	0	0	2	1	1	2	2	2	2	0	2	1
Chr1_30385384	0	0	0	0	0	0	0	2	0	0	0	0	0	0	0	2	2	2	2	2	2	2	2	2	0	0	1	0	0	0	0	0	0	0	0	1	2	0	0	2	1	1	2	2	2	2	0	2	1
Chr1_30533910	0	0	0	0	0	0	0	2	0	0	0	0	0	0	0	2	2	2	2	2	2	2	2	2	0	0	1	0	0	0	0	0	0	0	0	1	2	0	0	2	1	1	2	2	2	2	0	2	1
Chr1_30688527	0	0	0	0	0	0	0	2	0	0	0	0	0	0	0	2	2	2	2	2	2	2	2	2	0	0	1	0	0	0	0	0	0	0	0	1	2	0	0	2	1	1	2	2	2	2	0	2	1
Chr1_30696966	0	0	0	0	0	0	0	2	0	0	0	0	0	0	0	2	2	2	2	2	2	2	2	2	0	0	1	0	0	0	0	0	0	0	0	1	2	0	0	2	1	1	2	2	2	2	0	2	1
Chr1_30758615	0	0	0	0	0	0	0	2	0	0	0	0	0	0	0	2	2	2	2	2	2	2	2	2	0	0	1	0	0	0	0	0	0	0	0	1	2	0	0	2	1	1	2	2	2	2	0	2	1
Chr1_30805813	0	0	0	0	0	0	0	2	0	0	0	0	0	0	0	2	2	2	2	2	2	2	2	2	0	0	1	0	0	0	0	0	0	0	0	1	2	0	0	2	1	1	2	2	2	2	0	2	1
Chr1_30852634	0	0	0	0	0	0	0	2	0	0	0	0	0	0	0	2	2	2	2	2	2	2	2	2	0	0	1	0	0	0	0	0	0	0	0	1	2	0	0	2	1	1	2	2	2	2	0	2	1
Chr1_30906936	0	0	0	0	0	0	0	2	0	0	0	0	0	0	0	2	2	2	2	2	2	2	2	2	0	0	1	0	0	0	0	0	0	0	0	1	2	0	0	2	1	1	2	2	2	2	0	2	1
Chr1_30990879	0	0	0	0	0	0	0	0	2	0	0	2	0	0	0	0	0	0	0	0	0	0	0	0	0	2	0	2	0	0	0	0	0	0	0	0	0	0	0	0	0	0	0	0	0	0	2	0	0
Chr1_31046059	0	0	0	0	0	0	0	2	0	0	0	0	0	0	0	2	2	2	2	2	2	2	2	2	0	0	2	0	0	0	0	0	0	0	0	2	2	0	0	2	2	2	2	2	2	2	0	2	2
Chr1_31055708	0	0	0	0	0	0	0	2	0	0	0	0	0	0	0	2	2	2	2	2	2	2	2	2	0	0	1	0	0	0	0	0	0	0	0	1	2	0	0	2	1	1	2	2	2	2	0	2	1
Chr1_31245177	0	0	0	0	0	0	0	2	0	0	0	0	0	0	0	2	2	2	2	2	2	2	2	2	0	0	1	0	0	0	0	0	0	0	0	1	2	0	0	2	1	1	2	2	2	2	0	2	1
Chr1_31378717	0	0	0	0	0	0	0	2	0	0	0	0	0	0	0	2	2	2	2	2	2	2	2	2	0	0	1	0	0	0	0	0	0	0	0	1	2	0	0	2	1	1	2	2	2	2	0	2	1
Chr1_31664523	0	0	0	0	0	0	0	2	0	0	0	0	0	0	0	2	2	2	2	2	2	2	2	2	0	0	1	0	0	0	0	0	0	0	0	1	2	0	0	2	1	1	2	2	2	2	0	2	1
Chr1_31742362	0	0	0	0	0	0	0	2	0	0	0	0	0	0	0	2	2	2	2	2	2	2	2	2	0	0	1	0	0	0	0	0	0	0	0	1	2	0	0	2	1	1	2	2	2	2	0	2	1
Chr1_31788710	0	0	0	0	0	0	0	2	0	0	0	0	0	0	0	2	2	2	2	2	2	2	2	2	0	0	1	0	0	0	0	0	0	0	0	1	2	0	0	2	1	1	2	2	2	2	0	2	1
Chr1_31916545	0	0	0	0	0	0	0	2	0	0	0	0	0	0	0	2	2	2	2	2	2	2	2	2	0	0	1	0	0	0	0	0	0	0	0	1	2	0	0	2	1	1	2	2	2	2	0	2	1
Chr1_31920610	0	0	0	0	0	0	0	2	0	0	0	0	0	0	0	2	2	2	2	2	2	2	2	2	0	0	1	0	0	0	0	0	0	0	0	1	2	0	0	2	1	1	2	2	2	2	0	2	1
Chr1_32011312	0	0	0	0	0	0	0	2	0	0	0	0	0	0	0	2	2	2	2	2	2	2	2	2	0	0	1	0	0	0	0	0	0	0	0	1	2	0	0	2	1	1	2	2	2	2	0	2	1
Chr1_32052713	0	0	0	0	0	0	0	2	0	0	0	0	0	0	0	2	2	1	2	2	2	2	2	2	0	0	1	0	0	0	0	0	0	0	0	1	2	0	0	2	1	1	2	2	2	2	0	2	1
Chr1_32053482	0	0	0	0	0	0	0	2	0	0	0	0	0	0	0	2	2	2	2	2	2	2	2	2	0	0	1	0	0	0	0	0	0	0	0	1	2	0	0	2	1	1	2	2	2	2	0	2	1
Chr1_32837626	0	0	0	0	0	0	0	2	0	0	0	0	0	0	0	2	2	2	2	2	2	2	2	2	0	0	1	0	0	0	0	0	0	0	0	1	2	0	0	2	1	1	2	2	2	2	0	2	1
Chr1_33353887	0	0	0	0	0	0	0	2	0	0	0	0	0	0	0	2	2	2	2	2	2	2	2	2	0	0	0	0	0	0	0	0	0	0	0	0	2	0	0	2	0	0	2	2	2	2	0	2	0
Chr1_33486711	0	0	0	0	0	0	0	2	0	0	0	0	0	0	0	2	2	2	2	2	2	2	2	2	0	0	1	0	0	0	0	0	0	0	0	1	2	0	0	2	1	1	2	2	2	2	0	2	1
Chr1_33824383	0	0	0	0	0	0	0	2	0	0	0	0	0	0	0	2	2	2	2	2	2	2	2	2	0	0	1	0	0	0	0	0	0	0	0	1	2	0	0	2	1	1	2	2	2	2	0	2	0
Chr1_33888797	0	0	0	0	0	0	0	2	0	0	0	0	0	0	0	2	2	2	2	2	2	2	2	2	0	0	1	0	0	0	0	0	0	0	0	1	2	0	0	2	1	1	2	2	2	2	0	2	0
Chr1_34204887	0	0	0	0	0	0	0	2	0	0	0	0	0	0	0	2	2	2	2	2	2	2	2	2	0	0	1	0	0	0	0	0	0	0	0	1	2	0	0	2	1	1	2	2	2	2	0	2	0
Chr1_34252377	0	0	0	0	0	0	0	2	0	0	0	0	0	0	0	2	2	2	2	2	2	2	2	2	0	0	1	0	0	0	0	0	0	0	0	1	2	0	0	2	1	1	2	2	2	2	0	2	0
Chr1_34256189	0	0	0	0	0	0	0	2	0	0	0	0	0	0	0	2	2	2	2	2	2	2	2	2	0	0	2	0	0	0	0	0	0	0	0	2	2	0	0	2	2	2	2	2	2	2	0	2	0
Chr1_34317549	0	0	0	0	0	0	0	2	0	0	0	0	0	0	0	2	2	2	2	2	2	2	2	2	0	0	1	0	0	0	0	0	0	0	0	1	2	0	0	2	1	1	2	2	2	2	0	2	0
Chr1_34386853	0	0	0	0	0	0	0	2	0	0	0	0	0	0	0	2	2	2	2	2	2	2	2	2	0	0	1	0	0	0	0	0	0	0	0	1	2	0	0	2	1	1	2	2	2	2	0	2	0
Chr1_34543883	0	0	0	0	0	0	0	2	0	0	0	0	0	0	0	2	2	2	2	2	2	2	2	2	0	0	1	0	0	0	0	0	0	0	0	1	2	0	0	2	1	1	2	2	2	2	0	2	0
Chr1_34616051	0	0	0	0	0	0	0	2	0	0	0	0	0	0	0	2	2	2	2	2	2	2	2	2	0	0	1	0	0	0	0	0	0	0	0	1	2	0	0	2	1	1	2	2	2	2	0	2	0
Chr1_34822222	0	0	0	0	0	0	0	2	0	0	0	0	0	0	0	2	2	2	2	2	2	2	2	2	0	0	1	0	0	0	0	0	0	0	0	1	2	0	0	2	1	1	2	2	2	2	0	2	0
Chr1_35094074	0	0	0	0	0	0	0	2	0	0	0	0	0	0	0	2	2	2	2	2	2	2	2	2	0	0	1	0	0	0	0	0	0	0	0	1	2	0	0	2	1	1	2	2	2	2	0	2	0
Chr1_35187558	0	2	2	0	0	0	0	0	0	0	0	0	2	0	0	2	1	2	2	2	2	2	2	0	0	0	0	0	2	2	2	2	2	2	2	2	2	2	2	2	2	2	0	0	0	0	0	0	0
Chr1_35193905	0	0	0	0	0	0	0	2	0	0	0	0	0	0	0	2	2	2	2	2	2	2	2	2	0	0	2	0	0	0	0	0	0	0	0	2	2	0	0	2	2	2	2	2	2	2	0	2	0
Chr1_35236621	0	0	0	0	0	0	0	2	0	0	0	0	0	0	0	2	2	2	2	2	2	2	2	2	0	0	1	0	0	0	0	0	0	0	0	1	2	0	0	2	1	1	2	2	2	2	0	2	0
Chr1_35611103	0	0	0	0	0	0	0	0	0	0	0	0	0	0	0	0	0	0	0	0	0	0	0	2	0	0	0	0	0	0	0	0	0	0	0	2	2	0	0	0	0	0	0	0	0	0	0	0	0
Chr1_35834574	0	0	0	0	0	0	0	2	0	0	0	0	0	0	0	2	2	2	2	2	2	2	2	2	0	0	1	0	0	0	0	0	0	0	0	0	0	0	0	0	0	0	2	2	2	2	0	2	0
Chr1_35886790	0	0	0	0	0	0	0	2	0	0	0	0	0	0	0	2	2	2	2	2	2	2	2	2	0	0	1	0	0	0	0	0	0	0	0	0	0	0	0	0	0	0	2	2	2	2	0	2	0
Chr1_35988198	0	0	0	0	0	0	0	2	0	0	0	0	0	0	0	2	2	2	2	2	2	2	2	2	0	0	1	0	0	0	0	0	0	0	0	0	0	0	0	0	0	0	2	2	2	2	0	2	0
Chr1_35988962	0	0	0	0	0	0	0	2	0	0	0	0	0	0	0	2	2	2	2	2	2	2	2	2	0	0	1	0	0	0	0	0	0	0	0	0	0	0	0	0	0	0	2	2	2	2	0	2	0
Chr1_36158639	0	0	0	0	0	0	0	2	0	0	0	0	0	0	0	2	2	2	2	2	2	2	2	2	0	0	1	0	0	0	0	0	0	0	0	0	0	0	0	0	0	0	2	2	2	2	0	2	0
Chr1_36216181	0	0	0	0	0	0	0	2	0	0	0	0	0	0	0	2	2	2	2	2	2	2	2	2	0	0	1	0	0	0	0	0	0	0	0	0	0	0	0	0	0	0	2	2	2	2	0	2	0
Chr1_36216613	0	0	0	0	0	0	0	2	0	0	0	0	0	0	0	2	2	2	2	2	2	2	2	2	0	0	2	0	0	0	0	0	0	0	0	0	0	0	0	0	0	0	2	2	2	2	0	2	0
Chr1_36406878	0	0	0	0	0	0	0	2	0	0	0	0	0	0	0	2	2	2	2	2	2	2	2	2	0	0	1	0	0	0	0	0	0	0	0	0	0	0	0	0	0	0	2	2	2	2	0	2	0
Chr1_36499105	0	0	0	0	0	0	0	2	0	0	0	0	0	0	0	2	2	2	2	2	2	2	2	2	0	0	1	0	0	0	0	0	0	0	0	0	0	0	0	0	0	0	2	2	2	2	0	2	0
Chr1_36509795	0	0	0	0	0	0	0	2	0	0	0	0	0	0	0	2	2	2	2	2	2	2	2	2	0	0	1	0	0	0	0	0	0	0	0	0	0	0	0	0	0	0	2	2	2	2	0	2	0
Chr1_36761690	0	0	0	0	0	0	0	2	0	0	0	0	0	0	0	2	2	2	2	2	2	2	2	2	0	0	1	0	0	0	0	0	0	0	0	0	0	0	0	0	0	0	2	2	2	2	0	2	0
Chr1_36800951	0	0	0	0	0	0	0	2	0	0	0	0	0	0	0	2	2	2	2	2	2	2	2	2	0	0	1	0	0	0	0	0	0	0	0	0	0	0	0	0	0	0	2	2	2	2	0	2	0
Chr1_36801622	0	0	0	0	0	0	0	2	0	0	0	0	0	0	0	2	2	2	2	2	2	2	2	2	0	0	1	0	0	0	0	0	0	0	0	0	0	0	0	0	0	0	2	2	2	2	0	2	0
Chr1_36833741	0	0	0	0	0	0	0	2	0	0	0	0	0	0	0	2	2	2	2	2	2	2	2	2	0	0	1	0	0	0	0	0	0	0	0	0	0	0	0	0	0	0	2	2	2	2	0	2	0
Chr1_36973334	0	0	0	0	0	0	0	2	0	0	0	0	0	0	0	2	2	2	2	2	2	2	2	2	0	0	1	0	0	0	0	0	0	0	0	0	0	0	0	0	0	0	2	2	2	2	0	2	0
Chr1_37020738	0	0	0	0	0	0	0	2	0	0	0	0	0	0	0	2	1	1	2	2	2	2	2	2	0	0	1	0	0	0	0	0	0	0	0	0	0	0	0	0	0	0	2	2	2	2	0	2	0
Chr1_37124897	0	0	0	0	0	0	0	2	0	0	0	0	0	0	0	2	2	2	2	2	2	2	2	2	0	0	1	0	0	0	0	0	0	0	0	0	0	0	0	0	0	0	2	2	2	2	0	2	0
Chr1_37152593	0	0	0	0	0	0	0	2	0	0	0	0	0	0	0	2	2	2	2	2	2	2	2	1	0	0	1	0	0	0	0	0	0	0	0	0	0	0	0	0	0	0	2	2	2	2	0	2	0
Chr1_37202160	0	0	0	0	0	0	0	2	0	0	0	0	0	0	0	2	2	2	2	2	2	2	2	1	0	0	1	0	0	0	0	0	0	0	0	0	0	0	0	0	0	0	2	2	2	2	0	2	0
Chr1_37284439	0	0	0	0	0	0	0	2	0	0	0	0	0	0	0	2	2	2	2	2	2	2	2	1	0	0	1	0	0	0	0	0	0	0	0	0	0	0	0	0	0	0	2	2	2	2	0	2	0
Chr1_37477043	0	0	0	0	0	0	0	2	0	0	0	0	0	0	0	2	2	2	2	2	2	2	2	1	0	0	1	0	0	0	0	0	0	0	0	0	0	0	0	0	0	0	2	2	2	2	0	2	0
Chr1_37482702	0	0	0	0	0	0	0	2	0	0	0	0	0	0	0	2	2	2	2	2	2	2	2	1	0	0	1	0	0	0	0	0	0	0	0	0	0	0	0	0	0	0	2	2	2	2	0	2	0
Chr1_37542176	0	0	0	0	0	0	0	2	0	0	0	0	0	0	0	2	2	2	2	2	2	2	2	1	0	0	1	0	0	0	0	0	0	0	0	0	0	0	0	0	0	0	2	2	2	2	0	2	0
Chr1_37699412	0	0	0	0	0	0	0	0	0	0	0	0	0	2	2	2	2	2	0	2	2	0	2	0	0	0	0	0	0	0	0	0	0	0	0	0	0	0	0	0	0	0	0	0	2	0	0	0	0
Chr1_37712048	0	0	0	0	0	0	0	0	0	0	0	0	0	0	0	2	2	2	2	2	2	2	2	1	0	0	1	0	0	0	0	0	0	0	0	0	0	0	0	0	0	0	2	2	2	2	0	2	0
Chr1_37717756	0	0	0	0	0	0	0	0	0	0	0	0	0	0	0	2	2	2	2	1	2	2	2	1	0	0	1	0	0	0	0	0	0	0	0	0	0	0	0	0	0	0	2	2	2	2	0	2	0
Chr1_37776476	0	0	0	0	0	0	0	0	0	0	0	0	0	0	0	2	2	2	2	2	2	2	2	1	0	0	1	0	0	0	0	0	0	0	0	0	0	0	0	0	0	0	2	2	2	2	0	2	0
Chr1_37842761	0	0	0	0	0	0	0	0	0	0	0	0	0	0	0	2	2	2	2	2	2	2	2	1	0	0	1	0	0	0	0	0	0	0	0	0	0	0	0	0	0	0	2	2	2	2	0	2	0
Chr1_37842905	0	0	0	0	0	0	0	0	0	0	0	0	0	0	0	2	2	2	2	2	2	2	2	1	0	0	1	0	0	0	0	0	0	0	0	0	0	0	0	0	0	0	2	2	2	2	0	2	0
Chr1_37872101	0	0	0	0	0	0	0	0	0	0	0	0	0	0	0	2	2	2	2	2	2	2	2	1	0	0	1	0	0	0	1	0	0	0	0	0	0	0	0	0	0	0	2	2	2	2	0	2	0
Chr1_38127028	0	0	0	0	0	0	0	0	0	0	0	0	0	0	0	2	2	2	2	2	2	2	2	1	0	0	1	0	0	0	0	0	0	0	0	0	0	0	0	0	0	0	2	2	2	2	0	2	0
Chr1_38131735	0	0	0	0	0	0	0	0	0	0	0	0	0	0	0	2	2	2	2	2	2	2	2	2	0	0	2	0	0	0	0	0	0	0	0	0	0	0	0	0	0	0	2	2	2	2	0	2	0
Chr1_38186951	0	0	0	0	0	0	0	0	0	0	0	0	0	0	0	2	1	2	2	2	2	2	2	2	0	0	2	0	0	0	0	0	0	0	0	0	0	0	0	0	0	0	2	2	2	2	0	2	0
Chr1_38244421	0	0	0	0	0	0	0	0	0	0	0	0	0	0	0	2	2	2	2	2	2	2	2	1	0	0	1	0	0	0	0	0	0	0	0	0	0	0	0	0	0	0	2	2	2	2	0	2	0
Chr1_38251159	0	0	0	0	0	0	0	0	0	0	0	0	0	0	0	1	1	1	1	1	1	1	1	1	0	0	1	0	0	0	0	0	0	0	0	0	0	0	0	0	0	0	2	2	2	2	0	1	0
Chr1_38306027	0	0	0	0	0	0	0	0	0	0	0	0	0	0	0	2	2	2	2	2	2	2	2	1	0	0	1	0	0	0	0	0	0	0	0	0	0	0	0	0	0	0	2	2	2	2	0	2	0
Chr1_38314350	0	0	0	0	0	0	0	0	0	0	0	0	0	0	0	2	2	2	2	2	2	2	2	1	0	0	1	0	0	0	0	0	0	0	0	0	0	0	0	0	0	0	2	2	2	2	0	2	0
Chr1_38317438	0	0	0	0	0	0	0	0	0	0	0	0	0	0	0	2	2	2	2	2	2	2	2	1	0	0	1	0	0	0	0	0	0	0	0	0	0	0	0	0	0	0	2	2	2	2	0	2	0
Chr1_38545795	0	0	0	0	0	0	0	0	0	0	0	0	0	0	0	2	2	2	2	2	2	2	2	1	0	0	1	0	0	0	0	0	0	0	0	0	0	0	0	0	0	0	2	2	2	2	0	2	0
Chr1_38608158	0	0	0	0	0	0	0	0	0	0	0	0	0	0	0	2	2	2	2	2	2	2	2	2	0	0	2	0	0	0	0	0	0	0	0	0	0	0	0	0	0	0	2	2	2	2	0	2	0
Chr1_38724885	0	0	0	0	0	0	0	0	0	0	0	0	0	0	0	2	2	2	2	2	2	2	2	1	0	0	1	0	0	0	0	0	0	0	0	0	0	0	0	0	0	0	2	2	2	2	0	2	0
Chr1_38793646	0	0	0	0	0	0	0	0	0	0	0	0	0	0	0	2	2	2	2	2	2	2	2	1	0	0	1	0	0	0	0	0	0	0	0	0	0	0	0	0	0	0	2	2	2	2	0	2	0
Chr1_38849559	0	0	0	0	0	0	0	0	0	0	0	0	0	0	0	2	2	2	2	2	2	2	2	1	0	0	1	0	0	0	0	0	0	0	0	0	0	0	0	0	0	0	2	2	2	2	0	2	0
Chr1_39059170	0	0	0	0	0	0	0	0	0	0	0	0	0	0	0	2	2	2	2	2	2	2	2	1	0	0	1	0	0	0	0	0	0	0	0	0	0	0	0	0	0	0	2	2	2	2	0	2	0
Chr1_39101654	0	0	0	0	0	0	0	0	0	0	0	0	0	0	0	2	2	2	2	2	2	2	2	1	0	0	1	0	0	0	0	0	0	0	0	0	0	0	0	0	0	0	2	2	2	2	0	2	0
Chr1_39248635	0	0	0	0	0	0	0	0	0	0	0	0	0	0	0	2	2	2	2	2	2	2	2	1	0	0	2	0	0	0	0	0	0	0	0	0	0	0	0	0	0	0	2	2	2	2	0	2	0
Chr1_39601605	0	0	0	0	0	0	0	0	0	0	0	0	0	0	0	2	1	2	2	1	2	2	2	1	0	0	2	1	0	0	0	0	0	0	0	0	0	0	0	0	0	0	2	2	2	2	0	2	0
Chr1_39648077	0	0	0	0	0	0	0	0	0	0	0	0	0	0	0	2	2	2	2	2	2	2	2	1	0	0	2	1	0	0	0	0	0	0	0	0	0	0	0	0	0	0	2	2	2	2	0	2	0
Chr1_39810887	0	0	0	0	0	0	0	0	0	0	0	0	0	0	0	2	2	2	2	2	2	2	2	1	0	0	2	1	0	0	0	0	0	0	0	0	0	0	0	0	0	0	2	2	2	2	0	2	0
Chr1_39843836	0	0	0	0	0	0	0	0	0	0	0	0	0	0	0	2	2	2	2	2	2	2	2	1	0	0	2	1	0	0	0	0	0	0	0	0	0	0	0	0	0	0	2	2	2	2	0	2	0
Chr1_39855313	0	0	0	0	0	0	0	0	0	0	0	0	0	0	0	2	2	2	2	2	2	2	2	1	0	0	2	1	0	0	0	0	0	0	0	0	0	0	0	0	0	0	2	2	2	2	0	2	0
Chr1_39895192	0	0	0	0	0	0	0	0	0	0	0	0	0	0	0	2	2	2	2	2	2	2	2	1	0	0	2	1	0	0	0	0	0	0	0	0	0	0	0	0	0	0	2	2	2	2	0	2	0
Chr1_39911445	0	0	0	0	0	0	0	0	0	0	0	0	0	0	0	2	2	2	2	2	2	2	2	1	0	0	2	1	0	0	1	0	0	0	0	0	0	0	0	0	0	0	2	2	2	2	0	2	0
Chr1_39922290	0	0	0	0	0	0	0	0	0	0	0	0	0	0	0	2	2	2	2	2	2	2	2	1	0	0	2	1	0	0	0	0	0	0	0	0	0	0	0	0	0	0	2	2	2	2	0	2	0
Chr1_40352315	0	0	0	0	0	0	0	0	0	0	0	0	0	0	0	2	2	2	2	2	2	2	2	1	0	0	2	1	0	0	0	0	0	0	0	0	0	0	0	0	0	0	2	2	2	2	0	2	0
Chr1_40353522	0	0	0	0	0	0	0	0	0	0	0	0	0	0	0	2	2	2	2	2	2	2	2	1	0	0	2	1	0	0	0	0	0	0	0	0	0	0	0	0	0	0	2	2	2	2	0	2	0
Chr1_40354645	0	0	0	0	0	0	0	0	0	0	0	0	0	0	0	2	2	2	2	2	2	2	2	1	0	0	2	1	0	0	0	0	0	0	0	0	0	0	0	0	0	0	2	2	2	2	0	2	0
Chr1_40354818	0	0	0	0	0	0	0	0	0	0	0	0	0	0	0	2	2	2	2	2	2	2	2	1	0	0	2	1	0	0	0	0	0	0	0	0	0	0	0	0	0	0	2	2	2	2	0	2	0
Chr1_40356702	0	0	0	0	0	0	0	0	0	0	0	0	0	0	0	2	2	2	2	2	2	2	2	1	0	0	2	1	0	0	0	0	0	0	0	0	0	0	0	0	0	0	2	2	2	2	0	2	0
Chr1_40356960	0	1	1	2	1	0	1	0	0	0	0	0	0	0	0	1	1	0	0	2	2	1	2	2	0	0	0	0	1	2	2	0	1	2	1	0	0	0	0	0	0	0	0	0	0	0	0	0	1
Chr1_40420899	0	0	0	0	0	0	0	0	0	0	0	0	0	0	0	2	2	2	2	2	2	2	2	1	0	0	2	1	0	0	0	0	0	0	0	0	0	0	0	0	0	0	2	2	2	2	0	2	0
Chr1_40807815	0	0	0	0	0	0	0	0	0	0	0	0	0	0	0	2	2	2	2	2	2	2	2	1	0	0	2	1	0	0	0	0	0	0	0	0	0	0	0	0	0	0	2	2	2	2	0	2	0
Chr1_40884820	0	0	0	0	0	0	0	0	0	0	0	0	0	0	0	2	2	2	2	2	2	2	2	1	0	0	2	1	0	0	0	0	0	0	0	0	0	0	0	0	0	0	2	2	2	2	0	2	0
Chr1_41103137	0	0	0	0	0	0	0	0	0	0	0	0	0	0	0	2	2	2	2	2	2	2	2	1	0	0	2	1	0	0	0	0	0	0	0	0	0	0	0	0	0	0	2	2	2	2	0	2	0
Chr1_41237489	0	0	0	0	0	0	0	0	0	0	0	0	0	0	0	2	2	2	2	2	2	2	2	1	0	0	2	1	0	0	0	0	0	0	0	0	0	0	0	0	0	0	2	2	2	2	0	2	0
Chr1_41277586	0	0	0	0	0	0	0	0	0	0	0	0	0	0	0	2	2	2	2	2	2	2	2	1	0	0	2	1	0	0	0	0	0	0	0	0	0	0	0	0	0	0	2	2	2	2	0	2	0
Chr1_41430579	0	0	0	0	0	0	0	0	0	0	0	0	0	0	0	2	2	2	2	2	2	2	2	1	0	0	2	1	0	0	0	0	0	0	0	0	0	0	0	0	0	0	2	2	2	2	0	2	0
Chr1_41840519	0	0	0	0	0	0	0	0	0	0	0	0	0	0	0	2	2	2	2	2	2	2	2	1	0	0	2	1	0	0	0	0	0	0	0	0	0	0	0	0	0	0	2	2	2	2	0	2	0
Chr1_41851218	0	0	0	0	0	0	0	0	0	0	0	0	0	0	0	2	2	2	2	2	2	2	2	1	0	0	2	1	0	0	0	0	0	0	0	0	0	0	0	0	0	0	2	2	2	2	0	2	0
Chr1_41963132	0	0	0	0	0	0	0	0	0	0	0	0	0	0	0	2	2	2	2	2	2	2	2	1	0	0	2	1	0	0	0	0	0	0	0	0	0	0	0	0	0	0	2	2	2	2	0	2	0
Chr1_42125586	0	0	0	0	0	0	0	0	0	0	0	0	0	0	0	2	2	2	2	2	2	2	2	1	0	0	2	1	0	0	0	0	0	0	0	0	0	0	0	0	0	0	2	2	2	2	0	2	0
Chr1_42848392	0	0	0	0	0	0	0	0	0	0	0	0	0	0	0	2	2	2	2	2	2	2	2	1	0	0	2	1	0	0	0	0	0	0	0	0	0	0	0	0	0	0	2	2	2	2	0	2	0
Chr1_42851889	0	0	0	0	0	0	0	0	0	0	0	0	0	0	0	2	2	2	2	2	2	2	2	2	0	0	2	2	0	0	0	0	0	0	0	0	0	0	0	0	0	0	2	2	2	2	0	2	0
Chr1_43062838	0	0	0	0	0	0	0	0	0	0	0	0	0	0	0	2	2	2	2	2	2	2	2	1	0	0	2	1	0	0	0	0	0	0	0	0	0	0	0	0	0	0	2	2	2	2	0	2	0
Chr1_43679371	0	0	0	0	0	0	0	0	0	0	0	0	0	0	0	2	2	2	2	2	2	2	2	1	0	0	2	1	0	0	0	0	0	0	0	0	0	0	0	0	0	0	2	2	2	2	0	2	0
Chr1_43680344	0	0	0	0	0	0	0	0	0	0	0	0	0	0	0	2	2	2	2	2	2	2	2	2	0	0	2	2	0	0	0	0	0	0	0	0	0	0	0	0	0	0	2	2	2	2	0	2	0
Chr1_43763684	0	0	0	0	0	0	0	0	0	0	0	0	0	0	0	2	2	2	2	2	2	2	2	1	0	0	2	1	0	0	0	0	0	0	0	0	0	0	0	0	0	0	2	2	2	2	0	2	0
Chr1_43935465	0	0	0	0	0	0	0	0	0	0	0	0	0	0	0	2	2	2	2	2	2	2	2	1	0	0	2	1	0	0	0	0	0	0	0	0	0	0	0	0	0	0	2	2	2	2	0	2	0
Chr1_44159704	0	0	0	0	0	0	0	0	0	0	0	0	0	0	0	2	2	2	2	2	2	2	2	0	0	0	2	0	0	0	0	0	0	0	0	0	0	0	0	0	0	0	2	2	2	2	0	2	0
Chr1_44387444	0	0	0	0	0	0	0	0	0	0	0	0	0	0	0	2	2	2	2	2	2	2	2	1	0	0	2	1	0	0	0	0	0	0	0	0	0	0	0	0	0	0	2	2	2	2	0	2	0
Chr1_44436330	0	0	0	0	0	0	0	0	0	0	0	0	0	0	0	2	1	2	2	2	2	2	2	1	0	0	2	1	0	0	0	0	0	0	0	0	0	0	0	0	0	0	2	2	2	2	0	2	0
Chr1_44510649	0	0	0	0	0	0	0	0	0	0	0	0	0	0	0	2	1	2	2	2	1	2	2	1	0	0	2	1	0	0	0	0	0	0	0	0	0	0	0	0	0	0	2	2	2	2	0	2	0
Chr1_44535266	0	0	0	0	0	0	0	0	0	0	0	0	0	0	0	2	2	2	2	2	2	2	2	1	0	0	2	1	0	0	0	0	0	0	0	0	0	0	0	0	0	0	2	2	2	2	0	2	0
Chr1_44546032	0	0	0	0	0	0	0	0	0	0	0	0	0	0	0	2	2	2	2	2	2	2	2	1	0	0	2	1	0	0	0	0	0	0	0	0	0	0	0	0	0	0	2	2	2	2	0	2	0
Chr1_44736214	0	0	0	0	0	0	0	0	0	0	0	0	0	0	0	2	2	2	2	2	2	2	2	1	0	0	2	1	0	0	0	0	0	0	0	0	0	0	0	0	0	0	2	2	2	2	0	2	0
Chr1_44841439	0	0	0	0	0	0	0	0	0	0	0	0	0	0	0	2	2	2	2	2	2	2	2	1	0	0	2	1	0	0	0	0	0	0	0	0	0	0	0	0	0	0	2	2	2	2	0	2	0
Chr1_44869771	0	0	0	0	0	0	0	0	0	0	0	0	0	0	0	2	2	2	2	2	2	2	2	1	0	0	2	1	0	0	0	0	0	0	0	0	0	0	0	0	0	0	2	2	2	2	0	2	0
Chr1_44935054	0	0	0	0	0	0	0	0	0	0	0	0	0	0	0	2	2	2	2	2	2	2	2	1	0	0	2	1	0	0	0	0	0	0	0	0	0	0	0	0	0	0	2	2	2	2	0	2	0
Chr1_44994726	0	0	0	0	0	0	0	0	0	0	0	0	0	0	0	2	2	2	2	2	2	2	2	1	0	0	2	1	0	0	0	0	0	0	0	0	0	0	0	0	0	0	2	2	2	2	0	2	0
Chr1_45004949	0	0	0	0	0	0	0	0	0	0	0	0	0	0	0	2	2	2	2	2	2	2	2	1	0	0	2	1	0	0	0	0	0	0	0	0	0	0	0	0	0	0	2	2	2	2	0	2	0
Chr1_45060088	0	0	0	0	0	0	0	0	0	0	0	0	0	0	0	2	2	2	2	2	2	2	2	1	0	0	2	1	0	0	0	0	0	0	0	0	0	0	0	0	0	0	2	2	2	2	0	2	0
Chr1_45204203	0	0	0	0	0	0	0	0	0	0	0	0	0	0	0	2	2	2	2	2	2	2	2	2	0	0	2	2	0	0	0	0	0	0	0	0	0	0	0	0	0	0	2	2	2	2	0	2	0
Chr1_45337559	0	0	0	0	0	0	0	0	0	0	0	0	0	0	0	2	2	2	2	2	2	2	2	1	0	0	2	1	0	0	0	0	0	0	0	0	0	0	0	0	0	0	2	2	2	2	0	2	0
Chr1_45365633	0	0	0	0	0	0	0	0	0	0	0	0	0	0	0	2	2	2	2	2	2	2	2	1	0	0	2	1	0	0	0	0	0	0	0	0	0	0	0	0	0	0	1	2	2	2	0	2	0
Chr1_45402501	0	0	0	0	0	0	0	0	0	0	0	0	0	0	0	2	2	2	2	2	2	2	2	1	0	0	2	1	0	0	0	0	0	0	0	0	0	0	0	0	0	0	2	2	2	2	0	2	0
Chr1_45437959	0	0	0	0	0	0	0	0	0	0	0	0	0	0	0	2	2	2	2	2	2	2	2	1	0	0	2	1	0	0	0	0	0	0	0	0	0	0	0	0	0	0	2	2	2	2	0	2	0
Chr1_45467978	0	0	0	0	0	0	0	0	0	0	0	0	0	0	0	2	2	2	2	2	2	2	2	1	0	0	2	1	0	0	0	0	0	0	0	0	0	0	0	0	0	0	2	2	2	2	0	2	0
Chr1_45512995	0	0	0	0	0	0	0	0	0	0	2	1	1	0	2	2	2	2	2	2	2	2	2	1	0	0	2	1	0	0	0	0	0	0	0	0	0	0	0	0	0	0	2	2	2	2	0	2	0
Chr1_45514164	0	0	0	0	0	0	0	0	0	0	2	1	1	0	2	2	2	2	2	2	2	2	2	1	0	0	2	1	0	0	0	0	0	0	0	0	0	0	0	0	0	0	2	2	2	2	0	2	0
Chr1_45514379	0	0	0	0	0	0	0	0	0	0	2	1	1	0	2	2	2	2	2	2	2	2	2	1	0	0	2	1	0	0	0	0	0	0	0	0	0	0	0	0	0	0	2	2	2	2	0	2	0
Chr1_45514467	0	0	0	0	0	0	0	0	0	0	2	1	1	0	2	2	2	2	2	2	2	2	2	1	0	0	2	1	0	0	0	0	0	0	0	0	0	0	0	0	0	0	2	2	2	2	0	2	0
Chr1_45660767	0	0	0	0	0	0	0	0	0	0	2	1	1	0	2	2	2	2	2	2	2	2	2	1	0	0	2	1	0	0	0	0	0	0	0	0	0	0	0	0	0	0	2	2	2	2	0	2	0
Chr1_45669246	0	0	0	0	0	0	0	0	0	0	0	0	0	0	0	2	2	2	2	2	2	2	2	1	0	0	2	1	0	0	0	0	0	0	0	0	0	0	0	0	0	0	2	2	2	2	0	2	0
Chr1_45690647	0	0	0	0	0	0	0	0	0	0	2	0	0	0	2	2	2	2	2	2	2	2	2	0	0	0	2	0	0	0	0	0	0	0	0	0	0	0	0	0	0	0	2	2	2	2	0	2	0
Chr1_45739029	0	0	0	0	0	0	0	0	0	0	2	1	1	0	2	2	2	2	2	2	2	2	2	1	0	0	2	1	0	0	0	0	0	0	0	0	0	0	0	0	0	0	2	2	2	2	0	2	0
Chr1_45773263	0	0	0	0	0	0	0	0	0	0	2	1	1	0	2	2	2	2	2	2	2	2	2	1	0	0	2	1	0	0	0	0	0	0	0	0	0	0	0	0	0	0	2	2	2	2	0	2	0
Chr1_45780048	0	0	0	0	0	0	0	0	0	0	2	1	1	0	2	2	2	2	2	2	2	2	2	1	0	0	2	1	0	0	0	0	0	0	0	0	0	0	0	0	0	0	2	2	2	2	0	2	0
Chr1_45894410	0	0	0	0	0	0	0	0	0	0	2	1	1	0	2	2	2	2	2	2	2	2	2	1	0	0	2	1	0	0	0	0	0	0	0	0	0	0	0	0	0	0	2	2	2	2	0	2	0
Chr1_45930966	0	0	0	0	0	0	0	0	0	0	2	1	1	0	2	2	2	2	2	2	2	2	2	1	0	0	2	1	0	0	0	0	0	0	0	0	0	0	0	0	0	0	2	2	2	2	0	2	0
Chr1_45980565	0	0	0	0	0	0	0	0	0	0	2	1	1	0	2	2	2	2	2	2	2	2	2	1	0	0	2	1	0	0	0	0	0	0	0	0	0	0	0	0	0	0	2	2	2	2	0	2	0
Chr1_46009577	0	0	0	0	0	0	0	0	0	0	2	1	1	0	2	2	2	2	2	2	2	2	2	1	0	0	2	1	0	0	0	0	0	0	0	0	0	0	0	0	0	0	2	2	2	2	0	2	0
Chr1_46408526	0	0	0	0	0	0	0	0	0	0	2	1	1	0	2	2	2	2	2	2	2	2	2	1	0	0	2	1	0	0	0	0	0	0	0	0	0	0	0	0	0	0	2	2	2	2	0	2	0
Chr1_46458470	0	0	0	0	0	0	0	0	0	0	2	1	1	0	2	2	2	2	2	2	2	2	2	1	0	0	2	1	0	0	0	0	0	0	0	0	0	0	0	0	0	0	2	2	2	2	0	2	0
Chr1_46496508	0	0	0	0	0	0	0	0	0	0	2	1	1	0	2	2	2	2	2	2	2	2	2	1	0	0	2	1	0	0	0	0	0	0	0	0	0	0	0	0	0	0	2	2	2	2	0	2	0
Chr1_46622962	0	0	0	0	0	0	0	0	0	0	2	1	1	0	2	2	2	2	2	2	2	2	2	1	0	0	2	1	0	0	0	0	0	0	0	0	0	0	0	0	0	0	2	2	2	2	0	2	0
Chr1_46675589	0	0	0	0	0	0	0	0	0	0	2	1	1	0	2	2	2	2	2	2	2	2	2	1	0	0	2	1	0	0	0	0	0	0	0	0	0	0	0	0	0	0	2	2	2	2	0	2	0
Chr1_46812383	0	0	0	0	0	0	0	0	0	0	2	1	1	0	2	2	2	2	2	2	2	2	2	1	0	0	2	1	0	0	0	0	0	0	0	0	0	0	0	0	0	0	2	2	2	2	0	2	0
Chr1_46839446	0	0	0	0	0	0	0	0	0	0	2	0	0	0	2	2	2	2	2	2	2	2	2	0	0	0	2	0	0	0	0	0	0	0	0	0	0	0	0	0	0	0	2	2	2	2	0	2	0
Chr1_46861141	0	0	0	0	0	0	0	0	0	0	2	1	1	0	2	2	2	2	2	2	2	2	2	1	0	0	2	1	0	0	0	0	0	0	0	0	0	0	0	0	0	0	2	2	2	2	0	2	0
Chr1_46926670	0	0	0	0	0	0	0	0	0	0	2	1	1	0	2	2	2	2	2	2	2	2	2	1	0	0	2	1	0	0	0	0	0	0	0	0	0	0	0	0	0	0	2	2	2	2	0	2	0
Chr1_47043587	2	0	2	2	2	2	2	0	0	2	0	0	0	0	0	0	0	0	0	0	0	0	0	0	0	0	0	0	0	0	0	0	0	0	0	0	0	0	0	0	0	0	0	0	0	0	0	0	0
Chr1_47129544	0	0	0	0	0	0	0	0	0	0	2	1	1	0	2	2	2	2	2	2	2	2	2	1	0	0	2	1	0	0	0	0	0	0	0	0	0	0	0	0	0	0	2	2	2	2	0	2	0
Chr1_47133040	0	0	0	0	0	0	0	0	0	0	2	1	1	0	2	2	2	2	2	2	2	2	2	1	0	0	2	1	0	0	0	0	0	0	0	0	0	0	0	0	0	0	2	2	2	2	0	2	0
Chr1_47266552	0	0	0	0	0	0	0	0	0	0	2	1	1	0	2	2	2	2	2	2	2	2	2	1	0	0	2	1	0	0	0	0	0	0	0	0	0	0	0	0	0	0	2	2	2	2	0	2	0
Chr1_47291321	0	0	0	0	0	0	0	0	0	0	2	1	1	0	2	2	2	2	2	2	2	2	2	1	0	0	2	1	0	0	0	0	0	0	0	0	0	0	0	0	0	0	2	2	2	2	0	2	0
Chr1_47293618	0	0	0	0	0	0	0	0	0	0	1	1	0	0	1	2	1	2	1	1	2	2	1	0	0	0	1	0	0	0	0	0	0	0	0	0	0	0	0	0	0	0	1	1	1	1	0	1	0
Chr1_47301903	0	0	0	0	0	0	0	0	0	0	2	1	1	0	2	2	2	2	2	2	2	2	2	1	0	0	2	1	0	0	0	0	0	0	0	0	0	0	0	0	0	0	2	2	2	2	0	2	0
Chr1_47303297	0	0	0	0	0	0	0	0	0	0	2	1	1	0	2	2	2	2	2	2	2	2	1	1	0	0	2	1	0	0	0	0	0	0	0	0	0	0	0	0	0	0	2	2	2	2	0	2	0
Chr1_47303406	0	0	0	0	0	0	0	0	0	0	2	1	1	0	2	2	2	2	2	2	2	2	2	1	0	0	2	1	0	0	0	0	0	0	0	0	0	0	0	0	0	0	2	2	2	2	0	2	0
Chr1_47303565	0	0	0	0	0	0	0	0	0	0	2	1	1	0	2	2	1	2	2	2	1	2	2	1	0	0	2	1	0	0	0	0	0	0	0	0	0	0	0	0	0	0	2	2	2	2	0	2	0
Chr1_47309948	0	0	0	0	0	0	0	0	0	0	2	1	1	0	2	2	2	2	2	2	2	2	2	1	0	0	2	1	0	0	0	0	0	0	0	0	0	0	0	0	0	0	2	2	2	2	0	2	0
Chr1_47310009	0	0	0	0	0	0	0	0	0	0	2	1	1	0	2	2	2	2	2	2	2	2	2	1	0	0	2	1	0	0	0	0	0	0	0	0	0	0	0	0	0	0	2	2	2	2	0	2	0
Chr1_47310146	0	0	0	0	0	0	0	0	0	0	2	1	1	0	2	2	2	2	2	2	2	2	2	1	0	0	2	1	0	0	0	0	0	0	0	0	0	0	0	0	0	0	2	2	2	2	0	2	0
Chr1_47310191	0	0	0	0	0	0	0	0	0	0	2	1	1	0	2	2	2	2	2	2	2	2	2	1	0	0	2	1	0	0	0	0	0	0	0	0	0	0	0	0	0	0	2	2	2	2	0	2	0
Chr1_47310421	0	0	0	0	0	0	0	0	0	0	2	1	1	0	2	2	2	2	2	2	2	2	2	1	0	0	2	1	0	0	0	0	0	0	0	0	0	0	0	0	0	0	2	2	2	2	0	2	0
Chr1_47311137	0	0	0	0	0	0	0	0	0	0	2	1	1	0	2	2	2	2	2	2	2	2	2	1	0	0	2	1	0	0	0	0	0	0	0	0	0	0	0	0	0	0	2	2	2	2	0	2	0
Chr1_47315749	0	0	0	0	0	0	0	0	0	0	2	1	1	0	2	2	2	2	2	2	2	2	2	1	0	0	2	1	0	0	0	0	0	0	0	0	0	0	0	0	0	0	2	2	2	2	0	2	0
Chr1_47316032	0	0	0	0	0	0	0	0	0	0	2	1	1	0	2	2	2	2	2	2	2	2	2	1	0	0	2	1	0	0	0	0	0	0	0	0	0	0	0	0	0	0	2	2	2	2	0	2	0
Chr1_47316410	0	0	0	0	0	0	0	0	0	0	2	1	1	0	2	2	2	2	2	2	2	2	2	1	0	0	2	1	0	0	0	0	0	0	0	0	0	0	0	0	0	0	2	2	2	2	0	2	0
Chr1_47316449	0	0	0	0	0	0	0	0	0	0	2	1	1	0	2	2	2	2	2	2	2	2	2	1	0	0	2	1	0	0	0	0	0	0	0	0	0	0	0	0	0	0	2	2	2	2	0	2	0
Chr1_47316856	0	0	0	0	0	0	0	0	0	0	2	1	1	0	2	2	2	2	2	2	2	2	2	1	0	0	2	1	0	0	0	0	0	0	0	0	0	0	0	0	0	0	2	2	2	2	0	2	0
Chr1_47316943	0	0	0	0	0	0	0	0	0	0	2	1	1	0	2	2	2	2	2	2	2	2	2	1	0	0	2	1	0	0	0	0	0	0	0	0	0	0	0	0	0	0	2	2	2	2	0	2	0
Chr1_47317120	0	0	0	0	0	0	0	0	0	0	2	1	1	0	2	2	2	2	2	2	2	2	2	1	0	0	2	1	0	0	0	0	0	0	0	0	0	0	0	0	0	0	2	2	2	2	0	2	0
Chr1_47317940	0	0	0	0	0	0	0	0	0	0	2	1	1	0	2	2	2	2	2	2	2	2	2	1	0	0	2	1	0	0	0	0	0	0	0	0	0	0	0	0	0	0	2	2	2	2	0	2	0
Chr1_47319006	0	0	0	0	0	0	0	0	0	0	2	1	1	0	2	2	2	2	2	2	2	2	2	1	0	0	2	1	0	0	0	0	0	0	0	0	0	0	0	0	0	0	2	2	2	2	0	2	0
Chr1_47319147	0	0	0	0	0	0	0	0	0	0	2	1	1	0	2	2	2	2	2	2	2	2	2	1	0	0	2	1	0	0	0	0	0	0	0	0	0	0	0	0	0	0	2	2	2	2	0	2	0
Chr1_47319847	0	0	0	0	0	0	0	0	0	0	2	1	1	0	2	2	2	2	2	2	2	2	2	1	0	0	2	1	0	0	0	0	0	0	0	0	0	0	0	0	0	0	2	2	2	2	0	2	0
Chr1_47319907	0	0	0	0	0	0	0	0	0	0	2	1	1	0	2	2	2	2	2	2	2	2	2	1	0	0	2	1	0	0	0	0	0	0	0	0	0	0	0	0	0	0	2	2	2	2	0	2	0
Chr1_47320312	0	0	0	0	0	0	0	0	0	0	2	1	1	0	2	2	2	2	2	2	2	2	2	1	0	0	2	1	0	0	0	0	0	0	0	0	0	0	0	0	0	0	2	2	2	2	0	2	0
Chr1_47320491	0	0	0	0	0	0	0	0	0	0	2	0	0	0	2	2	2	2	2	2	2	2	2	0	0	0	2	0	0	0	0	0	0	0	0	0	0	0	0	0	0	0	2	2	2	2	0	2	0
Chr1_47320675	0	0	0	0	0	0	0	0	0	0	2	1	1	0	2	2	2	2	2	2	2	2	2	1	0	0	2	1	0	0	0	0	0	0	0	0	0	0	0	0	0	0	2	2	2	2	0	2	0
Chr1_47320839	0	0	0	0	0	0	0	0	0	0	2	1	1	0	2	2	2	2	2	2	2	2	2	1	0	0	2	1	0	0	0	0	0	0	0	0	0	0	0	0	0	0	2	2	2	2	0	2	0
Chr1_47321086	0	0	0	0	0	0	0	0	0	0	2	1	1	0	2	2	2	2	2	2	2	2	2	1	0	0	2	1	0	0	0	0	0	0	0	0	0	0	0	0	0	0	2	2	2	2	0	2	0
Chr1_47387811	0	0	0	0	0	0	0	0	0	0	2	1	1	0	2	2	2	2	2	2	2	2	2	1	0	0	2	1	0	0	0	0	0	0	0	0	0	0	0	0	0	0	2	2	2	2	0	2	0
Chr1_47410675	0	0	0	0	0	0	0	0	0	0	2	1	1	0	2	2	2	2	2	2	2	2	2	1	0	0	2	1	0	0	0	0	0	0	0	0	0	0	0	0	0	0	2	2	2	2	0	2	0
Chr1_47504512	0	0	0	0	0	0	0	0	0	0	2	0	0	0	2	2	2	2	2	2	2	2	2	0	0	0	2	0	0	0	0	0	0	0	0	0	0	0	0	0	0	0	2	2	2	2	0	2	0
Chr1_47506457	0	0	0	0	0	0	0	0	0	0	2	1	1	0	2	2	2	2	2	2	2	2	2	1	0	0	2	1	0	0	0	0	0	0	0	0	0	0	0	0	0	0	2	2	2	2	0	2	0
Chr1_47506790	0	0	0	0	0	0	0	0	0	0	2	1	1	0	2	2	2	2	2	2	2	2	2	1	0	0	2	1	0	0	0	0	0	0	0	0	0	0	0	0	0	0	2	2	2	2	0	2	0
Chr1_47506828	0	0	0	0	0	0	0	0	0	0	2	1	1	0	2	2	2	2	2	2	2	2	2	1	0	0	2	1	0	0	0	0	0	0	0	0	0	0	0	0	0	0	2	2	2	2	0	2	0
Chr1_47516379	0	0	0	0	0	0	0	0	0	0	2	1	1	0	2	2	2	2	2	2	2	2	2	1	0	0	2	1	0	0	0	0	0	0	0	0	0	0	0	0	0	0	2	2	2	2	0	2	0
Chr1_47601578	0	0	0	0	0	0	0	0	0	0	2	1	1	0	2	2	2	2	2	2	2	2	2	1	0	0	2	1	0	0	0	0	0	0	0	0	0	0	0	0	0	0	2	2	2	2	0	2	0
Chr1_47700302	0	0	0	0	0	0	0	0	0	0	2	1	1	0	2	2	2	2	2	2	2	2	2	1	0	0	2	1	0	0	0	0	0	0	0	0	0	0	0	0	0	0	2	2	2	2	0	2	0
Chr1_47702832	0	0	0	0	0	0	0	0	0	0	2	1	1	0	2	2	2	2	2	2	2	2	2	1	0	0	2	1	0	0	0	0	0	0	0	0	0	0	0	0	0	0	2	2	2	2	0	2	0
Chr1_47810346	0	0	0	0	0	0	0	0	0	0	2	1	1	0	2	2	2	2	2	2	2	2	2	1	0	0	2	1	0	0	0	0	0	0	0	0	0	0	0	0	0	0	2	2	2	2	0	2	0
Chr1_47826264	0	0	0	0	0	0	0	0	0	0	2	1	1	0	2	2	2	2	2	2	2	2	2	1	0	0	2	1	0	0	0	0	0	0	0	0	0	0	0	0	0	0	2	2	2	2	0	2	0
Chr1_47901197	0	0	0	0	0	0	0	0	0	0	2	0	0	0	2	2	2	2	2	2	2	2	2	0	0	0	2	0	0	0	0	0	0	0	0	0	0	0	0	0	0	0	2	2	2	2	0	2	0
Chr1_47907182	0	0	0	0	0	0	0	0	0	0	2	0	0	0	2	2	2	2	2	2	2	2	2	0	0	0	2	0	0	0	0	0	0	0	0	0	0	0	0	0	0	0	2	2	2	2	0	2	0
Chr1_47989446	0	0	0	0	0	0	0	0	0	0	2	1	1	0	2	2	2	2	2	2	2	2	2	1	0	0	2	1	0	0	0	0	0	0	0	0	0	0	0	0	0	0	2	2	2	2	0	2	0
Chr1_47991072	0	0	0	0	0	0	0	0	0	0	2	1	1	0	2	2	2	2	2	2	2	2	2	1	0	0	2	1	0	0	0	0	0	0	0	0	0	0	0	0	0	0	2	2	2	2	0	2	0
Chr1_47992619	0	0	0	0	0	0	0	0	0	0	2	1	1	0	2	2	2	2	2	2	2	2	2	1	0	0	2	1	0	0	0	0	0	0	0	0	0	0	0	0	0	0	2	2	2	2	0	2	0
Chr1_48416082	0	0	0	0	0	0	0	0	0	0	2	0	0	0	2	2	2	2	2	2	2	2	2	0	0	0	2	0	0	0	0	0	0	0	0	0	0	0	0	0	0	0	2	2	2	2	0	2	0
Chr1_48556262	0	0	0	0	0	0	0	0	0	0	2	1	0	0	2	2	2	2	2	2	2	2	2	1	0	0	2	1	0	0	0	0	0	0	0	0	0	0	0	0	0	0	2	2	2	2	0	2	0
Chr1_48658123	0	0	0	0	0	0	0	0	0	0	2	1	0	0	2	2	2	2	2	2	2	2	2	1	0	0	2	1	0	0	0	0	0	0	0	0	0	0	0	0	0	0	2	2	2	2	0	2	0
Chr1_48942236	0	0	0	0	0	0	0	0	0	0	2	1	0	0	2	2	2	2	2	2	2	2	2	1	0	0	2	1	0	0	0	0	0	0	0	0	0	0	0	0	0	0	2	2	2	2	0	2	0
Chr1_49065856	0	0	0	0	0	0	0	0	0	0	2	0	0	0	2	2	2	2	2	2	2	2	2	0	0	0	2	0	0	0	0	0	0	0	0	0	0	0	0	0	0	0	2	2	2	2	0	2	0
Chr1_49130547	0	0	0	0	0	0	0	0	0	0	2	1	0	0	2	2	2	2	2	2	2	2	2	1	0	0	2	1	0	0	0	0	0	0	0	0	0	0	0	0	0	0	2	2	2	2	0	2	0
Chr1_49198733	0	0	0	0	0	0	0	0	0	0	2	1	0	0	2	2	2	2	2	2	2	2	2	1	0	0	2	1	0	0	0	0	0	0	0	0	0	0	0	0	0	0	2	2	2	2	0	2	0
Chr1_49212530	0	0	0	0	0	0	0	0	0	0	2	1	0	0	2	2	2	2	2	2	2	2	2	1	0	0	2	1	0	0	0	0	0	0	0	0	0	0	0	0	0	0	2	2	2	2	0	2	0
Chr1_49289813	0	0	0	0	0	0	0	0	0	0	2	1	0	0	2	2	2	2	2	2	2	2	2	1	0	0	2	1	0	0	0	0	0	0	0	0	0	0	0	0	0	0	2	2	2	2	0	2	0
Chr1_49338645	0	0	0	0	0	0	0	0	0	0	2	1	0	0	2	2	2	2	2	2	2	2	2	1	0	0	2	1	0	0	0	0	0	0	0	0	0	0	0	0	0	0	2	2	2	2	0	2	0
Chr1_49392023	0	0	0	0	0	0	0	0	0	0	2	1	0	0	2	2	2	2	2	2	2	2	2	1	0	0	2	1	0	0	0	0	0	0	0	0	0	0	0	0	0	0	2	2	2	2	0	2	0
Chr1_49513530	0	0	0	0	0	0	0	0	0	0	2	1	0	0	2	2	2	2	2	2	2	2	2	1	0	0	2	1	0	0	0	0	0	0	0	0	0	0	0	0	0	0	2	2	2	2	0	2	0
Chr1_49617507	0	0	0	0	0	0	0	0	0	0	2	1	0	0	2	2	2	2	2	2	2	2	2	1	0	0	2	1	0	0	0	0	0	0	0	0	0	0	0	0	0	0	2	2	2	2	0	2	0
Chr1_49635773	0	0	0	0	0	0	0	0	0	0	2	1	0	0	2	2	2	2	2	2	2	2	2	1	0	0	2	1	0	0	0	0	0	0	0	0	0	0	0	0	0	0	2	2	2	2	0	2	0
Chr1_49726574	0	0	0	0	0	0	0	0	0	0	2	1	0	0	2	2	2	2	2	2	2	2	2	1	0	0	2	1	0	0	0	0	0	0	0	0	0	0	0	0	0	0	2	2	2	2	0	2	0
Chr1_49737223	0	0	0	0	0	0	0	0	0	0	2	1	0	0	2	2	2	2	2	2	2	2	2	1	0	0	2	1	0	0	0	0	0	0	0	0	0	0	0	0	0	0	2	2	2	2	0	2	0
Chr1_49778488	0	0	0	0	0	0	0	0	0	0	2	1	0	0	2	2	2	2	2	2	2	2	2	1	0	0	2	1	0	0	0	0	0	0	0	0	0	0	0	0	0	0	2	2	2	2	0	2	0
Chr1_49780507	0	0	0	0	0	0	0	0	0	0	2	1	0	0	2	2	2	2	2	2	2	2	2	1	0	0	2	1	0	0	0	0	0	0	0	0	0	0	0	0	0	0	2	2	2	2	0	2	0
Chr1_49784184	0	0	0	0	0	0	0	0	0	0	2	1	0	0	2	2	2	2	2	2	2	2	2	1	0	0	2	1	0	0	0	0	0	0	0	0	0	0	0	0	0	0	2	2	2	2	0	2	0
Chr1_49792119	0	0	0	0	0	0	0	0	0	0	2	1	0	0	2	2	2	2	2	2	2	2	2	1	0	0	2	1	0	0	0	0	0	0	0	0	0	0	0	0	0	0	2	2	2	2	0	2	0
Chr1_49814755	0	0	0	0	0	0	0	0	0	0	2	1	0	0	2	2	2	2	2	2	2	2	2	1	0	0	2	1	0	0	0	0	0	0	0	0	0	0	0	0	0	0	2	2	2	2	0	2	0
Chr1_49818289	0	0	0	0	0	0	0	0	0	0	2	1	0	0	2	2	2	2	2	2	2	2	2	1	0	0	2	1	0	0	0	0	0	0	0	0	0	0	0	0	0	0	2	2	2	2	0	2	0
Chr1_49858537	0	0	0	0	0	0	0	0	0	0	2	1	0	0	2	2	2	2	2	2	2	2	2	1	0	0	2	1	0	0	0	0	0	0	0	0	0	0	0	0	0	0	2	2	2	2	0	2	0
Chr1_50026806	0	0	0	0	0	0	0	0	0	0	2	1	0	0	2	2	2	2	2	2	2	2	2	1	0	0	2	1	0	0	0	0	0	0	0	0	0	0	0	0	0	0	2	2	2	2	0	2	0
Chr1_50027424	0	0	0	0	0	0	0	0	0	0	2	1	0	0	2	2	2	2	2	2	2	2	2	1	0	0	2	1	0	0	0	0	0	0	0	0	0	0	0	0	0	0	2	2	2	2	0	2	0
Chr1_50027686	0	0	0	0	0	0	0	0	0	0	2	1	0	0	2	2	2	2	2	2	2	2	2	1	0	0	2	1	0	0	0	0	0	0	0	0	0	0	0	0	0	0	2	2	2	2	0	2	0
Chr1_50028840	0	0	0	0	0	0	0	0	0	0	2	1	0	0	2	2	2	2	2	2	2	2	2	1	0	0	2	1	0	0	0	0	0	0	0	0	0	0	0	0	0	0	2	2	2	2	0	2	0
Chr1_50029235	0	0	0	0	0	0	0	0	0	0	2	1	0	0	2	2	2	2	2	2	2	2	2	1	0	0	2	1	0	0	0	0	0	0	0	0	0	0	0	0	0	0	2	2	2	2	0	2	0
Chr1_50029371	0	0	0	0	0	0	0	0	0	0	2	1	0	0	2	2	2	2	2	2	2	2	2	1	0	0	2	1	0	0	0	0	0	0	0	0	0	0	0	0	0	0	2	2	2	2	0	2	0
Chr1_50036491	0	0	0	0	0	0	0	0	0	0	2	2	0	0	2	2	2	2	2	2	2	2	2	2	0	0	2	2	0	0	0	0	0	0	0	0	0	0	0	0	0	0	2	2	2	2	0	2	0
Chr1_50036498	0	0	0	0	0	0	0	0	0	0	2	1	0	0	2	2	2	2	2	2	2	2	2	1	0	0	2	1	0	0	0	0	0	0	0	0	0	0	0	0	0	0	2	2	2	2	0	2	0
Chr1_50036572	0	0	0	0	0	0	0	0	0	0	2	1	0	0	2	2	2	2	2	2	2	2	2	1	0	0	2	1	0	0	0	0	0	0	0	0	0	0	0	0	0	0	2	2	2	2	0	2	0
Chr1_50036772	0	0	0	0	0	0	0	0	0	0	2	1	0	0	2	2	2	2	2	2	2	2	2	1	0	0	2	1	0	0	0	0	0	0	0	0	0	0	0	0	0	0	2	2	2	2	0	2	0
Chr1_50088934	0	0	0	0	0	0	0	0	0	0	2	1	0	0	2	2	2	2	2	2	2	2	2	1	0	0	2	1	0	0	0	0	0	0	0	0	0	0	0	0	0	0	2	2	2	2	0	2	0
Chr1_50094668	0	0	0	0	0	0	0	0	0	0	2	1	0	0	2	2	2	2	2	2	2	2	2	1	0	0	2	1	0	0	0	0	0	0	0	0	0	0	0	0	0	0	2	2	2	2	0	2	0
Chr1_50096448	0	0	0	0	0	0	0	0	0	0	2	1	0	0	2	2	2	2	2	2	2	2	2	1	0	0	2	1	0	0	0	0	0	0	0	0	0	0	0	0	0	0	2	2	2	2	0	2	0
Chr1_50100218	0	0	0	0	0	0	0	0	0	0	2	1	0	0	2	2	2	2	2	2	2	2	2	1	0	0	2	1	0	0	0	0	0	0	0	0	0	0	0	0	0	0	2	2	2	2	0	2	0
Chr1_50287499	0	0	0	0	0	0	0	0	0	0	2	1	0	0	2	2	2	2	2	2	2	2	2	1	0	0	2	1	0	0	0	0	0	0	0	0	0	0	0	0	0	0	2	2	2	2	0	2	0
Chr1_50423348	0	0	0	0	0	0	0	0	0	0	2	0	0	0	2	2	2	2	2	2	2	2	2	0	0	0	2	0	0	0	0	0	0	0	0	0	0	0	0	0	0	0	2	2	2	2	0	2	0
Chr1_50439401	0	0	0	0	0	0	0	0	0	0	2	1	0	0	2	2	2	2	2	2	2	2	2	1	0	0	2	1	0	0	0	0	0	0	0	0	0	0	0	0	0	0	2	2	2	2	0	2	0
Chr1_50506496	0	0	0	0	0	0	0	0	0	0	2	1	0	0	2	2	2	2	2	2	2	2	2	1	0	0	2	1	0	0	0	0	0	0	0	0	0	0	0	0	0	0	2	2	2	2	0	2	0
Chr1_50631193	0	0	0	0	0	0	0	0	0	0	2	1	0	0	2	2	2	2	2	2	2	2	2	1	0	0	2	1	0	0	0	0	0	0	0	0	0	0	0	0	0	0	2	2	2	2	0	2	0
Chr1_50680872	0	0	0	0	0	0	0	0	0	0	2	1	0	0	2	2	2	2	2	2	2	2	2	1	0	0	2	1	0	0	0	0	0	0	0	0	0	0	0	0	0	0	2	2	2	2	0	2	0
Chr1_50811460	0	0	0	0	0	0	0	0	0	0	2	1	0	0	2	2	2	2	2	2	2	2	2	1	0	0	2	1	0	0	0	0	0	0	0	0	0	0	0	0	0	0	2	2	2	2	0	2	0
Chr1_51014660	0	0	0	0	0	0	0	0	0	0	2	1	0	0	2	2	2	2	2	2	2	2	2	1	0	0	2	1	0	0	0	0	0	0	0	0	0	0	0	0	0	0	2	2	2	2	0	2	0
Chr1_51158263	0	0	0	0	0	0	0	0	0	0	2	1	0	0	2	2	2	2	2	2	2	2	2	1	0	0	2	1	0	0	0	0	0	0	0	0	0	0	0	0	0	0	2	2	2	2	0	2	0
Chr1_51192783	0	0	0	0	0	0	0	0	0	0	2	2	0	0	2	2	2	2	2	2	2	2	2	2	0	0	2	2	0	0	0	0	0	0	0	0	0	0	0	0	0	0	2	2	2	2	0	2	0
Chr1_51289354	0	0	0	0	0	0	0	0	0	0	2	1	0	0	2	2	2	2	2	2	2	2	2	1	0	0	2	1	0	0	0	0	0	0	0	0	0	0	0	0	0	0	2	2	2	2	0	2	0
Chr1_51552581	0	0	0	0	0	0	0	0	0	0	2	2	0	0	2	2	2	2	2	2	2	2	2	2	0	0	2	2	0	0	0	0	0	0	0	0	0	0	0	0	0	0	2	2	2	2	0	2	0
Chr1_51754398	0	0	0	0	0	0	0	0	0	0	2	1	0	0	2	2	2	2	2	2	2	2	2	1	0	0	2	1	0	0	0	0	0	0	0	0	0	0	0	0	0	0	2	2	2	2	0	2	0
Chr1_51757048	0	0	0	0	0	0	0	0	0	0	2	1	0	0	2	2	2	2	2	2	2	2	2	1	0	0	2	1	0	0	0	0	0	0	0	0	0	0	0	0	0	0	2	2	2	2	0	2	0
Chr1_51759547	0	0	0	0	0	0	0	0	0	0	2	1	0	0	2	2	2	2	2	2	2	2	2	1	0	0	2	1	0	0	0	0	0	0	0	0	0	0	0	0	0	0	2	2	2	2	0	2	0
Chr1_51760576	0	0	0	0	0	0	0	0	0	0	2	1	0	0	2	2	2	2	2	2	2	2	2	1	0	0	2	1	0	0	0	0	0	0	0	0	0	0	0	0	0	0	2	2	2	2	0	2	0
Chr1_51791940	0	0	0	0	0	0	0	0	0	0	2	1	0	0	2	2	2	2	2	2	2	2	2	1	0	0	2	1	0	0	0	0	0	0	0	0	0	0	0	0	0	0	2	2	2	2	0	2	0
Chr1_51823017	0	0	0	0	0	0	0	0	0	0	2	1	0	0	2	2	2	2	2	2	2	2	2	1	0	0	2	1	0	0	0	0	0	0	0	0	0	0	0	0	0	0	2	2	2	2	0	2	0
Chr1_51977560	0	0	0	0	0	0	0	0	0	0	2	1	0	0	2	2	2	2	2	2	2	2	2	1	0	0	2	1	0	0	0	0	0	0	0	0	0	0	0	0	0	0	2	2	2	2	0	2	0
Chr1_52036884	0	0	0	0	0	0	0	0	0	0	2	1	0	0	2	2	2	2	2	2	2	2	2	1	0	0	2	1	0	0	0	0	0	0	0	0	0	0	0	0	0	0	2	2	2	2	0	2	0
Chr1_52076198	0	0	0	0	0	0	0	0	0	0	2	1	0	0	2	2	2	2	2	2	2	2	2	1	0	0	2	1	0	0	0	0	0	0	0	0	0	0	0	0	0	0	2	2	2	2	0	2	0
Chr1_52090240	0	0	0	0	0	0	0	0	0	0	2	1	0	0	2	2	2	2	2	2	2	2	2	1	0	0	2	1	0	0	0	0	0	0	0	0	0	0	0	0	0	0	2	2	2	2	0	2	0
Chr1_52098054	0	0	0	0	0	0	0	0	0	0	2	1	0	0	2	2	2	2	2	2	2	2	2	1	0	0	2	1	0	0	0	0	0	0	0	0	0	0	0	0	0	0	2	2	2	2	0	2	0
Chr1_52098678	0	0	0	0	0	0	0	0	0	0	2	1	0	0	2	2	2	2	2	2	2	2	2	1	0	0	2	1	0	0	0	0	0	0	0	0	0	0	0	0	0	0	2	2	2	2	0	2	0
Chr1_52098757	0	0	0	0	0	0	0	0	0	0	2	1	0	0	2	2	2	2	2	2	2	2	2	1	0	0	2	1	0	0	0	0	0	0	0	0	0	0	0	0	0	0	2	2	2	2	0	2	0
Chr1_52098849	0	0	0	0	0	0	0	0	0	0	2	1	0	0	2	2	2	2	2	2	2	2	2	1	0	0	2	1	0	0	0	0	0	0	0	0	0	0	0	0	0	0	2	2	2	2	0	2	0
Chr1_52098910	0	0	0	0	0	0	0	0	0	0	2	1	0	0	2	2	2	2	2	2	2	2	2	1	0	0	2	1	0	0	0	0	0	0	0	0	0	0	0	0	0	0	2	2	2	2	0	2	0
Chr1_52152455	0	0	0	0	0	0	0	0	0	0	2	1	0	0	2	2	2	2	2	2	2	2	2	1	0	0	2	1	0	0	0	0	0	0	0	0	0	0	0	0	0	0	2	2	2	2	0	2	0
Chr1_52339616	0	0	0	0	0	0	0	0	0	0	2	1	0	0	2	2	2	2	2	2	2	2	2	1	0	0	2	1	0	0	0	0	0	0	0	0	0	0	0	0	0	0	2	2	2	2	0	2	0
Chr1_52394450	0	0	0	0	0	0	0	0	0	0	2	1	0	0	2	2	2	2	2	2	2	2	2	1	0	0	2	1	0	0	0	0	0	0	0	0	0	0	0	0	0	0	2	2	2	2	0	2	0
Chr1_52462353	0	0	0	0	0	0	0	0	0	0	2	1	0	0	2	2	2	2	2	2	2	2	2	1	0	0	2	1	0	0	0	0	0	0	0	0	0	0	0	0	0	0	2	2	2	2	0	2	0
Chr1_52518257	0	0	0	0	0	0	0	0	0	0	2	2	0	0	2	2	2	2	2	2	2	2	2	2	0	0	2	2	0	0	0	0	0	0	0	0	0	0	0	0	0	1	2	2	2	2	0	2	0
Chr1_52640667	0	0	0	0	0	0	0	0	0	0	2	1	0	0	2	2	2	2	2	2	2	2	2	1	0	0	2	1	0	0	0	0	0	0	0	0	0	0	0	0	0	0	2	2	2	2	0	2	0
Chr1_52672976	0	0	0	0	0	0	0	0	0	0	2	2	0	0	2	2	2	2	2	2	0	2	2	2	0	0	2	2	0	0	0	0	0	0	0	0	0	0	0	0	0	0	2	2	2	2	0	2	0
Chr1_52770460	0	0	0	0	0	0	0	0	0	0	2	1	0	0	2	2	2	2	2	2	2	2	2	1	0	0	2	1	0	0	0	0	0	0	0	0	0	0	0	0	0	0	2	2	2	2	0	2	0
Chr1_52774523	0	0	0	0	0	0	0	0	0	0	2	1	0	0	2	2	2	2	2	2	2	2	2	1	0	0	2	1	0	0	0	0	0	0	0	0	0	0	0	0	0	0	2	2	2	2	0	2	0
Chr1_52807810	0	0	0	0	0	0	0	0	0	0	2	1	0	0	2	2	2	2	2	2	2	2	2	1	0	0	2	1	0	0	0	0	0	0	0	0	0	0	0	0	0	0	2	2	2	2	0	2	0
Chr1_52807871	0	0	0	0	0	0	0	0	0	0	2	1	0	0	2	2	2	2	2	2	2	2	2	1	0	0	2	1	0	0	0	0	0	0	0	0	0	0	0	0	0	0	2	2	2	2	0	2	0
Chr1_52807905	0	0	0	0	0	0	0	0	0	0	2	1	0	0	2	2	2	2	2	2	2	2	2	1	0	0	2	1	0	0	0	0	0	0	0	0	0	0	0	0	0	0	2	2	2	2	0	2	0
Chr1_52807908	0	0	0	0	0	0	0	0	0	0	2	1	0	0	2	2	2	2	2	2	2	2	2	1	0	0	2	1	0	0	0	0	0	0	0	0	0	0	0	0	0	0	2	2	2	2	0	2	0
Chr1_52808451	0	0	0	0	0	0	0	0	0	0	2	1	0	0	2	2	2	2	2	2	2	2	2	1	0	0	2	1	0	0	0	0	0	0	0	0	0	0	0	0	0	0	2	2	2	2	0	2	0
Chr1_52810078	0	0	0	0	0	0	0	0	0	0	2	1	0	0	2	2	2	2	2	2	2	2	2	1	0	0	2	1	0	0	0	0	0	0	0	0	0	0	0	0	0	0	2	2	2	2	0	2	0
Chr1_52812300	0	0	0	0	0	0	0	0	0	0	2	1	0	0	2	2	2	2	2	2	2	2	2	1	0	0	2	1	0	0	0	0	0	0	0	0	0	0	0	0	0	0	2	2	2	2	0	2	0
Chr1_52861261	0	0	0	0	0	0	0	0	0	0	2	1	0	0	2	2	2	2	2	2	2	2	2	1	0	0	2	1	0	0	0	0	0	0	0	0	0	0	0	0	0	0	2	2	2	2	0	2	0
Chr1_52865098	0	0	0	0	0	0	0	0	0	0	2	1	0	0	2	2	2	2	2	2	2	2	2	1	0	0	2	1	0	0	0	0	0	0	0	0	0	0	0	0	0	0	2	2	2	2	0	2	0
Chr1_52920957	0	0	0	0	0	0	0	0	0	0	2	0	0	0	2	2	2	2	2	2	2	2	2	0	0	0	2	0	0	0	0	0	0	0	0	0	0	0	0	0	0	0	2	2	2	2	0	2	0
Chr1_53153144	0	0	0	0	0	0	0	0	0	0	2	1	0	0	2	2	2	2	2	2	2	2	2	1	0	0	2	1	0	0	0	0	0	0	0	0	0	0	0	0	0	0	2	2	2	2	0	2	0
Chr1_53344328	0	0	0	0	0	0	0	0	0	0	2	1	0	0	2	2	2	2	2	2	2	2	2	1	0	0	2	1	0	0	0	0	0	0	0	0	0	0	0	0	0	0	2	2	2	2	0	2	0
Chr1_53345008	0	0	0	0	0	0	0	0	0	0	2	1	0	0	2	2	2	2	2	2	2	2	2	1	0	0	2	1	0	0	0	0	0	0	0	0	0	0	0	0	0	0	2	2	2	2	0	2	0
Chr1_53621515	0	0	0	0	0	0	0	0	0	0	2	1	0	0	2	2	2	2	2	2	2	2	2	1	0	0	2	1	0	0	0	0	0	0	0	0	0	0	0	0	0	0	2	2	2	2	0	2	0
Chr1_53623953	0	0	0	0	0	0	0	0	0	0	2	1	0	0	2	2	2	2	2	2	2	2	2	1	0	0	2	1	0	0	0	0	0	0	0	0	0	0	0	0	0	0	2	2	2	2	0	2	0
Chr1_53683218	0	0	0	0	0	0	0	0	0	0	2	1	0	0	2	2	2	2	2	2	2	2	2	1	0	0	2	1	0	0	0	0	0	0	0	0	0	0	0	0	0	0	2	2	2	2	0	2	0
Chr1_54269560	0	0	0	0	0	0	0	0	0	0	2	1	0	0	2	2	2	2	2	2	2	2	2	1	0	0	2	1	0	0	0	0	0	0	0	0	0	0	0	0	0	0	2	2	2	2	0	2	0
Chr1_54368225	0	0	0	0	0	0	0	0	0	0	2	1	0	0	2	2	2	2	2	2	2	2	2	1	0	0	2	1	0	0	0	0	0	0	0	0	0	0	0	0	0	0	2	2	2	2	0	2	0
Chr1_54387676	0	0	0	0	0	0	0	0	0	0	2	1	0	0	2	2	2	2	2	2	2	2	2	1	0	0	2	1	0	0	0	0	0	0	0	0	0	0	0	0	0	0	2	2	2	2	0	2	0
Chr1_54535625	0	0	0	0	0	0	0	0	0	0	2	0	0	0	2	2	2	2	2	2	2	2	2	0	0	0	2	0	0	0	0	0	0	0	0	0	0	0	0	0	0	0	2	2	1	2	0	2	0
Chr1_54554302	0	0	0	0	0	0	0	0	0	0	2	0	0	0	2	2	2	2	2	2	2	2	2	0	0	0	2	0	0	0	0	0	0	0	0	0	0	0	0	0	0	0	2	2	2	2	0	2	0
Chr1_54596118	0	0	0	0	0	0	0	0	2	0	2	0	0	0	2	2	2	2	2	2	2	2	2	0	0	0	2	0	0	0	0	0	0	0	0	2	2	0	0	0	2	0	2	2	2	2	0	2	0
Chr1_54601567	0	0	0	0	0	0	0	0	0	0	2	1	0	0	2	2	2	2	2	2	2	2	2	1	0	0	2	1	0	0	0	0	0	0	0	0	0	0	0	0	0	0	2	2	2	2	0	2	0
Chr1_54729666	0	0	0	0	0	0	0	0	0	0	2	1	0	0	2	2	2	2	2	2	2	2	2	1	0	0	2	1	0	0	0	0	0	0	0	0	0	0	0	0	0	0	2	2	2	2	0	2	0
Chr1_54732957	0	0	0	0	0	0	0	0	0	0	2	1	0	0	2	2	2	2	2	2	2	2	2	1	0	0	2	1	0	0	0	0	0	0	0	0	0	0	0	0	0	0	2	2	2	2	0	2	0
Chr1_54844273	0	0	0	0	0	0	0	0	0	0	2	1	0	0	2	2	2	2	2	2	2	2	2	1	0	0	2	1	0	0	0	0	0	0	0	0	0	0	0	0	0	0	2	2	2	2	0	2	0
Chr1_54925721	0	0	0	0	0	0	0	0	0	0	2	1	0	0	2	2	2	2	2	2	2	2	2	1	0	0	2	1	0	0	0	0	0	0	0	0	0	0	0	0	0	0	2	2	2	2	0	2	0
Chr1_54948871	0	0	0	0	0	0	0	0	0	0	2	1	0	0	2	2	2	2	2	2	2	2	2	1	0	0	2	1	0	0	0	0	0	0	0	0	0	0	0	0	0	0	2	2	2	2	0	2	0
Chr1_55072546	0	0	0	0	0	0	0	0	0	0	2	0	0	0	2	2	2	2	2	2	2	2	2	0	0	0	2	0	0	0	0	0	0	0	0	0	0	0	0	0	0	0	2	2	2	2	0	2	0
Chr1_55081005	0	0	0	0	0	0	0	0	0	0	2	0	0	0	2	2	2	2	2	2	2	2	2	0	0	0	2	0	0	0	0	0	0	0	0	0	0	0	0	0	0	0	2	2	2	2	0	2	0
Chr1_55390166	0	0	0	0	0	0	0	0	0	0	2	1	0	0	2	2	2	2	2	2	2	2	2	1	0	0	2	1	0	0	0	0	0	0	0	0	0	0	0	0	0	0	2	2	2	2	0	2	0
Chr1_55449519	0	0	0	0	0	0	0	0	0	0	2	1	0	0	2	2	2	2	2	2	2	2	2	1	0	0	2	1	0	0	0	0	0	0	0	0	0	0	0	0	0	0	2	2	2	2	0	2	0
Chr1_55575549	0	0	0	0	0	0	0	0	0	0	2	1	0	0	2	2	2	2	2	2	2	2	2	1	0	0	2	1	0	0	0	0	0	0	0	0	0	0	0	0	0	0	2	2	2	2	0	2	0
Chr1_55739262	0	0	0	0	0	0	0	0	0	0	2	1	0	0	2	2	2	2	2	2	2	2	2	1	0	0	2	1	0	0	0	0	0	0	0	0	0	0	0	0	0	0	2	2	2	2	0	2	0
Chr1_55932150	0	0	0	0	0	0	0	0	0	0	2	1	0	0	2	2	2	2	2	2	2	2	2	1	0	0	2	1	0	0	0	0	0	0	0	0	0	0	0	0	0	0	2	2	2	2	0	2	0
Chr1_56019643	0	0	0	0	0	0	0	0	0	0	2	1	0	0	2	2	2	2	2	2	2	2	2	1	0	0	2	1	0	0	0	0	0	0	0	0	0	0	0	0	0	0	2	2	2	2	0	2	0
Chr1_56070489	0	0	0	0	0	0	0	0	0	0	2	1	0	0	2	2	2	2	2	2	2	2	2	1	0	0	2	1	0	0	0	0	0	0	0	0	0	0	0	0	0	0	2	2	2	2	0	2	0
Chr1_56399773	0	0	0	0	0	0	0	0	0	0	2	2	0	0	2	2	2	2	2	2	2	2	2	2	0	0	2	2	0	0	0	0	0	0	0	0	0	0	0	0	0	0	2	2	2	2	0	2	0
Chr1_56744611	0	0	0	0	0	0	0	0	0	0	2	0	0	0	2	2	2	2	2	2	2	2	2	0	0	0	2	0	0	0	0	0	0	0	0	0	0	0	0	0	0	0	2	2	2	2	0	2	0
Chr1_56761052	0	0	0	0	0	0	0	0	0	0	2	0	0	0	2	2	2	2	2	2	2	2	2	0	0	0	2	0	0	0	0	0	0	0	0	0	0	0	0	0	0	0	2	2	2	2	0	2	0
Chr1_56893588	0	0	0	0	0	0	0	0	0	0	2	1	0	0	2	2	2	2	2	2	2	2	2	1	0	0	2	1	0	0	0	0	0	0	0	0	0	0	0	0	0	0	2	2	2	2	0	2	0
Chr1_56983112	0	0	0	0	0	0	0	0	0	0	2	1	0	0	2	2	2	2	2	2	2	2	2	1	0	0	2	1	0	0	0	0	0	0	0	0	0	0	0	0	0	0	2	2	2	2	0	2	0
Chr1_57065979	0	0	0	0	0	0	0	0	0	0	2	1	0	0	2	2	2	2	2	2	2	2	2	1	0	0	2	1	0	0	0	0	0	0	0	0	0	0	0	0	0	0	2	2	2	2	0	2	0
Chr1_57248407	0	0	0	0	0	0	0	0	0	0	2	1	0	0	2	2	2	2	2	2	2	2	2	1	0	0	2	1	0	0	0	0	0	0	0	0	0	0	0	0	0	0	2	2	2	2	0	2	0
Chr1_57248760	0	0	0	0	0	0	0	0	0	0	2	1	0	0	2	2	2	2	2	2	2	2	2	1	0	0	2	1	0	0	0	0	0	0	0	0	0	0	0	0	0	0	2	2	2	2	0	2	0
Chr1_57298536	0	0	0	0	0	0	0	0	0	0	2	1	0	0	2	2	2	2	2	2	2	2	2	1	0	0	2	1	0	0	0	0	0	0	0	0	0	0	0	0	0	0	2	2	2	2	0	2	0
Chr1_57349324	0	0	0	0	0	0	0	0	0	0	2	1	0	0	2	2	2	2	2	2	2	2	2	1	0	0	2	1	0	0	0	0	0	0	0	0	0	0	0	0	0	0	2	2	2	2	0	2	0
Chr1_57349551	0	0	0	0	0	0	0	0	0	0	2	1	0	0	2	2	2	2	2	2	2	2	2	1	0	0	2	1	0	0	0	0	0	0	0	0	0	0	0	0	0	0	2	2	2	2	0	2	0
Chr1_58380339	0	0	0	0	0	0	0	0	0	0	2	1	0	0	2	2	2	2	2	2	2	2	2	1	0	0	2	1	0	0	0	0	0	0	0	0	0	0	0	0	0	0	2	2	2	2	0	2	0
Chr1_58421569	0	0	0	0	0	0	0	0	0	0	2	1	0	0	2	2	2	2	2	2	2	2	2	1	0	0	2	1	0	0	0	0	0	0	0	0	0	0	0	0	0	0	2	2	2	2	0	2	0
Chr1_58538039	0	0	0	0	0	0	0	0	0	0	2	1	0	0	2	2	2	2	2	2	2	2	2	1	0	0	2	1	0	0	0	0	0	0	0	0	0	0	0	0	0	0	2	2	2	2	0	2	0
Chr1_58543215	0	0	0	0	0	0	0	0	0	0	2	1	0	0	2	2	2	2	2	2	2	2	2	1	0	0	2	1	0	0	0	0	0	0	0	0	0	0	0	0	0	0	2	2	2	2	0	2	0
Chr1_58654174	0	0	0	0	0	0	0	0	0	0	2	1	0	0	2	1	1	1	2	2	2	2	2	1	0	0	2	1	0	0	0	0	0	0	0	0	0	0	0	0	0	0	2	2	2	2	0	2	0
Chr1_58717588	0	0	0	0	0	0	0	0	0	0	2	1	0	0	2	2	2	2	2	2	2	2	2	1	0	0	2	1	0	0	0	0	0	0	0	0	0	0	0	0	0	0	2	2	2	2	0	2	0
Chr1_58979899	0	0	0	0	0	0	0	0	0	0	2	1	0	0	2	2	2	2	2	2	2	2	2	1	0	0	2	1	0	0	0	0	0	0	0	0	0	0	0	0	0	0	2	2	2	2	0	2	0
Chr1_59070700	0	0	0	0	0	0	0	0	0	0	2	1	0	0	2	2	2	2	2	2	2	2	2	1	0	0	2	1	0	0	0	0	0	0	0	0	0	0	0	0	0	0	2	2	2	2	0	2	0
Chr1_59958365	0	0	0	0	0	0	0	0	0	0	2	1	0	0	2	2	2	2	2	2	2	2	2	1	0	0	2	1	0	0	0	0	0	0	0	0	0	0	0	0	0	0	2	2	2	2	0	2	0
Chr1_60007864	0	0	0	0	0	0	0	0	0	0	2	1	0	0	2	2	2	2	2	2	2	2	2	1	0	0	2	1	0	0	0	0	0	0	0	0	0	0	0	0	0	0	2	2	2	2	0	2	0
Chr1_60082907	0	0	0	0	0	0	0	2	2	0	0	0	0	0	0	0	0	0	0	0	0	0	0	0	0	0	0	0	0	0	0	0	0	0	0	0	0	0	0	0	0	0	1	1	1	1	0	0	0
Chr1_60147231	0	0	0	0	0	0	0	0	0	0	2	2	0	0	2	2	2	2	2	2	2	2	2	2	0	0	2	2	0	0	0	0	0	0	0	0	0	0	0	0	0	0	2	2	2	2	0	2	0
Chr1_60147585	0	0	0	0	0	0	0	0	0	0	2	1	0	0	2	2	2	2	2	2	2	2	2	1	0	0	2	1	0	0	0	0	0	0	0	0	0	0	0	0	0	0	2	2	2	2	0	2	0
Chr1_60147628	0	0	0	0	0	0	0	0	0	0	2	2	0	0	2	2	2	2	2	2	2	2	2	2	0	0	2	2	0	0	0	0	0	0	0	0	0	0	0	0	0	0	2	2	2	2	0	2	0
Chr1_60148437	0	0	0	0	0	0	0	0	0	0	2	1	0	0	2	2	2	2	2	2	2	2	2	1	0	0	2	1	0	0	0	0	0	0	0	0	0	0	0	0	0	0	2	2	2	2	0	2	0
Chr1_60148610	0	0	0	0	0	0	0	0	0	0	2	1	0	0	2	2	2	2	2	2	2	2	2	1	0	0	2	1	0	0	0	0	0	0	0	0	0	0	0	0	0	0	2	2	2	2	0	2	0
Chr1_60262803	0	0	0	0	0	0	0	0	0	0	2	1	0	0	2	2	2	2	2	2	2	2	2	1	0	0	2	1	0	0	0	0	0	0	0	0	0	0	0	0	0	0	2	2	2	2	0	2	0
Chr1_60478149	0	0	0	0	0	0	0	0	0	0	2	1	0	0	2	2	2	2	2	2	2	2	2	1	0	0	2	1	0	0	0	0	0	0	0	0	0	0	0	0	0	0	2	2	2	2	0	2	0
Chr1_60478335	0	0	0	0	0	0	0	0	0	0	2	1	0	0	2	2	2	2	2	2	2	2	2	1	0	0	2	1	0	0	0	0	0	0	0	0	0	0	0	0	0	0	2	2	2	2	0	2	0
Chr1_60809598	0	0	0	0	0	0	0	0	0	0	2	1	0	0	2	2	2	2	2	2	2	2	2	1	0	0	2	1	0	0	0	0	0	0	0	0	0	0	0	0	0	0	2	2	2	2	0	2	0
Chr1_60810152	0	0	0	0	0	0	0	0	0	0	2	1	0	0	2	2	2	2	2	2	2	2	2	1	0	0	2	1	0	0	0	0	0	0	0	0	0	0	0	0	0	1	2	2	2	2	0	2	0
Chr1_60962755	0	0	0	0	0	0	0	0	0	0	2	1	0	0	2	2	2	2	2	2	2	2	2	1	0	0	2	1	0	0	0	0	0	0	0	0	0	0	0	0	0	0	2	2	2	2	0	2	0
Chr1_61019840	0	0	0	0	0	0	0	0	0	0	2	1	0	0	2	2	2	2	2	2	2	2	2	1	0	0	2	1	0	0	0	0	0	0	0	0	0	0	0	0	0	0	2	2	2	2	0	2	0
Chr1_61020882	0	0	0	0	0	0	0	0	0	0	2	1	0	0	2	2	2	2	2	2	2	2	2	1	0	0	2	1	0	0	0	0	0	0	0	0	0	0	0	0	0	0	2	2	2	2	0	2	0
Chr1_61629579	0	0	0	0	0	0	0	0	0	0	2	1	0	0	2	2	2	2	2	2	2	2	2	1	0	0	2	1	0	0	0	0	0	0	0	0	0	0	0	0	0	0	2	2	2	2	0	2	0
Chr1_61696379	0	0	0	0	0	0	0	0	0	0	2	1	0	0	2	2	2	2	2	2	2	2	2	1	0	0	2	1	0	0	0	0	0	0	0	0	0	0	0	0	0	0	2	2	2	2	0	2	0
Chr1_61758376	0	0	0	0	0	0	0	0	0	0	2	1	0	0	2	2	2	2	2	2	2	2	2	1	0	0	2	1	0	0	0	0	0	0	0	0	0	0	0	0	0	0	2	2	2	2	0	2	0
Chr1_61778239	1	0	1	1	1	1	1	0	0	1	2	1	0	0	2	2	2	2	2	2	2	2	2	1	0	0	2	1	0	0	0	0	0	0	0	0	0	0	0	0	0	0	2	2	2	2	0	2	0
Chr1_61908590	0	0	0	0	0	0	0	0	0	0	2	1	0	0	2	2	2	2	2	2	2	2	2	1	0	0	2	1	0	0	0	0	0	0	0	0	0	0	0	0	0	0	2	2	2	2	0	2	0
Chr1_61940683	0	0	0	0	0	0	0	0	0	0	2	1	0	0	2	2	2	2	2	2	2	2	2	1	0	0	2	1	0	0	0	0	0	0	0	0	0	0	0	0	0	0	2	2	2	2	0	2	0
Chr1_61944246	0	0	0	0	0	0	0	0	0	0	2	1	0	0	2	2	2	2	2	2	2	2	2	1	0	0	2	1	0	0	0	0	0	0	0	0	0	0	0	0	0	0	2	2	2	2	0	2	0
Chr1_62011930	0	0	0	0	0	0	0	0	0	0	2	1	0	0	2	2	2	2	2	2	2	2	2	1	0	0	2	1	0	0	0	0	0	0	0	0	0	0	0	0	0	0	2	2	2	2	0	2	0
Chr1_62059604	0	0	0	0	0	0	0	1	1	1	0	0	0	0	0	0	0	0	0	0	0	0	0	0	0	0	0	0	0	0	0	0	0	0	0	1	1	1	1	2	0	0	2	2	2	2	2	2	1
Chr1_62141297	0	0	0	0	0	0	0	0	0	0	2	1	0	0	2	2	2	2	2	2	2	2	2	1	0	0	2	1	0	0	0	0	0	0	0	0	0	0	0	0	0	0	2	2	2	2	0	2	0
Chr1_62328062	0	0	0	0	0	0	0	0	0	0	2	1	0	0	2	2	2	2	2	2	2	2	2	1	0	0	2	1	0	0	0	0	0	0	0	0	0	0	0	0	0	0	2	2	2	2	0	2	0
Chr1_62330154	0	0	0	0	0	0	0	0	0	0	2	2	0	0	2	2	2	2	2	2	2	2	2	2	0	0	2	2	0	0	0	0	0	0	0	0	0	0	0	0	0	0	2	2	2	2	0	2	0
Chr1_62714138	0	0	0	0	0	0	0	0	0	0	2	1	0	0	2	2	2	2	2	2	2	2	2	1	0	0	2	1	0	0	0	0	0	0	0	0	0	0	0	0	0	0	2	2	2	2	0	2	0
Chr1_62715202	0	0	0	0	0	0	0	0	0	0	2	1	0	0	2	2	2	2	2	2	2	2	2	1	0	0	2	1	0	0	0	0	0	0	0	0	0	0	0	0	0	0	2	2	2	2	0	2	0
Chr1_62918659	0	0	0	0	0	0	0	0	0	0	2	1	0	0	2	2	2	2	2	2	2	2	2	1	0	0	2	1	0	0	0	0	0	0	0	0	0	0	0	0	0	0	2	2	2	2	0	2	0
Chr1_63022935	0	0	0	0	0	0	0	0	0	0	2	1	0	0	2	2	2	2	2	2	2	2	2	1	0	0	2	1	0	0	0	0	0	0	0	0	0	0	0	0	0	0	2	2	2	2	0	2	0
Chr1_63138035	0	0	0	0	0	0	0	0	0	0	2	1	0	0	2	2	2	2	2	2	2	2	2	1	0	0	2	1	0	0	0	0	0	0	0	0	0	0	0	0	0	0	2	2	2	2	0	2	0
Chr1_63206021	0	0	0	0	0	0	0	0	0	0	2	1	0	0	2	2	2	2	2	2	2	2	2	1	0	0	2	1	0	0	0	0	0	0	0	0	0	0	0	0	0	0	2	2	2	2	0	2	0
Chr1_63533257	0	0	0	0	0	0	0	0	0	0	2	1	0	0	2	2	2	2	2	2	2	2	2	1	0	0	2	1	0	0	0	0	0	0	0	0	0	0	0	0	0	0	2	2	2	2	0	2	0
Chr1_63895353	0	0	0	0	0	0	0	0	0	0	2	1	0	0	2	2	2	2	2	2	2	2	2	1	0	0	2	1	0	0	0	0	0	0	0	0	0	0	0	0	0	0	2	2	2	2	0	2	0
Chr1_63961913	0	0	0	0	0	0	0	0	0	0	2	1	0	0	2	2	2	2	2	2	2	2	2	1	0	0	2	1	0	0	0	0	0	0	0	0	0	0	0	0	0	0	2	2	2	2	0	2	0
Chr1_64199111	0	0	0	0	0	0	0	0	0	0	2	1	0	0	2	2	2	2	2	2	2	2	2	1	0	0	2	1	0	0	0	0	0	0	0	0	0	0	0	0	0	0	2	2	2	2	0	2	0
Chr1_64541514	0	0	0	0	0	0	0	0	0	0	2	1	0	0	2	2	2	2	2	2	2	2	2	1	0	0	2	1	0	0	0	0	0	0	0	0	0	0	0	0	0	0	2	2	2	2	0	2	0
Chr1_64598077	0	0	0	0	0	0	0	0	0	0	2	1	0	0	2	2	2	2	2	2	2	2	2	1	0	0	2	1	0	0	0	0	0	0	0	0	0	0	0	0	0	0	2	2	2	2	0	2	0
Chr1_64602353	0	0	0	0	0	0	0	0	0	0	2	1	0	0	2	2	2	2	2	2	2	2	2	1	0	0	2	1	0	0	0	0	0	0	0	0	0	0	0	0	0	0	2	2	2	2	0	2	0
Chr1_64717830	0	0	0	0	0	0	0	0	0	0	2	1	0	0	2	2	2	2	2	2	2	2	2	1	0	0	2	1	0	0	0	0	0	0	0	0	0	0	0	0	0	0	2	2	2	2	0	2	0
Chr1_64791031	0	0	0	0	0	0	0	0	0	0	2	2	0	0	2	2	2	2	2	2	2	2	2	2	0	0	2	2	0	0	0	0	0	0	0	0	0	0	0	0	0	0	2	2	2	2	0	2	0
Chr1_64940850	0	0	0	0	0	0	0	0	0	0	2	1	0	0	2	2	2	2	2	2	2	2	2	1	0	1	2	1	0	0	0	0	0	0	0	0	0	0	0	0	0	0	2	2	2	2	0	2	0
Chr1_64991038	0	0	0	0	0	0	0	0	0	0	2	1	0	0	2	2	2	2	2	2	2	2	2	1	0	0	2	1	0	0	0	0	0	0	0	0	0	0	0	0	0	0	2	2	2	2	0	2	0
Chr1_65118186	0	0	0	0	0	0	0	0	0	0	2	1	0	0	2	2	2	2	2	2	2	2	2	1	0	0	2	1	0	0	0	0	0	0	0	0	0	0	0	0	0	0	2	2	2	2	0	2	0
Chr1_65197304	0	0	0	0	0	0	0	0	0	0	2	1	0	0	2	2	2	2	2	2	2	2	2	1	0	0	2	1	0	0	0	0	0	0	0	0	0	0	0	0	0	0	2	2	2	2	0	2	0
Chr1_65486427	0	0	0	0	0	0	0	0	0	0	2	1	0	0	2	2	2	2	2	2	2	2	2	1	0	0	2	1	0	0	0	0	0	0	0	0	0	0	0	0	0	0	2	2	2	2	0	2	0
Chr1_65540396	0	0	0	0	0	0	0	0	0	0	2	1	0	0	2	2	2	2	2	2	2	2	2	1	0	0	2	1	0	0	0	0	0	0	0	0	0	0	0	0	0	0	2	2	2	2	0	2	0
Chr1_65587134	0	0	0	0	0	0	0	0	0	0	2	2	0	0	2	2	2	2	2	2	2	2	2	0	0	0	2	2	0	0	0	0	0	0	0	0	0	0	0	0	0	0	2	2	2	2	0	2	0
Chr1_65646372	0	0	0	0	0	0	0	0	0	0	2	1	0	0	2	2	2	2	2	2	2	2	2	1	0	0	2	1	0	0	0	0	0	0	0	0	0	0	0	0	0	0	2	2	2	2	0	2	0
Chr1_65680566	0	0	0	0	0	0	0	0	0	0	2	0	0	0	2	2	2	2	2	2	2	2	2	0	0	0	2	0	0	0	0	0	0	0	0	0	0	0	0	0	0	0	2	2	2	2	0	2	0
Chr1_65948646	0	0	0	0	0	0	0	0	0	0	2	1	0	0	2	2	2	2	2	2	2	2	2	1	0	1	2	1	0	0	0	0	0	0	0	0	0	0	0	0	0	0	2	2	2	2	0	2	0
Chr1_66024494	0	0	0	0	0	0	0	0	0	0	2	1	0	0	2	2	2	2	2	2	2	2	2	1	0	1	2	1	0	0	0	0	0	0	0	0	0	0	0	0	0	0	2	2	2	2	0	2	0
Chr1_66025653	0	0	0	0	0	0	0	0	0	0	2	1	0	0	2	2	2	2	2	2	2	2	2	1	0	1	2	1	0	0	0	0	0	0	0	0	0	0	0	0	0	0	2	2	2	2	0	2	0
Chr1_66116781	0	0	0	0	0	0	0	0	0	0	2	1	0	0	2	2	2	2	2	2	2	2	2	1	0	1	2	1	0	0	0	0	0	0	0	0	0	0	0	0	0	0	2	2	2	2	0	2	0
Chr1_66306717	0	0	0	0	0	0	0	0	0	0	2	1	0	0	2	2	2	2	2	2	2	2	2	1	0	0	2	1	0	0	0	0	0	0	0	0	0	0	0	0	0	0	2	2	2	2	0	2	0
Chr1_66511729	0	0	0	0	0	0	0	0	0	0	2	1	0	0	2	2	2	2	2	2	2	2	2	1	0	0	2	1	0	0	0	0	0	0	0	0	0	0	0	0	0	0	2	2	2	2	0	2	0
Chr1_66615716	0	0	0	0	0	0	0	0	0	0	2	1	0	0	2	2	2	2	2	2	2	2	2	1	0	1	2	1	0	0	0	0	0	0	0	0	0	0	0	0	0	0	2	2	2	2	0	2	0
Chr1_66790783	0	0	0	0	0	0	0	0	0	0	2	1	0	0	2	2	2	2	2	1	2	2	2	1	0	0	2	1	0	0	0	0	0	0	0	0	0	0	0	0	0	0	2	2	2	2	0	2	0
Chr1_67045821	0	0	0	0	0	0	0	0	0	0	2	1	0	0	2	2	2	2	2	2	2	2	2	1	0	1	2	1	0	0	0	0	0	0	0	0	0	0	0	0	0	0	2	2	2	2	0	2	0
Chr1_67128410	0	0	0	0	0	0	0	0	0	0	2	1	0	0	2	2	2	2	2	2	2	2	2	1	0	1	2	1	0	0	0	0	0	0	0	0	0	0	0	0	0	0	2	2	2	2	0	2	0
Chr1_67140706	0	0	0	0	0	0	0	0	0	0	2	1	0	0	2	2	2	2	2	2	2	2	2	1	0	1	2	1	0	0	0	0	0	0	0	0	0	0	0	0	0	0	2	2	2	2	0	2	0
Chr1_67180925	0	0	0	0	0	0	0	0	0	0	2	1	0	0	2	2	2	2	2	2	2	2	2	1	0	1	2	1	0	0	0	0	0	0	0	0	0	0	0	0	0	0	2	2	2	2	0	2	0
Chr1_67229824	0	0	0	0	0	0	0	0	0	0	2	1	0	0	2	2	2	2	2	2	2	2	2	1	0	1	2	1	0	0	0	0	0	0	0	0	0	0	0	0	0	0	2	2	2	2	0	2	0
Chr1_67407870	0	0	0	0	0	0	0	1	0	0	2	1	0	0	2	2	2	2	2	2	2	2	2	1	0	1	2	1	0	0	0	0	0	0	0	0	0	0	1	0	0	0	2	2	2	2	0	2	0
Chr1_67409396	0	0	0	0	0	0	0	0	0	0	2	1	0	0	2	2	2	2	2	2	2	2	2	1	0	2	2	1	0	0	0	0	0	0	0	0	0	0	0	0	0	0	2	2	2	2	0	2	0
Chr1_67432879	0	0	0	0	0	0	0	0	0	0	2	1	0	0	2	2	2	2	2	2	2	2	2	1	0	1	2	1	0	0	0	0	0	0	0	0	0	0	0	0	0	0	2	2	2	2	0	2	0
Chr1_67524690	0	0	0	0	0	0	0	0	0	0	2	1	0	0	2	2	2	2	2	2	2	2	2	1	0	1	2	1	0	0	0	0	0	0	0	0	0	0	0	0	0	0	2	2	2	2	0	2	0
Chr1_67525919	0	0	0	0	0	0	0	0	0	0	2	1	0	0	2	2	2	2	2	2	2	2	2	1	0	1	2	1	0	0	0	0	0	0	0	0	0	0	0	0	0	0	2	2	2	2	0	2	0
Chr1_67727790	0	0	0	0	0	0	0	0	0	0	2	1	0	0	2	2	2	2	2	2	2	2	2	1	0	1	2	1	0	0	0	0	0	0	0	0	0	0	0	0	0	0	2	2	2	2	0	2	0
Chr1_67729166	0	0	0	0	0	0	0	0	0	0	2	1	0	0	2	2	2	2	2	2	2	2	2	1	0	1	2	1	0	0	0	0	0	0	0	0	0	0	0	0	0	0	2	2	2	2	0	2	0
Chr1_67769929	0	0	0	0	0	0	0	0	0	0	2	1	0	0	2	2	2	2	2	2	2	2	2	1	0	1	2	1	0	0	0	0	0	0	0	0	0	0	0	0	0	0	2	2	2	2	0	2	0
Chr1_67773782	0	0	0	0	0	0	0	0	0	0	2	1	0	0	2	2	2	2	2	2	2	2	2	1	0	1	2	1	0	0	0	0	0	0	0	0	0	0	0	0	0	0	2	2	2	2	0	2	0
Chr1_67850860	0	0	0	0	0	0	0	0	0	0	2	1	0	0	2	2	2	2	2	2	2	2	2	1	0	1	2	1	0	0	0	0	0	0	0	0	0	0	0	0	0	0	2	2	2	2	0	2	0
Chr1_67861395	2	0	0	0	2	0	2	0	0	0	2	2	2	2	2	2	2	2	2	2	2	2	2	2	0	2	2	2	0	0	0	0	0	0	0	0	0	0	0	0	0	0	2	2	2	2	0	2	0
Chr1_67975057	0	0	0	0	0	0	0	0	0	0	1	0	0	0	0	0	0	0	0	0	0	0	0	0	0	0	1	0	0	0	0	0	0	0	0	0	0	0	0	0	0	0	0	0	0	0	0	0	0
Chr1_68089309	0	0	0	0	0	0	0	0	0	0	2	1	0	0	2	2	2	2	2	2	2	2	2	1	0	1	2	1	0	0	0	0	0	0	0	0	0	0	0	0	0	0	2	2	2	2	0	2	0
Chr1_68112484	0	0	0	0	0	0	0	0	0	0	2	1	0	0	2	2	2	2	2	2	2	2	2	1	0	1	2	1	0	0	0	0	0	0	0	0	0	0	0	0	0	0	2	2	2	2	0	2	0
Chr1_68437109	0	0	0	0	0	0	0	0	0	0	2	1	0	0	2	2	2	2	2	2	1	2	2	1	0	1	2	1	0	0	0	0	0	0	0	0	0	0	0	0	0	0	2	2	2	2	0	2	0
Chr1_68438267	0	0	0	0	0	0	0	0	0	0	2	1	0	0	2	2	2	2	2	2	2	2	2	1	0	1	2	1	0	0	0	0	0	0	0	0	0	0	0	0	0	0	2	2	2	2	0	2	0
Chr1_68449844	0	0	0	0	0	0	0	0	0	0	2	1	0	0	2	2	2	2	2	2	2	2	2	1	0	1	2	1	0	0	0	0	0	0	0	0	0	0	0	0	0	0	2	2	2	2	0	2	0
Chr1_68545623	0	0	0	0	0	0	0	0	0	0	2	1	0	0	2	2	2	2	2	2	2	2	2	1	0	1	2	1	0	0	0	0	0	0	0	0	0	0	0	0	0	0	2	2	2	2	0	2	0
Chr1_68725366	0	0	0	0	0	0	0	0	0	0	2	1	0	0	2	2	2	2	2	2	2	2	2	1	0	1	2	1	0	0	0	0	0	0	0	0	0	0	0	0	0	0	2	2	2	2	0	2	0
Chr1_68753833	0	0	0	0	0	0	0	0	0	0	2	1	0	0	2	2	2	2	2	2	2	2	2	1	0	1	2	1	0	0	0	0	0	0	0	0	0	0	0	0	0	0	2	2	2	2	0	2	0
Chr1_68808615	0	0	0	0	0	0	0	0	0	0	2	1	0	0	2	2	2	2	2	2	2	2	2	1	0	1	2	1	0	0	0	0	0	0	0	0	0	0	0	0	0	0	2	2	2	2	0	2	0
Chr1_68880095	0	0	0	0	0	0	0	0	0	0	2	1	0	0	2	2	2	2	2	2	2	2	2	1	0	1	2	1	0	0	0	0	0	0	0	0	0	0	0	0	0	0	2	2	2	2	0	2	0
Chr1_68928044	0	0	0	0	0	0	0	0	0	0	2	1	0	0	2	2	2	2	2	2	2	2	2	1	0	1	2	1	0	0	1	0	0	0	0	0	0	0	0	0	0	0	2	2	2	2	0	2	0
Chr1_68980359	0	0	0	0	0	0	0	0	0	0	2	1	0	0	2	2	2	2	2	2	2	2	2	1	0	1	2	1	0	0	0	0	0	0	0	0	0	0	0	0	0	0	2	2	2	2	0	2	0
Chr1_69009439	0	0	0	0	0	0	0	0	0	0	2	1	0	0	2	2	2	2	2	2	2	2	2	1	0	1	2	1	0	0	0	0	0	0	0	0	0	0	0	0	0	0	2	2	2	2	0	2	0
Chr1_69087698	0	0	0	0	0	0	0	0	0	0	2	1	0	0	2	2	2	2	2	2	2	2	2	1	0	1	2	1	0	0	0	0	0	0	0	0	0	0	0	0	0	0	2	2	2	2	0	2	0
Chr1_69095689	0	0	0	0	0	0	0	0	0	0	2	1	0	0	2	2	2	2	2	1	2	2	1	1	0	1	2	1	0	0	0	0	0	0	0	0	0	0	0	0	0	0	2	2	2	2	0	2	0
Chr1_69161300	0	0	0	0	0	0	0	0	0	0	2	0	0	0	2	2	2	2	2	2	2	2	2	0	0	0	2	0	0	0	0	0	0	0	0	0	0	0	0	0	0	0	2	2	2	2	0	2	0
Chr1_69881711	0	0	0	0	0	0	0	0	0	0	2	2	0	0	2	2	2	2	2	2	2	2	2	2	0	2	2	2	0	0	0	0	0	0	0	0	0	0	0	0	0	0	2	2	2	2	0	2	0
Chr1_70139421	0	0	0	0	0	0	0	0	0	0	2	1	0	0	2	2	2	2	2	2	2	2	2	1	0	1	2	1	0	0	0	0	0	0	0	0	0	0	0	0	0	0	2	2	2	2	0	2	0
Chr1_70250834	0	0	0	0	0	0	0	0	0	0	2	1	0	0	2	2	2	2	2	2	2	2	2	1	0	1	2	1	0	0	0	0	0	0	0	0	0	0	0	0	0	0	2	2	2	2	0	2	0
Chr1_70339271	0	0	0	0	0	0	0	0	0	0	2	2	0	0	2	2	2	2	2	2	2	2	2	2	0	2	2	2	0	0	0	0	0	0	0	0	0	0	0	0	0	0	2	2	2	2	0	2	0
Chr1_70433071	0	0	0	0	0	0	0	0	0	0	2	1	0	0	2	2	2	2	2	2	2	2	2	1	0	1	2	1	0	0	0	0	0	0	0	0	0	0	0	0	0	0	2	2	2	2	0	2	0
Chr1_70518275	0	0	0	0	0	0	0	0	0	0	2	1	0	0	2	2	2	2	2	2	2	2	2	1	0	1	2	1	0	0	0	0	0	0	0	0	0	0	0	0	0	0	2	2	2	2	0	2	0
Chr1_70527586	0	0	0	0	0	0	0	0	0	0	2	1	0	0	2	2	2	2	2	2	2	2	2	1	0	1	2	1	0	0	0	0	0	0	0	0	0	0	0	0	0	0	2	2	2	2	0	2	0
Chr1_70576331	0	0	0	0	0	0	0	0	0	0	2	1	0	0	2	2	2	2	2	2	2	2	2	1	0	1	2	1	0	0	0	0	0	0	0	0	0	0	0	0	0	0	2	2	2	2	0	2	0
Chr1_70725234	0	0	0	0	0	0	0	0	0	0	2	1	0	0	2	2	2	2	2	2	2	2	2	1	0	1	2	1	0	0	0	0	0	0	0	0	0	0	0	0	0	0	2	2	2	2	0	2	0
Chr1_71013710	0	0	0	0	0	0	0	0	0	0	2	1	0	0	2	2	2	2	2	2	2	2	2	1	0	1	2	1	0	0	0	0	0	0	0	0	0	0	0	0	0	0	2	2	2	2	0	2	0
Chr1_71102463	0	0	0	0	0	0	0	0	0	0	2	2	0	0	2	2	2	2	2	2	2	2	2	2	0	2	2	2	0	0	0	0	0	0	0	0	0	0	0	0	0	1	2	2	2	2	0	2	0
Chr1_71145200	0	0	0	0	0	0	0	0	0	0	2	2	0	0	2	2	2	2	2	2	2	2	2	2	0	2	2	2	0	0	0	0	0	0	0	0	0	0	0	0	0	0	2	2	2	2	0	2	0
Chr1_71631109	0	0	0	0	0	0	0	0	0	0	2	1	0	0	2	2	2	2	2	2	2	2	2	1	0	1	2	1	0	0	0	0	0	0	0	0	0	0	0	0	0	0	2	2	2	2	0	2	0
Chr1_71794734	0	0	0	0	0	0	0	0	0	0	2	1	0	0	2	2	2	2	2	2	2	2	2	1	0	1	2	1	0	0	0	0	0	0	0	0	0	0	0	0	0	0	2	2	2	2	0	2	0
Chr1_72111089	0	0	0	0	0	0	0	0	0	0	2	0	0	0	2	2	2	2	2	2	2	2	2	0	0	0	2	0	0	0	0	0	0	0	0	0	0	0	0	0	0	0	2	2	2	2	0	2	0
Chr1_72195451	0	0	0	0	0	0	0	0	0	0	2	1	0	0	2	2	2	2	2	2	2	2	2	1	0	1	2	1	0	0	0	0	0	0	0	0	0	0	0	0	0	0	2	2	2	2	0	2	0
Chr1_72455113	0	0	0	0	0	0	0	0	0	0	2	1	0	0	2	2	2	2	2	2	2	2	2	1	0	1	2	1	0	0	0	0	0	0	0	0	0	0	0	0	0	0	2	2	2	2	0	2	0
Chr1_72652491	0	0	0	0	0	0	0	0	0	0	2	1	0	0	2	2	2	2	2	2	2	2	2	1	0	1	2	1	0	0	0	0	0	0	0	0	0	0	0	0	0	0	2	2	2	2	0	2	0
Chr1_72819712	0	0	0	0	0	0	0	0	0	0	2	0	0	0	2	2	2	2	2	2	2	2	2	0	0	0	2	0	0	0	0	0	0	0	0	0	0	0	0	0	0	0	2	2	2	2	0	2	0
Chr1_72965372	0	0	0	0	0	0	0	0	0	0	2	1	0	0	2	2	2	2	2	2	2	2	2	1	0	1	2	1	0	0	0	0	0	0	0	0	0	0	0	0	0	0	2	2	2	2	0	2	0
Chr1_73274024	0	0	0	0	0	0	0	0	0	0	2	1	0	0	2	2	2	2	2	2	2	2	2	1	0	1	2	1	0	0	0	0	0	0	0	0	0	0	0	0	0	0	2	2	2	2	0	2	0
Chr1_73349490	0	0	0	0	0	0	0	0	0	0	2	1	0	0	2	2	2	2	2	2	2	2	2	1	0	1	2	1	0	0	0	0	0	0	0	0	0	0	0	0	0	0	2	2	2	2	0	2	0
Chr1_73440218	0	0	0	0	0	0	0	0	0	0	2	1	0	0	2	2	2	2	2	2	2	2	2	1	0	1	2	1	0	0	0	0	0	0	0	0	0	0	0	0	0	0	2	2	2	2	0	2	0
Chr1_73637089	0	0	0	0	0	0	0	0	0	0	2	1	0	0	2	2	2	2	2	2	2	2	2	1	0	1	2	1	0	0	0	0	0	0	0	0	0	0	0	0	0	0	2	2	2	2	0	2	0
Chr1_73806207	0	0	0	0	0	0	0	0	0	0	2	2	0	0	2	2	2	2	2	2	2	2	2	2	0	2	2	2	0	0	0	0	0	0	0	0	0	0	0	0	0	0	2	2	2	2	0	2	0
Chr1_73873897	0	0	0	0	0	0	0	0	0	0	2	1	0	0	2	2	2	2	2	2	2	2	2	1	0	1	2	1	0	0	0	0	0	0	0	0	0	0	0	0	0	0	2	2	2	2	0	2	0
Chr1_73966326	0	0	0	0	0	0	0	0	0	0	2	1	0	0	2	2	2	2	2	2	2	2	2	1	0	1	2	1	0	0	0	0	0	0	0	0	0	0	0	0	0	0	2	2	2	2	0	2	0
Chr1_73994066	0	0	0	0	0	0	0	0	0	0	2	1	0	0	2	2	2	2	2	2	2	2	2	1	0	1	2	1	0	0	0	0	0	0	0	0	0	0	0	0	0	0	2	2	2	2	0	2	0
Chr1_74185612	0	0	0	0	0	0	0	0	0	0	2	1	0	0	2	2	2	2	2	2	2	2	2	1	0	1	2	1	0	0	0	0	0	0	0	0	0	0	0	0	0	0	2	2	2	2	0	2	0
Chr1_74548511	0	0	0	0	0	0	0	0	0	0	2	2	0	0	2	2	2	2	2	2	2	2	2	2	0	2	2	2	0	0	0	0	0	0	0	0	0	0	0	0	0	0	2	2	2	2	0	2	0
Chr1_74604534	0	0	0	0	0	0	0	0	0	0	2	1	0	0	2	2	2	2	2	2	2	2	2	1	0	1	2	1	0	0	0	0	0	0	0	0	0	0	0	0	0	0	2	2	2	2	0	2	0
Chr1_74631182	0	0	0	0	0	0	0	0	0	0	2	1	0	0	2	2	2	2	2	2	2	2	2	1	0	1	2	1	0	0	0	0	0	0	0	0	0	0	0	0	0	0	2	2	2	2	0	2	0
Chr1_74711007	0	0	0	0	0	0	0	0	0	0	2	1	0	0	2	2	2	2	2	2	2	2	2	1	0	1	2	1	0	0	0	0	0	0	0	0	0	0	0	0	0	0	2	2	2	2	0	2	0
Chr1_74770767	0	0	0	0	0	0	0	0	0	0	2	1	0	0	2	2	2	2	2	2	2	2	2	1	0	1	2	1	0	0	0	0	0	0	0	0	0	0	0	0	0	0	2	2	2	2	0	2	0
Chr1_74772771	0	0	0	0	0	0	0	0	0	0	2	1	0	0	2	2	2	2	2	2	2	2	2	1	0	1	2	1	0	0	0	0	0	0	0	0	0	0	0	0	0	0	2	2	2	2	0	2	0
Chr1_74776011	0	0	0	0	0	0	0	0	0	0	2	1	0	0	2	2	2	2	2	2	2	2	2	1	0	1	2	1	0	0	0	0	0	0	0	0	0	0	0	0	0	0	2	2	2	2	0	2	0
Chr1_74776594	0	0	0	0	0	0	0	0	0	0	2	1	0	0	2	2	2	2	2	2	2	2	2	1	0	1	2	1	0	0	0	0	0	0	0	0	0	0	0	0	0	0	2	2	2	2	0	2	0
Chr1_74778808	0	0	0	0	0	0	0	0	0	0	2	1	0	0	2	2	2	2	2	2	2	2	2	1	0	1	2	1	0	0	0	0	0	0	0	0	0	0	0	0	0	0	2	2	2	2	0	2	0
Chr1_74780109	0	0	0	0	0	0	0	0	0	0	2	1	0	0	2	2	2	2	2	2	2	2	2	1	0	1	2	1	0	0	0	0	0	0	0	0	0	0	0	0	0	0	2	2	2	2	0	2	0
Chr1_74959560	0	0	0	0	0	0	0	0	0	0	2	2	0	0	2	2	2	2	2	2	2	2	2	2	0	2	2	2	0	0	0	0	0	0	0	0	0	0	0	0	0	0	2	2	2	2	0	2	0
Chr1_75070392	0	0	0	0	0	0	0	0	0	0	2	1	0	0	2	2	2	2	2	2	2	2	2	1	0	1	2	1	0	0	0	0	0	0	0	0	0	0	0	0	0	0	2	2	2	2	0	2	0
Chr1_75071546	0	0	0	0	0	0	0	0	0	0	2	1	0	0	2	2	2	2	2	2	2	2	2	1	0	1	2	1	0	0	0	0	0	0	0	0	0	0	0	0	0	0	2	2	2	2	0	2	0
Chr1_75095934	0	0	0	0	0	0	0	0	0	0	2	1	0	0	2	2	2	2	2	2	2	2	2	1	0	1	2	1	0	0	0	0	0	0	0	0	0	0	0	0	0	0	2	2	2	2	0	2	0
Chr1_75143284	0	0	0	0	0	0	0	0	0	0	2	1	0	0	2	2	2	2	2	2	2	2	2	1	0	1	2	1	0	0	0	0	0	0	0	0	0	0	0	0	0	0	2	2	2	2	0	2	0
Chr1_75156367	0	0	0	0	0	0	0	0	0	0	2	1	0	0	2	2	2	2	2	2	2	2	2	1	0	1	2	1	0	0	0	0	0	0	0	0	0	0	0	0	0	0	2	2	2	2	0	2	0
Chr1_75170210	0	0	0	0	0	0	0	0	0	0	2	1	0	0	2	2	2	2	2	2	2	2	2	1	0	1	2	1	0	0	0	0	0	0	0	0	0	0	0	0	0	0	2	2	2	2	0	2	0
Chr1_75320251	0	0	0	0	0	0	0	0	0	0	2	1	0	0	2	2	2	2	2	2	2	2	2	1	0	1	2	1	0	0	0	0	0	0	0	0	0	0	0	0	0	0	2	2	2	2	0	2	0
Chr1_75423742	0	0	0	0	0	0	0	0	0	0	2	1	0	0	2	2	2	2	2	2	2	2	2	1	0	1	2	1	0	0	0	0	0	0	0	0	0	0	0	0	0	0	2	2	2	2	0	2	0
Chr1_75678677	0	0	0	0	0	0	0	0	0	0	2	1	0	0	2	2	2	2	2	2	2	2	2	1	0	1	2	1	0	0	0	0	0	0	0	0	0	0	0	0	0	0	2	2	2	2	0	2	0
Chr1_75768070	0	0	0	0	0	0	0	0	0	0	2	1	0	0	2	2	2	2	2	2	2	2	2	1	0	1	2	1	0	0	0	0	0	0	0	0	0	0	0	0	0	0	2	2	2	2	0	2	0
Chr1_76073045	0	0	0	0	0	0	0	0	0	0	2	0	0	0	2	2	2	2	2	2	2	2	2	0	0	0	2	0	0	0	0	0	0	0	0	0	0	0	0	0	0	0	2	2	2	2	0	2	0
Chr1_76392830	0	0	0	0	0	0	0	0	0	0	2	2	0	0	2	2	2	2	2	2	2	2	2	2	0	2	2	2	0	0	0	0	0	0	0	0	0	0	0	0	0	0	2	2	2	2	0	2	0
Chr1_76454742	0	0	0	0	0	0	0	0	0	0	2	1	0	0	2	2	2	2	2	2	2	2	2	1	0	1	2	1	0	0	0	0	0	0	0	0	0	0	0	0	0	0	2	2	2	2	0	2	0
Chr1_76498902	0	0	0	0	0	0	0	0	0	0	2	1	0	0	2	2	2	2	2	2	2	2	2	1	0	1	2	1	0	0	0	0	0	0	0	0	0	0	0	0	0	0	2	2	2	2	0	2	0
Chr1_76502563	0	0	0	0	0	0	0	0	0	0	2	1	0	0	2	2	2	2	2	2	2	2	2	1	0	1	2	1	0	0	0	0	0	0	0	0	0	0	0	0	0	0	2	2	2	2	0	2	0
Chr1_76545585	0	0	0	0	0	0	0	0	0	0	2	1	0	0	2	2	2	2	2	2	2	2	2	1	0	1	2	1	0	0	0	0	0	0	0	0	0	0	0	0	0	0	2	2	2	2	0	2	0
Chr1_76886197	0	0	0	0	0	0	0	0	0	0	2	1	0	0	2	2	2	2	2	2	2	2	2	1	0	1	2	1	0	0	0	0	0	0	0	0	0	0	0	0	0	0	2	2	2	2	0	2	0
Chr1_77242975	0	0	0	0	0	0	0	0	0	0	2	1	0	0	2	2	2	2	2	2	2	2	2	1	0	1	2	1	0	0	0	0	0	0	0	0	0	0	0	0	0	0	2	2	2	2	0	2	0
Chr1_77243410	0	0	0	0	0	0	0	0	0	0	2	1	0	0	2	2	2	2	2	2	2	2	2	1	0	1	2	1	0	0	0	0	0	0	0	0	0	0	0	0	0	0	2	2	2	2	0	2	0
Chr1_77372382	0	0	0	0	0	0	0	0	0	0	2	1	0	0	2	2	2	2	2	2	2	2	2	1	0	1	2	1	0	0	0	0	0	0	0	0	0	0	0	0	0	0	2	2	2	2	0	2	0
Chr1_77628172	0	0	0	0	0	0	0	0	0	0	2	1	0	0	2	2	2	2	2	2	2	2	2	1	0	1	2	1	0	0	0	0	0	0	0	0	0	0	0	0	0	0	2	2	2	2	0	2	0
Chr1_77744780	0	0	0	0	0	0	0	0	0	0	2	2	0	0	2	2	2	2	2	2	2	2	2	2	0	2	2	2	0	0	0	0	0	0	0	0	0	0	0	0	0	0	2	2	2	2	0	2	0
Chr1_77797955	0	0	0	0	0	0	0	0	0	0	2	1	0	0	2	2	2	2	2	2	2	2	2	1	0	1	2	1	0	0	0	0	0	0	0	0	0	0	0	0	0	0	2	2	2	2	0	2	0
Chr1_77929502	0	0	0	0	0	0	0	0	0	0	2	1	0	0	2	2	1	2	2	2	2	2	2	1	0	1	2	1	0	0	0	0	0	0	0	0	0	0	0	0	0	0	2	2	2	2	0	2	0
Chr1_78241395	0	0	0	0	0	0	0	0	0	0	2	2	0	0	2	2	2	2	2	2	2	2	2	2	0	2	2	2	0	0	0	0	0	0	0	0	0	0	0	0	0	0	2	2	2	2	0	2	0
Chr1_79146219	0	0	0	0	0	0	0	0	0	0	2	2	0	0	2	2	2	2	2	2	2	2	2	2	0	2	2	2	0	0	0	0	0	0	0	0	0	0	0	0	0	0	2	2	2	2	0	2	0
Chr1_79236413	0	0	0	0	0	0	0	0	0	0	2	1	0	0	2	2	2	2	2	2	2	2	2	1	0	1	2	1	0	0	0	0	0	0	0	0	0	0	0	0	0	0	2	2	2	2	0	2	0
Chr1_79261683	0	0	0	0	0	0	0	0	0	0	2	1	0	0	2	2	2	2	2	2	2	2	2	1	0	1	2	1	0	0	0	0	0	0	0	0	0	0	0	0	0	0	2	2	2	2	0	2	0
Chr1_79321931	0	0	0	0	0	0	0	0	0	0	2	1	0	0	2	2	2	2	2	2	2	2	2	1	0	1	2	1	0	0	0	0	0	0	0	0	0	0	0	0	0	0	2	2	2	2	0	2	0
Chr1_79434965	0	0	0	0	0	0	0	0	0	0	2	1	0	0	2	2	2	2	2	2	2	2	2	1	0	1	2	1	0	0	0	0	0	0	0	0	0	0	0	0	0	0	1	2	2	2	0	2	0
Chr1_79450551	0	0	0	0	0	0	0	0	0	0	2	1	0	0	2	2	2	2	2	2	2	2	2	1	0	1	2	1	0	0	0	0	0	0	0	0	0	0	0	0	0	0	2	2	2	2	0	2	0
Chr1_79661200	0	0	0	0	0	0	0	0	0	0	2	1	0	0	2	2	2	2	2	2	2	2	2	1	0	1	2	1	0	0	0	0	0	0	0	0	0	0	0	0	0	0	2	2	2	2	0	2	0
Chr1_80698058	0	0	0	0	0	0	0	0	0	0	2	1	0	0	2	2	2	2	2	2	2	2	2	1	0	1	2	1	0	0	0	0	0	0	0	0	0	0	0	0	0	0	2	2	2	2	0	2	0
Chr1_80965940	0	0	0	0	0	0	0	0	0	0	2	1	0	0	2	2	2	2	2	2	2	2	2	1	0	1	2	1	0	0	0	0	0	0	0	0	0	0	0	0	0	0	2	2	2	2	0	2	0
Chr1_81074390	0	0	0	0	0	0	0	0	0	0	2	1	0	0	2	2	2	2	2	2	2	2	2	1	0	1	2	1	0	0	0	0	0	0	0	0	0	0	0	0	0	0	2	2	2	2	0	2	0
Chr1_81180536	0	0	0	0	0	0	0	0	0	0	2	0	0	0	2	2	2	2	2	2	2	2	2	0	0	0	2	0	0	0	0	0	0	0	0	0	0	0	0	0	0	0	2	2	2	2	0	2	0
Chr1_81549221	0	0	0	0	0	0	0	0	0	0	2	1	0	0	2	2	2	2	2	2	2	2	2	1	0	1	2	1	0	0	0	0	0	0	0	0	0	0	0	0	0	0	2	2	2	2	0	2	0
Chr1_81598624	0	0	0	0	0	0	0	0	0	0	2	1	0	0	2	2	2	2	2	2	2	2	2	1	0	1	2	1	0	0	0	0	0	0	0	0	0	0	0	0	0	0	2	2	2	2	0	2	0
Chr1_81603669	0	0	0	0	0	0	0	0	0	0	2	2	0	0	2	2	2	2	2	2	2	2	2	2	0	2	2	2	0	0	0	0	0	0	0	0	0	0	0	0	0	0	2	2	2	2	0	2	0
Chr1_82082257	0	0	0	0	0	0	0	0	0	0	2	1	0	1	2	2	2	2	2	2	2	2	2	1	0	1	2	1	0	0	0	0	0	0	0	0	0	0	0	0	0	0	2	2	2	2	0	2	0
Chr1_82457847	0	0	0	0	0	0	0	0	0	0	2	1	0	1	2	2	2	2	2	2	2	2	2	1	0	1	2	1	0	0	0	0	0	0	0	0	0	0	0	0	0	0	2	2	2	2	0	2	0
Chr1_82510643	0	0	0	0	0	0	0	0	0	0	2	1	0	1	2	2	2	2	2	2	2	2	2	1	0	1	2	1	0	0	0	0	0	0	0	0	0	0	0	0	0	0	2	2	2	2	0	2	0
Chr1_82702375	0	0	0	0	0	0	0	0	0	0	2	1	0	1	2	2	2	2	2	2	2	2	2	1	0	1	2	1	0	0	0	0	0	0	0	0	0	0	0	0	0	0	2	2	2	2	0	2	0
Chr1_82702560	0	0	0	0	0	0	0	0	0	0	2	1	0	1	2	2	2	2	2	2	2	2	2	1	0	1	2	1	0	0	0	0	0	0	0	0	0	0	0	0	0	0	2	2	2	2	0	2	0
Chr1_82745154	0	0	0	0	0	0	0	0	0	0	2	1	0	1	2	2	2	2	2	2	2	2	2	1	0	1	2	1	0	0	0	0	0	0	0	0	0	0	0	0	0	0	2	2	2	2	0	2	0
Chr1_83404103	0	0	0	0	0	0	0	0	0	0	2	1	0	1	2	2	2	2	2	2	2	2	2	1	0	1	2	1	0	0	0	0	0	0	0	0	0	0	0	0	0	0	2	2	2	2	0	2	0
Chr1_83432921	0	0	0	0	0	0	0	0	0	0	2	1	0	1	2	2	2	2	2	2	2	2	2	1	0	1	2	1	0	0	0	0	0	0	0	0	0	0	0	0	0	0	2	2	2	2	0	2	0
Chr1_83581763	0	0	0	0	0	0	0	0	0	0	2	1	0	1	2	2	2	1	2	2	2	2	2	1	0	1	2	1	0	0	0	0	0	0	0	0	0	0	0	0	0	0	2	2	2	2	0	2	0
Chr1_84349784	0	0	0	0	0	0	0	0	0	0	2	1	0	1	2	2	2	2	2	2	2	2	2	1	0	1	2	1	0	0	0	0	0	0	0	0	0	0	0	0	0	0	2	2	2	2	0	2	0
Chr1_84497062	0	0	0	0	0	0	0	0	0	0	2	1	0	1	2	2	2	2	2	2	2	2	2	1	0	1	2	0	0	0	0	0	0	0	0	0	0	0	0	0	0	0	2	2	2	2	0	2	0
Chr1_84503497	0	0	0	0	0	0	0	0	0	0	2	1	0	1	2	2	2	2	2	2	2	2	2	1	0	1	2	0	0	0	0	0	0	0	0	0	0	0	0	0	0	0	2	2	2	2	0	2	0
Chr1_84537693	0	0	0	0	0	0	0	0	0	0	2	2	0	2	2	2	2	2	2	2	2	2	2	2	0	2	2	2	0	0	0	0	0	0	0	0	0	0	0	0	0	0	2	2	2	2	0	2	0
Chr1_84635515	0	0	0	0	0	0	0	0	0	0	2	1	0	1	2	2	2	2	2	2	2	2	2	1	0	1	2	1	0	0	0	0	0	0	0	0	0	0	0	0	0	0	2	2	2	2	0	2	0
Chr1_84669851	0	0	0	0	0	0	0	0	0	0	2	1	0	1	2	2	2	2	2	2	2	2	2	1	0	1	2	1	0	0	0	0	0	0	0	0	0	0	0	0	0	0	2	2	2	2	0	2	0
Chr1_84987558	0	0	0	0	0	0	0	0	0	0	2	1	0	1	2	2	1	2	2	2	1	2	2	1	0	1	2	0	0	0	0	0	0	0	0	0	0	0	0	0	0	0	1	2	2	2	0	2	0
Chr1_85166122	0	0	0	0	0	0	0	0	0	0	2	1	0	1	2	2	2	2	2	2	2	2	2	1	0	1	2	0	0	0	0	0	0	0	0	0	0	0	0	0	0	0	2	2	2	2	0	2	0
Chr1_85276928	0	0	0	0	0	0	0	0	0	0	2	1	0	1	2	2	2	2	2	2	2	2	2	1	0	1	2	0	0	0	0	0	0	0	0	0	0	0	0	0	0	0	2	2	2	2	0	2	0
Chr1_85304651	0	0	0	0	0	0	0	0	0	0	2	1	0	1	2	2	2	2	2	2	2	2	2	0	0	1	2	0	0	0	0	0	0	0	0	0	0	0	0	0	0	0	2	2	2	2	0	2	0
Chr1_85336047	0	0	0	0	0	0	0	0	0	0	2	1	0	1	2	2	2	2	2	2	2	2	2	1	0	1	2	0	0	0	0	0	0	0	0	0	0	0	0	0	0	0	2	2	2	2	0	2	0
Chr1_85546401	0	0	0	0	0	0	0	0	0	0	2	1	0	1	2	2	2	2	2	2	2	2	2	1	0	1	2	0	0	0	0	0	0	0	0	0	0	0	0	0	0	0	2	2	2	2	0	2	0
Chr1_85722023	0	0	0	0	0	0	0	0	0	0	2	1	0	1	2	2	2	2	2	2	2	2	2	1	0	1	2	0	0	0	0	0	0	0	0	0	0	0	0	0	0	0	2	2	2	2	0	2	0
Chr1_85732983	0	0	0	0	0	0	0	0	0	0	2	1	0	1	2	2	2	2	2	2	2	2	2	1	0	1	2	0	0	0	0	0	0	0	0	0	0	0	0	0	0	0	2	2	2	2	0	2	0
Chr1_85774377	0	0	0	0	0	0	0	0	0	0	2	0	0	0	2	2	2	2	2	2	2	2	2	0	0	0	2	0	0	0	0	0	0	0	0	0	0	0	0	0	0	0	2	2	2	2	0	2	0
Chr1_85834569	0	0	0	0	0	0	0	0	0	0	2	0	0	0	2	2	2	2	2	2	2	2	2	0	0	0	2	0	0	0	0	0	0	0	0	0	0	0	0	0	0	0	2	2	2	2	0	2	0
Chr1_86048466	0	0	0	0	0	0	0	2	0	0	0	0	0	0	0	2	0	2	0	0	0	2	0	0	0	0	0	0	0	0	0	0	0	0	0	0	0	0	0	0	0	0	0	0	0	0	0	0	2
Chr1_86652512	0	0	0	0	0	0	0	0	0	0	2	2	0	2	2	2	2	2	2	2	2	2	2	2	0	2	2	0	0	0	0	0	0	0	0	0	0	0	0	0	0	0	2	2	2	2	0	2	0
Chr1_87564077	0	0	0	0	0	0	0	0	0	0	2	1	0	1	2	2	1	1	2	1	1	2	2	1	0	1	2	0	0	0	0	0	0	0	0	0	0	0	0	0	0	0	2	2	2	2	0	2	0
Chr1_87628010	0	0	0	0	0	0	0	0	0	0	2	1	0	1	2	2	2	2	2	2	2	2	2	1	0	1	2	0	0	0	0	0	0	0	0	0	0	0	0	0	0	0	2	2	2	2	0	2	0
Chr1_87634142	0	0	0	0	0	0	0	0	0	0	2	1	0	1	2	2	2	2	2	2	2	2	2	1	0	1	2	0	0	0	0	0	0	0	0	0	0	0	0	0	0	0	2	2	2	2	0	2	0
Chr1_87771573	0	0	0	0	0	0	0	0	0	0	2	2	0	2	2	0	0	0	0	0	0	0	0	2	0	2	2	0	0	0	0	0	0	0	0	0	0	0	0	0	0	0	2	2	2	2	0	2	0
Chr1_88004571	0	0	0	0	0	0	0	0	0	0	2	0	0	0	2	0	0	0	0	0	0	0	0	0	0	0	2	0	0	0	0	0	0	0	0	0	0	0	0	0	0	0	2	2	2	2	0	2	0
Chr1_88277950	0	0	0	0	0	0	0	0	0	0	2	1	0	1	2	0	0	0	0	0	0	0	0	1	0	1	2	0	0	0	0	0	0	0	0	0	0	0	0	0	0	0	2	2	2	2	0	2	0
Chr1_88321898	0	0	0	0	0	0	0	0	0	0	2	1	0	1	2	0	0	0	0	0	0	0	0	1	0	1	2	0	0	0	0	0	0	0	0	0	0	0	0	0	0	0	2	2	2	2	0	2	0
Chr1_88386387	0	0	0	0	0	0	0	0	0	0	2	1	0	1	2	0	0	0	0	0	0	0	0	1	0	1	2	0	0	0	0	0	0	0	0	0	0	0	0	0	0	0	1	2	2	2	0	2	0
Chr1_88518937	0	0	0	0	0	0	0	0	0	0	2	1	0	1	2	0	0	0	0	0	0	0	0	1	0	1	2	0	0	0	0	0	0	0	0	0	0	0	0	0	0	0	0	1	0	0	0	0	0
Chr1_88633637	0	0	0	0	0	0	0	0	0	0	2	1	0	1	2	0	0	0	0	0	0	0	0	1	0	1	2	0	0	0	0	0	0	0	0	0	0	0	0	0	0	0	0	1	0	0	0	0	0
Chr1_88887675	0	0	0	0	0	0	0	0	0	0	2	1	0	1	2	0	0	0	0	0	0	0	0	1	0	1	2	0	0	0	0	0	0	0	0	0	0	0	0	0	0	0	0	1	0	0	0	0	0
Chr1_88963298	0	0	0	0	0	0	0	0	0	0	2	1	0	1	2	0	0	0	0	0	0	0	0	1	0	1	2	0	0	0	0	0	0	0	0	0	0	0	0	0	0	0	0	1	0	0	0	0	0
Chr1_89001783	0	0	0	0	0	0	0	0	0	0	2	1	0	1	2	0	0	0	0	0	0	0	0	1	0	1	2	0	0	0	0	0	0	0	0	0	0	0	0	0	0	0	0	1	0	0	0	0	0
Chr1_89071148	0	0	0	0	0	0	0	0	0	0	2	1	0	1	2	0	0	0	0	0	0	0	0	1	0	1	2	0	0	0	0	0	0	0	0	0	0	0	0	0	0	0	0	1	0	0	0	0	0
Chr1_89242204	0	0	0	0	0	0	0	0	0	0	2	1	0	1	2	0	0	0	0	0	0	0	0	1	0	1	2	0	0	0	0	0	0	0	0	0	0	0	0	0	0	0	0	1	0	0	0	0	0
Chr1_89244943	0	0	0	0	0	0	0	0	0	0	2	1	0	1	2	0	0	0	0	0	0	0	0	1	0	1	2	0	0	0	0	0	0	0	0	0	0	0	0	0	0	0	0	1	0	0	0	0	0
Chr1_89258481	0	0	0	0	0	0	0	0	0	0	2	1	0	1	2	0	0	0	0	0	0	0	0	1	0	1	2	0	0	0	0	0	0	0	0	0	0	0	0	0	0	0	0	1	0	0	0	0	0
Chr1_89379428	0	0	0	1	0	0	2	0	0	0	2	1	0	1	1	0	0	0	0	0	0	0	0	1	0	1	2	0	0	0	0	0	0	0	0	0	0	0	0	0	0	0	0	1	0	0	0	0	0
Chr1_89896503	0	0	0	1	0	0	2	0	0	0	2	1	0	1	1	0	0	0	0	0	0	0	0	1	0	1	2	0	0	0	0	0	0	0	0	0	0	0	0	0	0	0	0	1	0	0	0	0	0
Chr1_90222759	0	0	0	1	0	0	2	0	0	0	2	1	0	1	1	0	0	0	0	0	0	0	0	1	0	1	2	1	0	0	0	0	0	0	0	0	0	0	0	0	0	0	0	1	0	0	0	0	0
Chr1_90259173	0	0	0	2	0	0	2	0	0	0	2	2	0	2	2	0	0	0	0	0	0	0	0	2	0	2	2	2	0	0	0	0	0	0	0	0	0	0	0	0	0	0	0	2	0	0	0	0	0
Chr1_90361176	0	0	0	1	0	0	2	0	0	0	2	1	0	1	1	0	0	0	0	0	0	0	0	1	0	1	2	1	0	0	0	0	0	0	0	0	0	0	0	0	0	0	0	1	0	0	0	0	0
Chr1_90545900	0	0	0	1	0	0	2	0	0	0	2	1	0	1	1	0	0	0	0	0	0	0	0	1	0	1	2	1	0	0	0	0	0	0	0	0	0	0	0	0	0	0	0	1	0	0	0	0	0
Chr1_90651701	0	0	0	1	0	0	2	0	0	0	2	1	0	1	1	0	0	0	0	0	0	0	0	1	0	1	2	1	0	0	0	0	0	0	0	0	0	0	0	0	0	0	0	1	0	0	0	0	0
Chr1_90745693	0	0	0	1	0	0	2	0	0	0	2	1	0	1	1	0	0	0	0	0	0	0	0	1	0	1	2	1	0	0	0	0	0	0	0	0	0	0	0	0	0	0	0	1	0	0	0	0	0
Chr1_90953135	0	0	0	1	0	0	2	0	0	0	2	1	0	1	1	0	0	0	0	0	0	0	0	1	0	1	2	1	0	0	0	0	0	0	0	0	0	0	0	0	0	0	0	1	0	0	0	0	0
Chr1_91015219	0	0	0	2	0	0	2	0	0	0	2	2	0	2	2	0	0	0	0	0	0	0	0	2	0	2	2	2	0	0	0	0	0	0	0	0	0	0	0	0	0	0	0	2	0	0	0	0	0
Chr1_91190372	0	0	0	1	0	0	2	0	0	0	2	1	0	1	1	0	0	0	0	0	0	0	0	1	0	1	2	1	0	0	0	0	0	0	0	0	0	0	0	0	0	0	0	1	0	0	0	0	0
Chr1_91461737	0	0	0	1	0	0	2	0	0	0	2	1	0	1	1	0	0	0	0	0	0	0	0	1	0	1	2	1	0	0	0	0	0	0	0	0	0	0	0	0	0	0	0	1	0	0	0	0	0
Chr1_92240252	0	0	0	1	0	0	2	0	0	0	2	1	0	1	1	0	0	0	0	0	0	0	0	1	0	1	2	1	0	0	0	0	0	0	0	0	0	0	0	0	0	0	0	1	0	0	0	0	0
Chr1_92241564	0	0	0	1	0	0	2	0	0	0	2	1	0	1	1	0	0	0	0	0	0	0	0	1	0	1	2	1	0	0	0	0	0	0	0	0	0	0	0	0	0	0	0	1	0	0	0	0	0
Chr1_92245288	0	0	0	0	0	0	2	0	0	0	2	0	0	0	0	0	0	0	0	0	0	0	0	0	0	0	2	0	0	0	0	0	0	0	0	0	0	0	0	0	0	0	0	0	0	0	0	0	0
Chr1_92246682	0	0	0	1	0	0	2	0	0	0	2	1	0	1	1	0	0	0	0	0	0	0	0	1	0	1	2	1	0	0	0	0	0	0	0	0	0	0	0	0	0	0	0	1	0	0	0	0	0
Chr1_93077115	0	0	0	1	0	0	2	0	0	0	2	1	0	1	1	0	0	0	0	0	0	0	0	1	0	1	2	1	0	0	1	0	0	0	0	0	0	0	0	0	0	0	0	1	0	0	0	0	0
Chr1_93269172	0	0	0	1	0	0	2	0	0	0	2	1	0	1	1	0	0	0	0	0	0	0	0	1	0	1	2	1	0	0	0	0	0	0	0	0	0	0	0	0	0	0	0	1	0	0	0	0	0
Chr1_93430278	0	0	0	1	0	0	2	0	0	0	2	1	0	1	1	0	0	0	0	0	0	0	0	1	0	1	2	1	0	0	0	0	0	0	0	0	0	0	0	0	0	0	0	1	0	0	0	0	0
Chr1_93505944	0	0	0	1	0	0	2	0	0	0	2	1	0	1	1	0	0	0	0	0	0	0	0	1	0	1	2	1	0	0	1	0	0	0	0	0	0	0	0	0	0	0	0	1	0	0	0	0	0
Chr1_93590348	0	0	0	2	0	0	2	0	0	0	2	2	0	2	2	0	0	0	0	0	0	0	0	2	0	2	2	2	0	0	0	0	0	0	0	0	0	0	0	0	0	0	0	2	0	0	0	0	0
Chr1_93798492	0	0	0	1	0	0	2	0	0	0	2	1	0	1	1	0	0	0	0	0	0	0	0	1	0	1	2	1	0	0	0	0	0	0	0	0	0	0	0	0	0	0	0	1	0	0	0	0	0
Chr1_93800291	0	0	0	1	0	0	2	0	0	0	2	1	0	1	1	0	0	0	0	0	0	0	0	1	0	1	2	1	0	0	0	0	0	0	0	0	0	0	0	0	0	0	0	1	0	0	0	0	0
Chr1_93971087	0	0	0	1	0	0	2	0	0	0	2	1	0	1	1	0	0	0	0	0	0	0	0	1	0	1	2	1	0	0	0	0	0	0	0	0	0	0	0	0	0	0	0	1	0	0	0	0	0
Chr1_94013486	0	0	0	2	0	0	2	0	0	0	2	2	0	2	2	0	0	0	0	0	0	0	0	2	0	2	2	2	0	0	0	0	0	0	0	0	0	0	0	0	0	0	0	2	0	0	0	0	0
Chr1_94111761	0	0	0	1	0	0	2	0	0	0	2	1	0	1	1	0	0	0	0	0	0	0	0	1	0	1	2	1	0	0	0	0	0	0	0	0	0	0	0	0	0	0	0	1	0	0	0	0	0
Chr1_94257040	0	0	0	0	0	0	0	0	1	0	0	0	0	0	0	0	0	0	0	0	0	0	0	0	0	0	0	0	0	0	0	0	0	0	0	2	2	0	0	0	1	0	0	0	0	0	0	0	0
Chr1_94302684	0	0	0	1	0	0	2	0	0	0	2	1	0	1	1	0	0	0	0	1	0	0	0	1	0	1	2	1	0	0	0	0	0	0	0	0	0	0	0	0	0	0	0	1	0	0	0	0	0
Chr1_94423037	0	0	0	0	0	0	2	0	0	0	2	0	0	0	0	0	0	0	0	0	0	0	0	0	0	0	2	0	0	0	0	0	0	0	0	0	0	0	0	0	0	0	0	0	0	0	0	0	0
Chr1_94834932	0	0	0	0	0	0	0	0	0	0	0	0	0	0	0	0	0	2	2	0	0	0	0	0	0	0	0	0	0	0	0	0	0	0	0	0	0	0	0	0	0	0	0	0	0	0	0	0	2
Chr1_94874505	0	0	0	1	0	0	2	0	0	0	2	1	0	1	1	0	0	0	0	0	0	0	0	1	0	1	2	1	0	0	0	0	0	0	0	0	0	0	0	0	0	0	0	1	0	0	0	0	0
Chr1_94881140	0	0	0	1	0	0	2	0	0	0	2	1	0	1	1	0	0	0	0	0	0	0	0	1	0	1	2	1	0	0	0	0	0	0	0	0	0	0	0	0	0	0	0	1	0	0	0	0	0
Chr1_95189882	0	0	0	1	0	0	2	0	0	0	2	1	0	1	1	0	0	0	0	0	0	0	0	1	0	1	2	1	0	0	0	0	0	0	0	0	0	0	0	0	0	0	0	1	0	0	0	0	0
Chr1_95257844	2	2	2	2	2	2	2	0	0	0	0	0	2	0	0	0	2	0	0	2	2	0	0	0	0	0	0	0	2	2	2	2	2	2	2	2	2	2	2	2	2	2	0	0	0	0	0	0	2
Chr1_96272369	0	0	0	1	0	0	2	0	0	0	2	1	0	1	1	0	0	0	0	0	0	0	0	1	0	1	2	1	0	0	0	0	0	0	0	0	0	0	0	0	0	0	0	1	0	0	0	0	0
Chr1_96544928	0	0	0	1	0	0	2	0	0	0	2	1	0	1	1	0	0	0	0	0	0	0	0	1	0	1	2	1	0	0	0	0	0	0	0	0	0	0	0	0	0	0	0	1	0	0	0	0	0
Chr1_96811016	0	0	0	1	0	0	2	0	0	0	2	1	0	1	1	0	0	0	0	0	0	0	0	1	0	1	2	1	0	0	0	0	0	0	0	0	0	0	0	0	0	0	0	1	0	0	0	0	0
Chr1_97152383	0	0	0	1	0	0	2	0	0	0	2	1	0	1	1	0	0	0	0	0	0	0	0	1	0	1	2	1	0	0	0	0	0	0	0	0	0	0	0	0	0	0	0	1	0	0	0	0	0
Chr1_97665932	0	0	0	1	0	0	2	0	0	0	2	1	0	1	1	0	0	0	0	0	0	0	0	1	0	1	2	1	0	0	0	0	0	0	0	0	0	0	0	0	0	0	0	1	0	0	0	0	0
Chr1_97672371	0	0	0	1	0	0	2	0	0	0	2	1	0	1	1	0	0	0	0	0	0	0	0	1	0	1	2	1	0	0	0	0	0	0	0	0	0	0	0	0	0	0	0	1	0	0	0	0	0
Chr1_97675430	0	0	0	1	0	0	2	0	0	0	2	1	0	1	1	0	0	0	0	0	0	0	0	1	0	1	2	1	0	0	0	0	0	0	0	0	0	0	0	0	0	0	0	1	0	0	0	0	0
Chr1_97676484	0	0	0	1	0	0	2	0	0	0	2	1	0	1	1	0	0	0	0	0	0	0	0	1	0	1	2	1	0	0	0	0	0	0	0	0	0	0	0	0	0	0	0	1	0	0	0	0	0
Chr1_97677720	0	0	0	1	0	0	2	0	0	0	2	1	0	1	1	0	0	0	0	0	0	0	0	1	0	1	2	1	0	0	0	0	0	0	0	0	0	0	0	0	0	0	0	1	0	0	0	0	0
Chr1_97677833	0	0	0	1	0	0	2	0	0	0	2	1	0	1	1	0	0	0	0	0	0	0	0	1	0	1	2	1	0	0	0	0	0	0	0	0	0	0	0	0	0	0	0	1	0	0	0	0	0
Chr1_97797361	0	0	0	1	0	0	2	0	0	0	2	1	0	1	1	0	1	0	0	0	0	0	0	1	0	1	2	1	0	0	0	0	0	0	0	0	0	0	0	0	0	0	0	1	0	0	0	0	0
Chr1_98343400	0	0	0	1	0	0	2	0	0	0	2	1	0	1	1	0	0	0	0	0	0	0	0	1	0	1	2	1	0	0	0	0	0	0	0	0	0	0	0	0	0	0	0	1	0	0	0	0	0
Chr1_98354534	0	0	0	1	0	0	2	0	0	0	2	1	0	1	1	0	0	0	0	0	0	0	0	1	0	1	2	1	0	0	0	0	0	0	0	0	0	0	0	0	0	0	0	1	0	0	0	0	0
Chr1_98762871	0	0	0	1	0	0	2	0	0	0	2	1	0	1	1	0	0	0	0	0	0	0	0	1	0	1	2	1	0	0	0	0	0	0	0	0	0	0	0	0	0	0	0	1	0	0	0	0	0
Chr1_98855256	0	0	0	1	0	0	2	0	0	0	2	1	0	1	1	0	0	0	0	0	0	0	0	1	0	1	2	1	0	0	0	0	0	0	0	0	0	0	0	0	0	0	0	1	0	0	0	0	0
Chr1_99106495	0	0	0	1	0	0	2	0	0	0	2	1	0	1	1	0	0	0	0	0	0	0	0	1	0	1	2	1	0	0	0	0	0	0	0	0	0	0	0	0	0	0	0	1	0	0	0	0	0
Chr1_99147306	0	0	0	0	0	0	2	0	0	0	2	0	0	2	2	0	2	2	0	2	2	0	2	0	0	0	2	0	0	0	0	0	0	0	0	0	0	0	0	0	0	0	0	0	0	0	0	0	0
Chr1_99765929	0	0	0	1	0	0	2	0	0	0	2	1	0	1	1	0	0	0	0	0	0	0	0	1	0	1	2	1	0	0	0	0	0	0	0	0	0	0	0	0	0	0	0	1	0	0	0	0	0
Chr1_99992827	0	0	0	1	0	0	2	0	0	0	2	1	0	1	1	0	0	0	0	0	0	0	0	1	0	1	2	1	0	0	0	0	0	0	0	0	0	0	0	0	0	0	0	1	0	0	0	0	0
Chr1_100128856	0	0	0	0	0	0	2	0	0	0	2	0	0	0	0	0	0	0	0	0	0	0	0	0	0	0	2	0	0	0	0	0	0	0	0	0	0	0	0	0	0	0	0	0	0	0	0	0	0
Chr1_100303414	0	0	0	1	0	0	2	0	0	0	2	1	0	1	1	0	0	0	0	0	0	0	0	1	0	1	2	1	0	0	0	0	0	0	0	0	0	0	0	0	0	0	1	1	0	0	0	0	0
Chr1_100338601	0	0	0	1	0	0	2	0	0	0	1	1	0	1	1	0	0	0	0	0	0	0	0	1	0	1	2	1	0	0	0	0	0	0	0	0	0	0	0	0	0	0	0	1	0	0	0	0	0
Chr1_100341720	0	0	0	1	0	0	2	0	0	0	2	1	0	1	1	0	0	0	0	0	0	0	0	1	0	1	2	1	0	0	0	0	0	0	0	0	0	0	0	0	0	0	0	1	0	0	0	0	0
Chr1_100346451	0	0	0	1	0	0	2	0	0	0	2	1	0	1	1	0	0	0	0	0	0	0	0	1	0	1	2	1	0	0	0	0	0	0	0	0	0	0	0	0	0	0	0	1	0	0	0	0	0
Chr1_100347455	0	0	0	1	0	0	2	0	0	0	2	1	0	1	1	0	0	0	0	0	0	0	0	1	0	1	2	1	0	0	0	0	0	0	0	0	0	0	0	0	0	0	0	1	0	0	0	0	0
Chr1_100540791	0	0	0	1	0	0	2	0	0	0	2	1	0	1	1	0	0	0	0	0	0	0	0	1	0	1	2	1	0	0	0	0	0	0	0	0	0	0	0	0	0	0	0	1	0	0	0	0	0
Chr1_100582742	0	0	0	1	0	0	2	0	0	0	2	1	0	1	1	0	0	0	0	0	0	0	0	1	0	1	2	1	0	0	0	0	0	0	0	0	0	0	0	0	0	0	0	1	0	0	0	0	0
Chr1_100628965	0	0	0	1	0	0	2	0	0	0	2	1	0	1	1	0	0	0	0	0	0	0	0	1	0	1	2	1	0	0	0	0	0	0	0	0	0	0	0	0	0	0	0	1	0	0	0	0	0
Chr1_100825248	0	0	0	1	0	0	2	0	0	0	2	1	0	1	1	0	0	0	0	0	0	0	0	1	0	1	2	1	0	0	0	0	0	0	0	0	0	0	0	0	0	0	0	1	0	0	0	0	0
Chr1_100903993	0	0	0	1	0	0	2	0	0	0	2	1	0	1	1	0	0	0	0	0	0	0	0	1	0	1	2	1	0	0	0	0	0	0	0	0	0	0	0	0	0	0	0	1	0	0	0	0	0
Chr1_100904117	0	0	0	1	0	0	2	0	0	0	2	1	0	1	1	0	0	0	0	0	0	0	0	1	0	1	2	1	0	0	0	0	0	0	0	0	0	0	0	0	0	0	0	1	0	0	0	0	0
Chr1_100936578	0	0	0	1	0	0	2	0	0	0	2	1	0	1	1	0	0	0	0	0	0	0	0	1	0	1	2	1	0	0	0	0	0	0	0	0	0	0	0	0	0	0	0	1	0	0	0	0	0
Chr1_100992362	0	0	0	1	0	0	2	0	0	0	2	1	0	1	1	0	0	0	0	0	0	0	0	1	0	1	2	1	0	0	0	0	0	0	0	0	0	0	0	0	0	0	0	1	0	0	0	0	0
Chr1_101183451	0	0	0	2	0	0	2	0	0	0	2	2	0	2	2	0	0	0	0	0	0	0	0	2	0	2	2	2	0	0	0	0	0	0	0	0	0	0	0	0	0	0	0	2	0	0	0	0	0
Chr1_101269912	0	0	0	1	0	0	2	0	0	0	2	1	0	1	1	0	0	0	0	0	0	0	0	1	0	1	2	1	0	0	0	0	0	0	0	0	0	0	0	0	0	0	0	1	0	0	0	0	0
Chr1_101420866	0	0	0	1	0	0	2	0	0	0	2	1	0	1	0	0	0	0	0	0	0	0	0	1	0	1	2	1	0	0	0	0	0	0	0	0	0	0	0	0	0	0	0	1	0	0	0	0	0
Chr1_101703943	0	0	0	2	0	0	2	0	0	0	2	2	0	2	0	0	0	0	0	0	0	0	0	2	0	2	2	2	0	0	0	0	0	0	0	0	0	0	0	0	0	0	0	2	0	0	0	0	0
Chr1_101731535	0	0	0	1	0	0	2	0	0	0	2	1	0	1	0	0	0	0	0	0	0	0	0	1	0	1	2	1	0	0	0	0	0	0	0	0	0	0	0	0	0	0	0	1	0	0	0	0	0
Chr1_101777679	0	0	0	2	0	0	2	0	0	0	2	2	0	2	2	0	0	0	0	0	0	0	0	2	0	2	2	2	0	0	0	0	0	0	0	0	0	0	0	0	0	0	0	2	0	0	0	0	0
Chr1_101777906	0	0	0	1	0	0	2	0	0	0	2	1	0	1	0	0	0	0	0	0	0	0	0	1	0	1	2	1	0	0	0	0	0	0	0	0	0	0	0	0	0	0	0	1	0	0	0	0	0
Chr1_101780337	0	0	0	1	0	0	2	0	0	0	2	1	0	1	1	0	0	0	0	0	0	0	0	1	0	1	2	1	0	0	0	0	0	0	0	0	0	0	0	0	0	0	0	1	0	0	0	0	0
Chr1_101788115	0	0	0	1	0	0	2	0	0	0	2	1	0	1	0	0	0	0	0	0	0	0	0	1	0	1	2	1	0	0	0	0	0	0	0	0	0	0	0	0	0	0	0	1	0	0	0	0	0
Chr1_101830916	0	0	0	1	0	0	2	0	0	0	2	1	0	1	1	0	0	0	0	0	0	0	0	1	0	1	2	1	0	0	0	0	0	0	0	0	0	0	0	0	0	0	0	1	0	0	0	0	0
Chr1_101831019	0	0	0	1	0	0	2	0	0	0	2	1	0	1	1	0	0	0	0	0	0	0	0	1	0	1	2	1	0	0	0	0	0	0	0	0	0	0	0	0	0	0	0	1	0	0	0	0	0
Chr1_101831050	0	0	0	1	0	0	2	0	0	0	2	1	0	1	1	0	0	0	0	0	0	0	0	1	0	1	2	1	0	0	0	0	0	0	0	0	0	0	0	0	0	0	0	1	0	0	0	0	0
Chr1_101841454	0	0	0	1	0	0	2	0	0	0	2	1	0	1	1	0	0	0	0	0	0	0	0	1	0	1	2	1	0	0	0	0	0	0	0	0	0	0	0	0	0	0	0	1	0	0	0	0	0
Chr1_101962913	0	0	0	1	0	0	2	0	0	0	2	1	0	1	1	0	0	0	0	0	0	0	0	1	0	1	2	1	0	0	0	0	0	0	0	0	0	0	0	0	0	0	0	1	0	0	0	0	0
Chr1_102086435	0	0	0	1	0	0	2	0	0	0	2	1	0	1	1	0	0	0	0	0	0	0	0	1	0	1	2	1	0	0	0	0	0	0	0	0	0	0	0	0	0	0	0	1	0	0	0	0	0
Chr1_102711899	0	0	0	0	0	0	2	0	0	0	2	0	0	0	0	0	0	0	0	0	0	0	0	0	0	0	2	0	0	0	0	0	0	0	0	0	0	0	0	0	0	0	0	0	0	0	0	0	0
Chr1_102946797	0	0	0	1	0	0	2	0	0	0	2	1	0	1	0	0	0	0	0	0	0	0	0	1	0	1	2	1	0	0	0	0	0	0	0	0	0	0	0	0	0	0	0	1	0	0	0	0	0
Chr1_103072458	0	0	0	1	0	0	2	0	0	0	2	1	0	1	0	0	0	0	0	0	0	0	0	1	0	1	2	1	0	0	0	0	0	0	0	0	0	0	0	0	0	0	0	1	0	0	0	0	0
Chr1_103100103	0	0	0	1	0	0	2	0	0	0	2	1	0	1	0	0	0	0	0	0	0	0	0	1	0	1	2	1	0	0	0	0	0	0	0	0	0	0	0	0	0	0	0	1	0	0	0	0	0
Chr1_103168380	0	0	0	1	0	0	2	0	0	0	2	1	0	1	0	0	0	0	0	0	0	0	0	1	0	1	2	1	0	0	0	0	0	0	0	0	0	0	0	0	0	0	0	1	0	0	0	0	0
Chr1_103313794	0	0	0	1	0	0	2	0	0	0	2	1	0	1	0	0	0	0	0	0	0	0	0	1	0	1	2	1	0	0	0	0	0	0	0	0	0	0	0	0	1	0	0	1	0	0	0	0	0
Chr1_103343427	0	0	0	1	0	0	2	0	0	0	2	1	0	1	0	0	0	0	0	0	0	0	0	1	0	1	2	1	0	0	0	0	0	0	0	0	0	0	0	0	0	0	0	1	0	0	0	0	0
Chr1_103490651	0	0	0	1	0	0	2	0	0	0	2	1	0	1	0	0	0	0	0	0	0	0	0	1	0	1	2	1	0	0	0	0	0	0	0	0	0	0	0	0	0	0	0	1	0	0	0	0	0
Chr1_104044835	0	0	0	1	0	0	1	0	0	0	2	1	0	1	0	0	0	0	0	0	0	0	0	1	0	2	2	1	0	0	0	0	0	0	0	0	0	0	0	0	0	0	0	1	0	0	0	0	0
Chr1_104305961	0	0	0	1	0	0	2	0	0	0	2	1	0	1	0	0	0	0	0	0	0	0	0	1	0	1	2	1	0	0	0	0	0	0	0	0	0	0	0	0	0	0	0	1	0	0	0	0	0
Chr1_104522780	0	0	0	1	0	0	2	0	0	0	2	1	0	1	0	0	0	0	0	0	0	0	0	1	0	1	2	1	0	0	0	0	0	0	0	0	0	0	0	0	0	0	0	1	0	0	0	0	0
Chr1_104580532	0	0	0	1	0	0	2	0	0	0	2	1	0	1	0	0	0	0	0	0	0	0	0	1	0	1	2	1	0	0	0	0	0	0	0	0	0	0	0	0	0	0	0	1	0	0	0	0	0
Chr1_104684084	0	0	0	1	0	0	2	0	0	0	2	1	0	1	0	0	0	0	0	0	0	0	0	1	0	1	2	1	0	0	0	0	0	0	0	0	0	0	0	0	0	0	0	1	0	0	0	0	0
Chr1_104705547	0	0	0	1	0	0	2	0	0	0	2	1	0	1	0	0	0	0	0	0	0	0	0	1	0	1	2	1	0	0	0	0	0	0	0	0	0	0	0	0	0	0	0	1	0	0	0	0	0
Chr1_104812090	0	0	0	1	0	0	2	0	0	0	2	1	0	1	0	0	0	0	0	0	0	0	0	1	0	1	2	1	0	0	0	0	0	0	0	0	0	0	0	0	0	0	0	1	0	0	0	0	0
Chr1_104812184	0	0	0	1	0	0	2	0	0	0	2	1	0	1	0	0	0	0	0	0	0	0	0	1	0	1	2	1	0	0	0	0	0	0	0	0	0	0	0	0	0	0	0	1	0	0	0	0	0
Chr1_104812897	0	0	0	1	0	0	2	0	0	0	2	1	0	1	0	0	0	0	0	0	0	0	0	1	0	1	2	1	0	0	0	0	0	0	0	0	0	0	0	0	0	0	0	1	0	0	0	0	0
Chr1_104931729	0	0	0	1	0	0	2	0	0	0	2	1	0	1	0	0	0	0	0	0	0	0	0	1	0	1	2	1	0	0	0	0	0	0	0	0	0	0	0	0	0	0	0	1	0	0	0	0	0
Chr1_104981623	0	0	0	0	0	0	2	0	0	0	2	0	0	0	0	0	0	0	0	0	0	0	0	0	0	0	2	0	0	0	0	0	0	0	0	0	0	0	0	0	0	0	0	0	0	0	0	0	0
Chr1_105080064	0	0	0	1	0	0	2	0	0	0	2	1	0	1	0	0	0	1	0	0	0	0	0	1	0	1	2	1	0	0	0	0	0	0	0	0	0	0	0	0	0	0	0	1	0	0	0	0	0
Chr1_105151407	0	0	0	1	0	0	2	0	0	0	2	1	0	1	0	0	0	0	0	0	0	0	0	1	0	1	2	1	0	0	0	0	0	0	0	0	0	0	0	0	0	0	0	1	0	0	0	0	0
Chr1_105230436	0	0	0	1	0	0	2	0	0	0	2	1	0	1	0	0	0	0	0	0	0	0	0	1	0	1	2	1	0	0	0	0	0	0	0	0	0	0	0	0	0	0	0	1	0	0	0	0	0
Chr1_105470771	0	0	0	1	0	0	2	0	0	0	2	1	0	1	0	0	0	0	0	0	0	0	0	1	0	1	2	1	0	0	0	0	0	0	0	0	0	0	0	0	0	0	0	1	0	0	0	0	0
Chr1_105639092	0	0	0	1	0	0	2	0	0	0	2	1	0	1	0	0	0	0	0	0	0	0	0	1	0	1	2	1	0	0	0	0	0	0	0	0	0	0	0	0	0	0	0	1	0	0	0	0	0
Chr1_105671887	0	0	0	1	0	0	2	0	0	0	2	1	0	1	0	0	0	1	0	0	0	0	0	1	0	1	2	1	0	0	0	1	0	0	0	0	0	0	0	1	0	0	0	1	0	0	0	0	0
Chr1_105763611	0	0	0	1	0	0	2	0	0	0	2	1	0	1	0	0	0	0	0	0	0	0	0	1	0	1	2	1	0	0	0	0	0	0	0	0	0	0	0	0	0	0	0	1	0	0	0	0	0
Chr1_105813795	0	0	0	1	0	0	2	0	0	0	2	1	0	1	0	0	0	0	0	0	0	0	0	1	0	1	2	1	0	0	0	0	0	0	0	0	0	0	0	0	0	0	0	1	0	0	0	0	0
Chr1_105926711	0	0	0	1	0	0	2	0	0	0	2	1	0	1	0	0	0	0	0	0	0	0	0	1	0	1	2	1	0	0	0	0	0	0	0	0	0	0	0	0	0	0	0	1	0	0	0	0	0
Chr1_106128063	0	0	0	1	0	0	2	0	0	0	2	1	0	1	0	0	0	0	0	0	0	0	0	1	0	1	2	1	0	0	0	0	0	0	0	0	0	0	0	0	0	0	0	1	0	0	0	0	0
Chr1_106140083	0	0	0	1	0	0	2	0	0	0	2	1	0	1	0	0	0	0	0	0	0	0	0	1	0	1	2	1	0	0	0	0	0	0	0	0	0	0	0	0	0	0	0	1	0	0	0	0	0
Chr1_106148121	0	0	0	1	0	0	2	0	0	0	2	1	0	1	0	0	0	0	0	0	0	0	0	1	0	1	2	1	0	0	0	0	0	0	0	0	0	0	0	0	0	0	0	1	0	0	0	0	0
Chr1_106434870	0	0	0	1	0	0	2	0	0	0	2	1	0	1	0	0	0	0	0	0	0	0	0	1	0	1	2	1	0	0	0	0	0	0	0	0	0	0	0	0	0	0	0	1	0	0	0	0	0
Chr1_106687694	0	0	0	0	0	0	2	0	0	0	2	0	0	0	0	0	0	0	0	0	0	0	0	0	0	0	2	0	0	0	0	0	0	0	0	0	0	0	0	0	0	0	0	0	0	0	0	0	0
Chr1_106846200	0	0	0	1	0	0	2	0	0	0	2	1	0	0	0	0	1	0	0	0	0	0	0	1	0	1	2	1	0	0	0	0	0	0	0	0	0	0	0	0	0	0	0	1	0	0	0	0	0
Chr1_107289877	0	0	0	1	0	0	2	0	0	0	2	1	0	1	0	0	0	0	0	0	0	0	0	1	0	1	2	1	0	0	0	0	0	0	0	0	0	0	0	0	0	0	0	1	0	0	0	0	0
Chr1_107305249	0	0	0	1	0	0	2	0	0	0	2	1	0	1	0	0	0	0	0	0	0	0	0	1	0	1	2	1	0	0	0	0	0	0	0	0	0	0	0	0	0	0	0	1	0	0	0	0	0
Chr1_107306314	0	0	0	1	0	0	2	0	0	0	2	1	0	1	0	0	0	0	0	0	0	0	0	1	0	1	2	1	0	0	0	0	0	0	0	0	0	0	0	0	0	0	0	1	0	0	0	0	0
Chr1_107309087	0	0	0	1	0	0	2	0	0	0	2	1	0	1	0	0	0	0	0	0	0	0	0	1	0	1	2	1	0	0	0	0	0	0	0	0	0	0	0	0	0	0	0	1	0	0	0	0	0
Chr1_107310682	0	0	0	1	0	0	2	0	0	0	2	1	0	1	0	0	0	0	0	0	0	0	0	1	0	1	2	1	0	0	0	0	0	0	0	0	0	0	0	0	0	0	0	1	0	0	0	0	0
Chr1_107847244	0	0	0	1	0	0	2	0	0	0	2	1	0	1	0	0	0	0	0	0	0	0	0	1	0	1	2	1	0	0	0	0	0	0	0	0	0	0	0	0	0	0	0	1	0	0	0	0	0
Chr1_107850808	0	0	0	1	0	0	2	0	0	0	2	1	0	1	0	0	0	0	0	0	0	0	0	1	0	1	2	1	0	0	0	0	0	0	0	0	0	0	0	0	0	0	0	1	0	0	0	0	0
Chr1_107999525	0	0	0	1	0	0	2	0	0	0	2	1	0	1	0	0	1	0	0	0	0	0	0	1	0	0	2	1	0	0	1	0	0	0	0	0	0	0	0	0	0	0	0	1	0	0	0	0	0
Chr1_108067006	0	0	0	1	0	0	2	0	0	0	2	1	0	1	0	0	0	0	0	0	0	0	0	1	0	1	2	1	0	0	0	0	0	0	0	0	0	0	0	0	0	0	0	1	0	0	0	0	0
Chr1_108120946	0	0	0	1	0	0	2	0	0	0	2	1	0	1	0	0	1	0	0	1	0	0	1	1	0	1	2	1	0	0	0	0	0	0	0	0	0	0	0	0	0	0	0	1	0	0	0	0	0
Chr1_108180144	0	0	0	0	0	0	2	0	0	0	2	0	0	0	0	0	0	0	0	0	0	0	0	0	0	0	2	0	0	0	0	0	0	0	0	0	0	0	0	0	0	0	0	0	0	0	0	0	0
Chr1_108295386	0	0	0	1	0	0	2	0	0	0	2	1	0	1	0	0	0	0	0	0	0	0	0	1	0	1	2	1	0	0	0	0	0	0	0	0	0	0	0	0	0	0	0	1	0	0	0	0	0
Chr1_108424269	0	0	0	1	0	0	2	0	0	0	2	1	0	0	0	0	0	0	0	0	0	0	0	1	0	1	2	1	0	0	0	0	0	0	0	0	0	0	0	0	0	0	0	1	0	0	0	0	0
Chr1_108578457	0	0	0	0	0	0	2	0	0	0	2	0	0	0	0	0	0	0	0	0	0	0	0	0	0	0	2	0	0	0	0	0	0	0	0	0	0	0	0	0	0	0	0	0	0	0	0	0	0
Chr1_108612403	0	0	0	0	0	0	2	0	0	0	2	0	0	0	0	0	0	0	0	0	0	0	0	0	0	0	2	0	0	0	0	0	0	0	0	0	0	0	0	0	0	0	0	0	0	0	0	0	0
Chr1_108630989	0	0	0	1	0	0	2	0	0	0	2	1	0	1	0	0	0	0	0	0	0	0	0	1	0	1	2	1	0	0	0	0	0	0	0	0	0	0	0	0	0	0	0	1	0	0	0	0	0
Chr1_108642635	0	0	0	1	0	0	2	0	0	0	2	1	0	1	0	0	0	1	0	0	0	0	0	1	0	1	2	1	0	0	0	0	0	0	0	0	0	0	0	0	0	0	0	1	0	0	0	0	0
Chr1_108748443	0	0	0	2	0	0	2	0	0	0	2	2	0	2	0	0	0	0	0	0	0	0	0	2	0	2	2	2	0	0	0	0	0	0	0	0	0	0	0	0	0	0	0	2	0	0	0	0	0
Chr1_108911843	0	0	0	1	0	0	2	0	0	0	2	1	0	1	0	0	0	0	0	0	0	0	0	1	0	1	2	1	0	0	0	0	0	0	0	0	0	0	0	0	0	0	0	1	0	0	0	0	0
Chr1_109020638	0	0	0	2	0	0	2	0	0	0	2	2	0	2	0	0	0	0	0	0	0	0	0	2	0	2	2	2	0	0	0	0	0	0	0	0	0	0	0	0	0	0	0	2	0	0	0	0	0
Chr1_109389543	0	0	0	1	0	0	2	0	0	0	2	1	0	1	0	0	0	0	0	0	0	0	0	1	0	1	2	1	0	0	0	0	0	0	0	0	0	0	0	0	0	0	0	1	0	0	0	0	0
Chr1_109636372	0	0	0	1	0	0	2	0	0	0	2	1	0	1	0	0	0	1	0	0	0	0	0	1	0	1	2	1	0	0	0	0	0	0	0	0	0	0	0	0	0	0	0	1	0	0	0	0	0
Chr1_109778116	0	0	0	1	0	0	2	0	0	0	2	0	0	1	0	0	1	0	0	0	0	0	0	1	0	1	2	1	0	0	0	0	0	0	0	0	0	0	0	0	0	0	0	1	0	0	0	0	0
Chr1_109956644	0	0	0	0	0	0	2	0	0	0	2	0	0	0	0	0	0	0	0	0	0	0	0	0	0	0	2	0	0	0	0	0	0	0	0	0	0	0	0	0	2	0	0	0	0	0	0	0	0
Chr1_110103938	0	0	0	1	0	0	2	0	0	0	2	1	0	1	0	0	0	0	0	0	0	0	0	1	0	1	2	1	0	0	0	0	0	0	0	0	0	0	0	0	0	0	0	1	0	0	0	0	0
Chr1_110318405	0	0	0	1	0	0	2	0	0	0	2	1	0	1	0	0	0	0	0	0	0	0	0	1	0	1	2	1	0	0	0	0	0	0	0	0	0	0	0	0	0	0	0	1	0	0	0	0	0
Chr1_111203786	0	0	0	1	0	0	2	0	0	0	2	1	0	1	0	0	0	0	0	0	0	0	0	1	0	1	2	1	0	0	0	0	0	0	0	0	0	0	0	0	0	0	0	1	0	0	0	0	0
Chr1_112410591	0	0	0	1	0	0	2	0	0	0	2	1	0	1	0	0	0	0	0	0	0	0	0	1	0	1	2	1	0	0	0	0	0	0	0	0	0	0	0	0	0	0	0	1	0	0	0	0	0
Chr1_112501439	0	0	0	1	0	0	2	0	0	0	2	1	0	1	0	0	0	0	0	0	0	0	0	1	0	1	2	1	0	0	0	0	0	0	0	0	0	0	0	0	0	0	0	1	0	0	0	0	0
Chr1_112607919	0	0	0	1	0	0	2	0	0	0	2	1	0	1	0	0	0	0	0	0	0	0	0	1	0	1	2	1	0	0	0	0	0	0	0	0	0	0	0	0	0	0	0	1	0	0	0	0	0
Chr1_114048015	0	0	0	1	0	0	2	0	0	0	2	1	0	1	0	0	0	0	0	0	0	0	0	1	0	1	2	1	0	0	0	0	0	0	0	0	0	0	0	0	0	0	0	1	0	0	0	0	0
Chr1_115218147	0	0	0	1	0	0	2	0	0	0	2	1	0	1	0	0	0	0	0	0	0	0	0	1	0	1	2	1	0	0	0	0	0	0	0	0	0	0	0	0	0	0	0	1	0	0	0	0	0
Chr1_115337577	0	0	0	1	0	0	2	0	0	0	2	1	0	1	0	0	0	0	0	0	0	0	0	1	0	1	2	1	0	0	0	0	0	0	0	0	0	0	0	0	0	0	0	1	0	0	0	0	0
Chr1_115421274	0	0	0	1	0	0	2	0	0	0	2	1	0	1	0	0	1	1	0	0	0	0	0	1	0	1	2	1	0	0	0	0	0	0	0	0	0	0	0	0	0	0	0	1	0	0	0	0	0
Chr1_115550079	0	0	0	1	0	0	2	0	0	0	2	1	0	1	0	0	0	0	0	0	0	0	0	1	0	1	2	1	0	0	0	0	0	0	0	0	0	0	0	0	0	0	0	1	0	0	0	0	0
Chr1_115788502	0	0	0	2	0	0	2	0	0	0	2	2	0	2	0	0	0	0	0	0	0	0	0	2	0	2	2	2	0	0	0	0	0	0	0	0	0	0	0	0	0	0	0	2	0	0	0	0	0
Chr1_115926398	0	0	0	2	0	0	2	0	0	0	2	2	0	2	0	0	0	0	0	0	0	0	0	2	0	2	2	2	0	0	0	0	0	0	0	0	0	0	0	0	0	0	0	2	0	0	0	0	0
Chr1_115951023	0	0	0	1	0	0	2	0	0	0	2	1	0	1	0	0	1	0	0	0	0	0	0	1	0	1	2	1	0	0	0	0	0	0	0	0	0	0	0	0	0	0	0	1	0	0	0	0	0
Chr1_116019631	0	0	0	1	0	0	2	0	0	0	2	1	0	1	0	0	0	0	0	0	0	0	0	1	0	1	2	1	0	0	0	0	0	0	0	0	0	0	0	0	0	0	0	1	0	0	0	0	0
Chr1_116025312	0	0	0	0	0	0	2	0	0	0	2	0	0	0	0	0	0	0	0	0	0	0	0	0	0	0	2	0	0	0	0	0	0	0	0	0	0	0	0	0	0	0	0	0	0	0	0	0	0
Chr1_116256787	0	0	0	0	0	0	2	0	0	0	2	0	0	0	0	0	0	0	0	0	0	0	0	0	0	0	2	0	0	0	0	0	0	0	0	0	0	0	0	0	0	0	0	0	0	0	0	0	0
Chr1_116378432	0	0	0	0	0	0	2	0	0	0	2	0	0	0	0	0	0	0	0	0	0	0	0	0	0	0	2	0	0	0	0	0	0	0	0	0	0	0	0	0	0	0	0	0	0	0	0	0	0
Chr1_116459413	0	0	0	1	0	0	2	0	0	0	2	1	0	1	0	0	0	0	0	0	0	0	0	1	0	1	2	1	0	0	0	0	0	0	0	0	0	0	0	0	0	0	0	1	0	0	0	0	0
Chr1_117161995	0	0	0	1	0	0	2	0	0	0	2	1	0	1	0	0	0	0	0	0	0	0	0	1	0	1	2	1	0	0	0	0	0	0	0	0	0	0	0	0	0	0	0	1	0	0	0	0	0
Chr1_117204716	0	0	0	1	0	0	2	0	0	0	2	1	0	1	0	0	0	0	0	0	0	0	0	1	0	1	2	1	0	0	0	0	0	0	0	0	0	0	0	0	0	0	0	1	0	0	0	0	0
Chr1_117467640	0	0	0	0	0	0	2	0	0	0	2	0	0	0	0	0	0	0	0	0	0	0	0	0	0	0	2	0	0	0	0	0	0	0	0	0	0	0	0	0	0	0	0	0	0	0	0	0	0
Chr1_117535010	0	0	0	1	0	0	2	0	0	0	2	1	0	1	0	0	0	0	0	0	0	0	0	1	0	1	2	1	0	0	0	0	0	0	0	0	0	0	0	0	0	0	0	1	0	0	0	0	0
Chr1_117748886	0	0	0	0	0	0	2	0	0	0	2	0	0	0	0	0	0	0	0	0	0	0	0	0	0	0	2	0	0	0	0	0	0	0	0	0	0	0	0	0	0	0	0	0	0	0	0	0	0
Chr1_117858210	0	0	0	1	0	0	2	0	0	0	2	1	0	1	0	0	0	0	0	0	0	0	0	1	0	1	2	1	0	0	0	0	0	0	0	0	0	0	0	0	0	0	0	1	0	0	0	0	0
Chr1_117882188	0	0	0	1	0	0	2	0	0	0	2	1	0	1	0	0	0	0	0	0	0	0	0	1	0	1	2	1	0	0	0	0	0	0	0	0	0	0	0	0	0	0	0	1	0	0	0	0	0
Chr1_117934247	0	0	0	1	0	0	2	0	0	0	2	1	0	1	0	0	0	0	0	0	0	0	0	1	0	1	2	1	0	0	0	0	0	0	0	0	0	0	0	0	0	0	0	1	0	0	0	0	0
Chr1_118014963	0	0	0	2	0	0	2	0	0	0	2	2	0	2	0	0	0	0	0	0	0	0	0	2	0	2	2	2	0	0	0	0	0	0	0	0	0	0	0	0	0	0	0	2	0	0	0	0	0
Chr1_118230816	0	0	0	0	0	0	2	0	0	0	2	0	0	0	0	0	0	0	0	0	0	0	0	0	0	0	2	0	0	0	0	0	0	0	0	0	0	0	0	0	0	0	0	0	0	0	0	0	0
Chr1_118493600	0	0	0	1	0	0	2	0	0	0	2	1	0	1	0	0	0	0	0	0	0	0	0	1	0	1	2	1	0	0	0	0	0	0	0	0	0	0	0	0	0	0	0	1	0	0	0	0	0
Chr1_118552394	0	0	0	1	0	0	1	0	0	0	2	1	0	1	0	0	0	0	0	0	0	0	0	1	0	1	2	1	0	0	0	0	0	0	0	0	0	0	0	0	0	0	0	1	0	0	0	0	0
Chr1_118675943	0	0	0	0	0	0	2	0	0	0	2	0	0	0	0	0	0	0	0	0	0	0	0	0	0	0	2	0	0	0	0	0	0	0	0	0	0	0	0	0	0	0	0	0	0	0	0	0	0
Chr1_118721074	0	0	0	2	0	0	2	0	0	0	2	2	0	2	0	0	0	0	0	0	0	0	0	2	0	2	2	2	0	0	0	0	0	0	0	0	0	0	0	0	0	0	0	2	0	0	0	0	0
Chr1_118955350	0	0	0	1	0	0	2	0	0	0	2	1	0	1	0	0	0	0	0	0	0	0	0	1	0	1	2	1	0	0	0	0	0	0	0	0	0	0	0	0	0	0	0	1	0	0	0	0	0
Chr1_119023786	0	0	0	1	0	0	1	0	0	0	2	1	0	1	0	0	0	0	0	0	0	0	0	1	0	1	2	1	0	0	0	0	0	0	0	0	0	0	0	0	0	0	0	1	0	0	0	0	0
Chr1_119101625	0	0	0	1	0	0	1	0	0	0	2	1	0	1	0	0	0	0	0	0	0	0	0	1	0	1	2	1	0	0	0	0	0	0	0	0	0	0	0	0	0	0	0	0	0	0	0	0	0
Chr1_119665985	0	0	0	1	0	0	2	0	0	0	2	1	0	1	0	0	0	0	0	0	0	0	0	1	0	1	2	1	0	0	0	0	0	0	0	0	0	0	0	0	0	0	0	1	0	0	0	0	0
Chr1_119996048	0	0	0	1	0	0	1	0	0	0	2	1	0	1	0	0	0	0	0	0	0	0	0	1	0	1	2	1	0	0	0	0	0	0	0	0	0	0	0	0	0	0	0	1	0	0	0	0	0
Chr1_120005011	0	0	0	1	0	0	1	0	0	0	2	1	0	1	0	0	0	0	0	0	0	0	0	1	0	1	2	1	0	0	0	0	0	0	0	0	0	0	0	0	0	0	0	0	0	0	0	0	0
Chr1_120093389	0	0	0	1	0	0	1	0	0	0	2	1	0	1	0	0	0	0	0	0	0	0	0	1	0	1	2	1	0	0	0	0	0	0	0	0	0	0	0	0	0	0	0	0	0	0	0	0	0
Chr1_120169692	0	0	0	1	0	0	1	0	0	0	2	1	0	1	0	0	0	0	0	0	0	0	0	1	0	1	2	1	0	0	0	0	0	0	0	0	0	0	0	0	0	0	0	0	0	0	0	0	0
Chr1_120322817	0	0	0	2	0	0	2	0	0	0	2	2	0	2	0	0	0	0	0	0	0	0	0	2	0	2	2	2	0	0	0	0	0	0	0	0	0	0	0	0	0	0	0	0	0	0	0	0	0
Chr1_120365231	0	0	0	1	0	0	1	0	0	0	2	1	0	1	0	0	0	0	0	0	0	0	0	1	0	1	2	1	0	0	0	0	0	0	0	0	0	0	0	0	0	0	0	0	0	0	0	0	0
Chr1_120485116	0	0	0	2	0	0	2	0	0	0	2	2	0	2	0	0	0	0	0	0	0	0	0	2	0	2	2	2	0	0	0	0	0	0	0	0	0	0	0	0	0	0	0	0	0	0	0	0	0
Chr1_120589700	0	0	0	1	0	0	1	0	0	0	2	1	0	1	0	0	0	0	0	0	0	0	0	1	0	1	2	1	0	0	0	0	0	0	0	0	0	0	0	0	0	0	0	0	0	0	0	0	0
Chr1_120847600	0	0	0	1	0	0	1	0	0	0	2	1	0	1	0	0	0	0	0	0	0	0	0	1	0	1	2	1	0	0	0	0	0	0	0	0	0	0	0	0	0	0	0	0	0	0	0	0	0
Chr1_120873977	0	0	0	1	0	0	1	0	0	0	2	1	0	1	0	0	0	0	0	0	0	0	0	1	0	1	2	1	0	0	0	0	0	0	0	0	0	0	0	0	0	0	0	0	0	0	0	0	0
Chr1_121040622	0	0	0	1	0	0	1	0	0	0	2	1	0	1	0	0	0	0	0	0	0	0	0	1	0	1	2	1	0	0	0	0	0	0	0	0	0	0	0	0	0	0	0	0	0	0	0	0	0
Chr1_121185693	0	0	0	1	0	0	1	0	0	0	2	1	0	1	0	0	1	0	0	1	0	0	0	1	0	1	2	1	0	0	0	0	0	0	0	0	0	0	0	0	0	0	0	0	0	0	0	0	0
Chr1_121234148	0	0	0	1	0	0	1	0	0	0	2	1	0	0	0	0	0	0	0	0	0	0	0	1	0	1	2	1	0	0	0	0	0	0	0	0	0	0	0	0	0	0	0	0	0	0	0	0	0
Chr1_121321449	0	0	0	1	0	0	1	0	0	0	2	1	0	1	0	0	0	0	0	0	0	0	0	1	0	1	2	1	0	0	0	0	0	0	0	0	0	0	0	0	0	0	0	0	0	0	0	0	0
Chr1_121327999	0	0	0	1	0	0	1	0	0	0	2	1	0	1	0	0	0	0	0	0	0	0	0	1	0	1	2	1	0	0	0	0	0	0	0	0	0	0	0	0	0	0	0	0	0	0	0	0	0
Chr1_121367558	0	0	0	0	0	0	0	0	0	0	2	0	0	0	0	0	0	0	0	0	0	0	0	0	0	0	2	0	0	0	0	0	0	0	0	0	0	0	0	0	0	0	0	0	0	0	0	0	0
Chr1_121398021	0	0	0	1	0	0	1	0	0	0	2	1	0	1	0	0	0	0	0	0	0	0	0	1	0	1	2	1	0	0	0	0	0	0	0	0	0	0	0	0	0	0	0	0	0	0	0	0	0
Chr1_121655691	0	0	0	1	0	0	1	0	0	0	2	1	0	1	0	0	0	0	0	0	0	0	0	1	0	1	2	1	0	0	0	0	0	0	0	0	0	0	0	0	0	0	0	0	0	0	0	0	0
Chr1_121735689	0	0	0	1	0	0	1	0	0	0	2	1	0	1	0	0	0	0	0	0	0	0	0	1	0	1	2	1	0	0	0	0	0	0	0	0	0	0	0	0	0	0	0	0	0	0	0	0	0
Chr1_121760609	0	0	0	1	0	0	1	0	0	0	2	1	0	1	0	0	0	0	0	0	0	0	0	1	0	1	2	1	0	0	0	0	0	0	0	0	0	0	0	0	0	0	0	0	0	0	0	0	0
Chr1_122085145	0	0	0	1	0	0	1	0	0	0	2	1	0	1	0	0	0	0	0	0	0	0	0	1	0	1	2	1	0	0	0	0	0	0	0	0	0	0	0	0	0	0	0	0	0	0	0	0	0
Chr1_122494652	0	0	0	1	0	0	1	0	0	0	2	1	0	1	0	0	0	0	0	0	0	0	0	1	0	1	2	1	0	0	0	0	0	0	0	0	0	0	0	0	0	0	0	0	0	0	0	0	0
Chr1_122635819	0	0	0	1	0	0	1	0	0	0	2	1	0	1	0	0	0	0	0	0	0	0	0	1	0	1	2	1	0	0	0	0	0	0	0	0	0	0	0	0	0	0	0	0	0	0	0	0	0
Chr1_122797619	0	0	0	1	0	0	1	0	0	0	2	1	0	1	0	0	0	0	0	0	0	0	0	1	0	1	2	1	0	0	0	0	0	0	0	0	0	0	0	0	0	0	0	0	0	0	0	0	0
Chr1_122915729	0	0	0	1	0	0	1	0	0	0	2	1	0	1	0	0	0	0	0	0	0	0	0	1	0	1	2	1	0	0	0	0	0	0	0	0	0	0	0	0	0	0	0	0	0	0	0	0	0
Chr1_123316438	0	0	0	1	0	0	1	0	0	0	2	1	0	1	0	0	0	0	0	0	0	0	0	1	0	1	2	1	0	0	0	0	0	0	0	0	0	0	0	0	0	0	0	0	0	0	0	0	0
Chr1_123478903	0	0	0	1	0	0	1	0	0	0	2	1	0	1	0	0	0	0	0	0	0	0	0	1	0	1	2	1	0	0	0	0	0	0	0	0	0	0	0	0	0	0	0	0	0	0	0	0	0
Chr1_123573543	0	0	0	1	0	0	1	0	1	0	2	1	0	1	0	0	0	0	0	0	0	0	0	1	0	1	2	1	0	0	0	0	0	0	0	0	0	0	0	0	0	0	0	0	0	0	0	0	0
Chr1_123738749	0	0	0	1	0	0	1	0	0	0	2	1	0	1	0	0	0	0	0	0	0	0	0	1	0	1	2	1	0	0	0	0	0	0	0	0	0	0	0	0	0	0	0	0	0	0	0	0	0
Chr1_123749313	0	0	0	1	0	0	1	0	0	0	2	1	0	1	0	0	0	0	0	0	0	0	0	1	0	1	2	1	0	0	0	0	0	0	0	0	0	0	0	0	0	0	0	0	0	0	0	0	0
Chr1_123753593	0	0	0	1	0	0	1	0	0	0	2	1	0	1	0	0	0	0	0	0	0	0	0	1	0	1	2	1	0	0	0	0	0	0	0	0	0	0	0	0	0	0	0	0	0	0	0	0	0
Chr1_123869980	0	0	0	1	0	1	1	0	0	0	2	1	0	1	0	0	0	0	0	0	0	0	0	1	0	1	2	1	0	0	0	0	0	0	0	0	0	0	0	0	0	0	0	0	0	0	0	0	0
Chr1_123908901	0	0	0	1	0	0	1	0	0	0	2	1	0	1	0	0	0	0	0	0	0	0	0	1	0	1	2	1	0	0	0	0	0	0	0	0	0	0	0	0	0	0	0	0	0	0	0	0	0
Chr1_124012429	0	0	0	1	0	0	1	0	0	0	2	1	0	1	0	0	0	0	0	0	0	0	0	1	0	1	2	1	0	0	0	0	0	0	0	0	0	0	0	0	0	0	0	0	0	0	0	0	0
Chr1_124280634	0	0	0	1	0	0	1	0	0	0	2	1	0	1	0	0	0	0	0	0	0	0	0	1	0	1	2	1	0	0	0	0	0	0	0	0	0	0	0	0	0	0	0	0	0	0	0	0	0
Chr1_124363668	0	0	0	1	0	0	1	0	0	0	2	1	0	1	0	0	0	0	0	0	0	0	0	1	0	1	2	1	0	0	0	0	0	0	0	0	0	0	0	0	0	0	0	0	0	0	0	0	0
Chr1_124440762	0	0	0	1	0	0	1	0	0	0	2	1	0	1	0	0	0	0	0	0	0	0	0	1	0	1	2	1	0	0	0	0	0	0	0	0	0	0	0	0	0	0	0	0	0	0	0	0	0
Chr1_124470353	0	0	0	1	0	0	1	0	0	0	2	1	0	1	0	0	0	0	0	0	0	0	0	1	0	1	2	1	0	0	0	0	0	0	0	0	0	0	0	0	0	0	0	0	0	0	0	0	0
Chr1_124610728	0	0	0	1	0	0	1	0	0	0	2	1	0	1	0	0	0	0	0	0	0	0	0	1	0	1	2	1	0	0	0	0	0	0	0	0	0	0	0	0	0	0	0	0	0	0	0	0	0
Chr1_124626528	0	0	0	1	0	0	1	0	0	0	2	1	0	1	0	0	0	0	0	0	0	0	0	1	0	1	2	1	0	0	0	0	0	0	0	0	0	0	0	0	0	0	0	0	0	0	0	0	0
Chr1_124665105	0	0	0	1	0	0	1	0	0	0	2	1	0	1	0	0	0	0	0	0	0	0	0	1	0	1	2	1	0	0	0	0	0	0	0	0	0	0	0	0	0	0	0	0	0	0	0	0	0
Chr1_124691722	0	0	0	1	0	0	1	0	0	0	2	1	0	1	0	0	0	0	0	0	0	0	0	1	0	1	2	1	0	0	0	0	0	0	0	0	0	0	0	0	0	0	0	0	0	0	0	0	0
Chr1_124733497	0	0	0	1	0	0	1	0	0	0	2	1	0	1	0	0	0	0	0	0	0	0	0	1	0	1	2	1	0	0	0	0	0	0	0	0	0	0	0	0	0	0	0	0	0	0	0	0	0
Chr1_124805732	0	0	0	1	0	0	1	0	0	0	2	1	0	1	0	0	0	0	0	0	0	0	0	1	0	1	2	1	0	0	0	0	0	0	0	0	0	0	0	0	0	0	0	0	0	0	0	0	0
Chr1_125376111	0	0	0	2	0	0	2	0	0	0	2	2	0	2	0	0	2	2	0	0	0	0	0	2	0	2	2	2	0	0	0	0	0	0	0	0	0	0	0	0	0	0	0	0	0	0	0	0	0
Chr1_125720619	0	0	0	1	0	0	1	0	0	0	2	1	0	1	0	0	1	0	0	0	0	0	0	1	0	1	2	1	0	0	0	0	0	0	0	0	0	0	0	0	0	0	0	0	0	0	0	0	0
Chr1_125882803	0	0	0	1	0	0	1	0	0	0	2	1	0	1	0	0	0	0	0	0	0	0	0	1	0	1	2	1	0	0	1	0	0	0	0	0	0	0	0	0	0	0	0	0	0	0	0	0	0
Chr1_125950250	0	0	0	2	0	0	2	0	0	0	2	2	0	2	0	0	0	0	0	0	0	0	0	2	0	2	2	2	0	0	0	0	0	0	0	0	0	0	0	0	0	0	0	0	0	0	0	0	0
Chr1_126163581	0	0	0	2	0	0	2	0	0	0	2	2	0	2	0	0	0	0	0	0	0	0	0	2	0	2	2	2	0	0	0	0	0	0	0	0	0	0	0	0	0	0	0	0	0	0	0	0	0
Chr1_126261506	0	0	0	1	0	0	1	0	0	0	2	1	0	1	0	0	0	0	0	0	0	0	0	1	0	1	2	1	0	0	0	0	0	0	0	0	0	0	0	0	0	0	0	0	0	0	0	0	0
Chr1_126336279	0	0	0	1	0	0	1	0	0	0	2	1	0	1	0	0	0	0	0	0	0	0	0	1	0	1	2	1	0	0	0	0	0	0	0	0	0	0	0	0	0	0	0	0	0	0	0	0	0
Chr1_126531796	0	0	0	1	0	0	1	0	0	0	2	1	0	1	0	0	0	0	0	0	0	0	0	1	0	1	2	1	0	0	0	0	0	0	0	0	0	0	0	0	0	0	0	0	0	0	0	0	0
Chr1_126801698	0	0	0	1	0	0	1	0	0	0	2	1	0	1	0	0	0	0	0	0	0	0	0	1	0	1	2	1	0	0	0	0	0	0	0	0	0	0	0	0	0	0	0	0	0	0	0	0	0
Chr1_127134193	0	0	0	0	0	0	0	2	0	0	0	0	0	0	0	0	0	0	0	0	0	0	0	0	0	2	2	2	0	2	0	0	0	0	0	0	2	0	0	2	2	2	0	2	0	0	0	0	0
Chr1_127773530	0	0	0	0	0	0	0	0	0	0	2	0	0	0	0	0	0	0	0	0	0	0	0	0	0	0	2	0	0	0	0	0	0	0	0	0	0	0	0	0	0	0	0	0	0	0	0	0	0
Chr1_128470922	0	0	0	1	0	0	1	0	0	0	2	1	0	1	0	0	0	0	0	0	0	0	0	1	0	1	2	1	0	0	0	0	0	0	0	0	0	0	0	0	0	0	0	0	0	0	0	0	0
Chr1_129016285	0	0	0	1	0	0	1	0	0	0	2	1	0	1	0	0	0	0	0	0	0	0	0	1	0	1	2	1	0	0	0	0	0	0	0	0	0	0	0	0	0	0	0	0	0	0	0	0	0
Chr1_129186709	0	0	0	1	0	0	1	0	0	0	2	1	0	1	0	0	0	0	0	0	0	0	0	1	0	1	2	1	0	0	0	0	0	0	0	0	0	0	0	0	0	0	0	0	0	0	0	0	0
Chr1_129360617	0	0	0	1	0	0	1	0	0	0	2	1	0	1	0	0	0	0	0	0	0	0	0	1	0	1	2	1	0	0	0	0	0	0	0	0	0	0	0	0	0	0	0	0	0	0	0	0	0
Chr1_129570490	0	0	0	1	0	0	1	0	0	0	2	1	0	1	0	0	0	0	0	0	0	0	0	1	0	1	2	1	0	0	0	0	0	0	0	0	0	0	0	0	0	0	0	0	0	0	0	0	0
Chr1_129886173	0	0	0	1	0	0	1	0	0	0	2	1	0	1	0	0	0	0	0	0	0	0	0	1	0	1	2	1	0	0	0	0	0	0	0	0	0	0	0	0	0	0	1	0	0	0	0	0	0
Chr1_130159509	0	0	0	1	0	0	1	0	0	0	2	1	0	1	0	0	0	0	0	0	0	0	0	1	0	1	2	1	0	0	0	0	0	0	0	0	0	0	0	0	0	0	0	0	0	0	0	0	0
Chr1_130249075	0	0	0	1	0	0	1	0	0	0	2	1	0	1	0	0	0	0	0	0	0	0	0	1	0	1	2	1	0	0	0	0	0	0	0	0	0	0	0	0	0	0	0	0	0	0	0	0	0
Chr1_130606947	0	0	0	1	0	0	1	0	0	0	2	1	0	1	0	0	0	0	0	0	0	0	0	1	0	1	2	1	0	0	0	0	0	0	0	0	0	0	0	0	0	0	0	0	0	0	0	0	0
Chr1_130808538	0	0	0	1	0	0	1	0	0	0	2	1	0	1	0	0	0	0	0	0	0	0	0	1	0	1	2	1	0	0	0	0	0	0	0	0	0	0	0	0	0	0	0	0	0	0	0	0	0
Chr1_130888636	0	0	0	1	0	0	1	0	0	0	2	1	0	1	0	0	0	0	0	0	0	0	0	1	0	1	2	1	0	0	0	0	0	0	0	0	0	0	0	0	0	0	0	0	0	0	0	0	0
Chr1_130935076	0	0	0	1	0	0	1	0	0	0	2	1	0	1	0	0	0	0	0	0	0	0	0	1	0	1	2	1	0	0	0	0	0	0	0	0	0	0	0	0	0	0	0	0	0	0	0	0	0
Chr1_131015826	0	0	0	1	0	0	1	0	0	0	2	1	0	1	0	0	0	0	0	0	0	0	0	1	0	1	2	1	0	0	0	0	0	0	0	0	0	0	0	0	0	0	0	0	0	0	0	0	0
Chr1_131255000	0	0	0	1	0	0	1	0	0	0	2	1	0	1	0	0	0	0	0	0	0	0	0	1	0	1	2	1	0	0	0	0	0	0	0	0	0	0	0	0	0	0	0	0	0	0	0	0	0
Chr1_131311958	0	0	0	1	0	0	1	0	0	0	2	1	0	1	0	0	0	0	0	0	0	0	0	1	0	1	2	1	0	0	0	0	0	0	0	0	0	0	0	0	0	0	0	0	0	0	0	0	0
Chr1_131342363	0	0	0	2	0	0	2	0	0	0	2	2	0	2	0	0	0	0	0	0	0	0	0	2	0	2	2	2	0	0	0	0	0	0	0	0	0	0	0	0	0	0	0	0	0	0	0	0	0
Chr1_131419270	0	0	0	1	0	0	1	0	0	0	2	1	0	1	0	0	0	0	0	0	0	0	0	1	0	1	2	1	0	0	0	0	0	0	0	0	0	0	0	0	0	0	0	0	0	0	0	0	0
Chr1_132567449	0	0	0	1	0	0	1	0	0	0	2	1	0	1	0	0	0	0	0	0	0	0	0	1	0	1	2	1	0	0	0	0	0	0	0	0	0	0	0	0	0	0	0	0	0	0	0	0	0
Chr1_133018654	0	0	0	2	0	0	2	0	0	0	2	2	0	2	0	0	0	0	0	0	0	0	0	2	0	2	2	2	0	0	0	0	0	0	0	0	0	0	0	0	0	0	0	0	0	0	0	0	0
Chr1_133468538	0	0	0	1	0	0	1	0	0	0	2	1	0	1	0	0	0	0	0	0	0	0	0	1	0	1	2	1	0	0	0	0	0	0	0	0	0	0	0	0	0	0	0	0	0	0	0	0	0
Chr1_133561865	0	0	0	1	0	0	1	0	0	0	2	1	0	1	0	0	0	0	0	0	0	0	0	1	0	1	2	1	0	0	0	0	0	0	0	0	0	0	0	0	0	0	0	0	0	0	0	0	0
Chr1_133885329	0	0	0	0	0	0	1	0	0	0	2	1	0	1	0	0	0	1	0	0	0	0	0	1	0	1	2	1	0	0	0	0	0	0	0	0	0	0	0	0	0	0	0	0	0	0	0	0	0
Chr1_134246045	0	0	0	1	0	0	1	0	0	0	2	1	0	1	0	0	0	0	0	0	0	0	0	1	0	1	2	1	0	0	0	0	0	0	0	0	0	0	0	0	0	0	0	0	0	0	0	0	0
Chr1_134344098	0	0	0	1	0	0	1	0	0	0	2	1	0	1	0	0	0	1	0	0	0	0	0	1	0	1	2	1	0	0	0	0	0	0	0	0	0	0	0	0	0	0	0	0	0	0	0	0	0
Chr1_134395604	0	0	0	1	0	0	1	0	0	0	2	1	0	1	0	0	0	0	0	0	0	0	0	1	0	1	2	1	0	0	0	0	0	0	0	0	0	0	0	0	0	0	0	0	0	0	0	0	0
Chr1_135392542	0	0	0	1	0	0	1	0	0	0	2	1	0	1	0	0	0	0	0	0	0	0	0	1	0	1	2	1	0	0	0	0	0	0	0	0	0	0	0	0	0	0	0	0	0	0	0	0	0
Chr1_136006885	0	0	0	1	0	0	1	0	0	0	2	1	0	1	0	0	0	0	0	0	0	0	0	1	0	1	2	1	0	0	0	0	0	0	0	0	0	0	0	0	0	0	0	0	0	0	0	0	0
Chr1_136556978	0	0	0	1	0	0	1	0	0	0	2	1	0	1	0	0	0	0	0	0	0	0	0	1	0	1	2	1	0	0	0	0	0	0	0	0	0	0	0	0	0	0	0	0	0	0	0	0	0
Chr1_137075095	0	0	0	1	0	0	1	0	0	0	2	1	0	1	0	0	0	0	0	0	0	0	0	1	0	1	2	1	0	0	0	0	0	0	0	0	0	0	0	0	0	0	0	0	0	0	0	0	0
Chr1_137301699	0	0	0	2	0	0	2	0	0	0	2	2	0	2	0	0	0	0	0	0	0	0	0	2	0	2	2	2	0	0	0	0	0	0	0	0	0	0	0	0	0	0	0	0	0	0	0	0	0
Chr1_137467946	0	0	0	1	0	0	1	0	0	0	2	1	0	1	0	0	0	1	0	0	0	0	0	1	0	1	2	1	0	0	0	0	0	0	0	0	0	0	0	0	0	0	0	0	0	0	0	0	0
Chr1_137625355	0	0	0	1	0	0	1	0	0	0	2	1	0	1	0	0	0	0	0	0	0	0	0	1	0	1	2	1	0	0	0	0	0	0	0	0	0	0	0	0	0	0	0	0	0	0	0	0	0
Chr1_137739773	0	0	0	1	0	0	1	0	0	0	2	1	0	1	0	0	0	0	0	0	0	0	0	1	0	1	2	1	0	0	0	0	0	0	0	0	0	0	0	0	0	0	0	0	0	0	0	0	0
Chr1_137822133	0	0	0	1	0	0	1	0	0	0	2	1	0	1	0	0	0	0	0	0	0	0	0	1	0	1	2	1	0	0	0	0	0	0	0	0	0	0	0	0	0	0	0	0	0	0	0	0	0
Chr1_137996326	0	0	0	1	0	0	1	0	0	0	2	1	0	1	0	0	0	0	0	0	0	0	0	1	0	1	2	1	0	0	0	0	0	0	0	0	0	0	0	0	0	0	0	0	0	0	0	0	0
Chr1_138018387	0	0	0	1	0	0	1	0	0	0	2	1	0	1	0	0	0	0	0	0	0	0	0	1	0	1	2	1	0	0	0	0	0	0	0	0	0	0	0	0	0	0	0	0	0	0	0	0	0
Chr1_138285862	0	0	0	1	0	0	1	0	0	0	2	1	0	1	0	0	0	0	0	0	0	0	0	1	0	1	2	1	0	0	0	0	0	0	0	0	0	0	0	0	0	0	0	0	0	0	0	0	0
Chr1_138318497	0	0	0	1	0	0	1	0	0	0	2	1	0	1	0	0	0	0	0	0	0	0	0	1	0	1	2	1	0	0	0	0	0	0	0	0	0	0	0	0	0	0	0	0	0	0	0	0	0
Chr1_138640035	0	0	0	1	0	0	1	0	0	0	2	1	0	1	0	0	0	0	0	0	0	0	0	1	0	1	2	1	0	0	0	0	0	0	0	0	0	0	0	0	0	0	0	0	0	0	0	0	0
Chr1_138725082	0	0	0	2	0	0	2	0	0	0	2	2	0	2	0	0	0	0	0	0	0	0	0	2	0	2	2	2	0	0	0	0	0	0	0	0	0	0	0	0	0	0	0	0	0	0	0	0	0
Chr1_139434278	0	0	0	1	0	0	1	0	0	0	2	1	0	1	0	0	0	0	0	0	0	0	0	1	0	1	2	1	0	0	0	0	0	0	0	0	0	0	0	0	0	0	0	0	0	0	0	0	0
Chr1_139482284	0	0	0	1	0	0	1	0	0	0	2	1	0	1	0	0	0	0	0	0	0	0	0	1	0	1	2	1	0	0	0	0	0	0	0	0	0	0	0	0	0	0	0	0	0	0	0	0	0
Chr1_139598155	0	0	0	1	0	0	1	0	0	0	2	1	0	1	0	0	0	0	0	0	0	0	0	1	0	1	2	1	0	0	0	0	0	0	0	0	0	0	0	0	0	0	0	0	0	0	0	0	0
Chr1_139709555	0	0	0	1	0	0	1	0	0	0	2	1	0	1	0	0	0	0	0	0	0	0	0	1	0	1	2	1	0	0	0	0	0	0	0	0	0	0	0	0	0	0	0	0	0	0	0	0	0
Chr1_139858331	0	0	0	0	0	0	0	0	0	0	2	0	0	0	0	0	0	0	0	0	0	0	0	0	0	0	2	0	0	0	0	0	0	0	0	0	0	0	0	0	0	0	0	0	0	0	0	0	0
Chr1_139904609	0	0	0	1	0	0	1	0	0	0	2	1	0	1	0	0	0	0	0	0	0	0	0	1	0	1	2	1	0	0	0	0	0	0	0	0	0	0	0	0	0	0	0	0	0	0	0	0	0
Chr1_139916133	0	0	0	1	0	0	1	0	0	0	2	1	0	1	0	0	0	0	0	0	0	0	0	1	0	1	2	1	0	0	0	0	0	0	0	0	0	0	0	0	0	0	0	0	0	0	0	0	0
Chr1_140039684	0	0	0	1	0	0	1	0	0	0	2	1	0	1	0	0	0	0	0	0	0	0	0	1	0	1	2	1	0	0	0	0	0	0	0	0	0	0	0	0	0	0	0	0	0	0	0	0	0
Chr1_140180256	0	0	0	1	0	0	1	0	0	0	2	1	0	1	0	0	0	0	0	0	0	0	0	0	0	1	2	1	0	0	0	0	0	0	0	0	0	0	0	0	0	0	0	0	0	0	0	0	0
Chr1_140210837	0	0	0	1	0	0	1	0	0	0	2	1	0	1	0	0	0	0	0	0	0	0	0	1	0	1	2	1	0	0	0	0	0	0	0	0	0	0	0	0	0	0	0	0	0	0	0	0	0
Chr1_140932968	0	0	0	1	0	0	1	0	0	0	2	1	0	1	0	0	0	0	0	0	0	0	0	1	0	1	2	1	0	0	0	0	0	0	0	0	0	0	0	0	0	0	0	0	0	0	0	0	0
Chr1_140961922	0	0	0	1	0	0	1	0	0	0	2	1	0	1	0	0	0	0	0	0	0	0	0	1	0	1	2	1	0	0	0	0	0	0	0	0	0	0	0	0	0	0	0	0	0	0	0	0	0
Chr1_141275323	0	0	0	1	0	0	1	0	0	0	2	1	0	1	0	0	0	0	0	0	0	0	0	1	0	1	2	1	0	0	0	0	0	0	0	0	0	0	0	0	0	0	0	0	0	0	0	0	0
Chr1_141658329	0	0	0	1	0	0	1	0	0	0	2	1	0	1	0	0	0	0	0	0	0	0	0	1	0	1	2	1	0	0	0	0	0	0	0	0	0	0	0	0	0	0	0	0	0	0	0	0	0
Chr1_141928718	0	0	0	1	0	0	1	0	0	0	2	1	0	1	0	0	0	0	0	0	0	0	0	1	0	1	2	1	0	0	0	0	0	0	0	0	0	0	0	0	0	0	0	0	0	0	0	0	0
Chr1_142372254	0	0	0	1	0	0	1	0	0	0	2	1	0	1	0	0	0	0	0	0	0	0	0	1	0	1	2	1	0	0	0	0	0	0	0	0	0	0	0	0	0	0	0	0	0	0	0	0	0
Chr1_142382052	0	0	0	1	0	0	1	0	0	0	2	1	0	1	0	0	0	0	0	0	0	0	0	1	0	1	2	1	0	0	0	0	0	0	0	0	0	0	0	0	0	0	0	0	0	0	0	0	0
Chr1_142482463	0	0	0	1	0	0	1	0	0	0	2	1	0	1	0	0	0	0	0	0	0	0	0	1	0	0	2	1	0	0	0	0	0	0	0	0	0	0	0	0	0	0	0	0	0	0	0	0	0
Chr1_142515569	0	0	0	1	0	0	1	0	0	0	2	1	0	1	0	0	0	0	0	0	0	0	0	1	0	1	2	1	0	0	0	0	0	0	0	0	0	0	0	0	0	0	0	0	0	0	0	0	0
Chr1_142643466	0	0	0	2	0	0	2	0	0	0	2	2	0	2	0	0	0	0	0	0	0	0	0	2	0	2	2	2	0	0	0	0	0	0	0	0	0	0	0	0	0	0	0	0	0	0	0	0	0
Chr1_142708427	0	0	0	1	0	0	1	0	0	0	2	1	0	1	0	0	0	0	0	0	0	0	0	1	0	1	2	1	0	0	0	0	0	0	0	0	0	0	0	0	0	0	0	0	0	0	0	0	0
Chr1_142713124	0	0	0	1	0	0	1	0	0	0	2	1	0	1	0	0	0	1	0	0	0	0	0	1	0	1	2	1	0	0	0	0	0	0	0	0	0	0	0	0	0	0	0	0	0	0	0	0	0
Chr1_142968899	0	0	0	0	0	0	0	0	0	0	2	0	0	0	0	0	0	0	0	0	0	0	0	0	0	0	2	0	0	0	0	0	0	0	0	0	0	0	0	0	0	0	0	0	0	0	0	0	0
Chr1_143869647	0	0	0	1	0	0	1	0	0	0	2	1	0	1	0	0	0	0	0	0	0	0	0	1	0	1	2	1	0	0	0	0	0	0	0	0	0	0	0	0	0	0	0	0	0	0	0	0	0
Chr1_144050935	0	0	0	0	0	0	0	0	0	0	0	0	0	0	0	0	0	2	0	2	0	0	0	2	0	0	0	0	0	0	0	0	0	0	0	2	2	2	2	2	2	2	0	0	0	0	0	0	0
Chr1_144876029	0	0	0	1	0	0	1	0	0	0	2	1	0	1	0	0	0	0	0	0	0	0	0	1	0	1	2	1	0	0	0	0	0	0	0	0	0	0	0	0	0	0	0	0	0	0	0	0	0
Chr1_145161725	0	0	0	1	0	0	1	0	0	0	2	1	0	1	0	0	0	0	0	0	0	0	0	1	0	1	2	1	0	0	0	0	0	0	0	0	0	0	0	0	0	0	0	0	0	0	0	0	0
Chr1_145275727	0	0	0	1	0	0	1	0	0	0	2	1	0	1	0	0	0	0	0	0	0	0	0	1	0	1	2	1	0	0	0	0	0	0	0	0	0	0	0	0	0	0	0	0	0	0	0	0	0
Chr1_146083796	0	0	0	1	0	0	1	0	0	0	2	1	0	1	0	0	0	0	0	0	0	0	0	1	0	1	2	1	0	0	0	0	0	0	0	0	0	0	0	0	0	0	0	0	0	0	0	0	0
Chr1_146107212	0	0	0	2	0	0	2	0	0	0	2	2	0	2	0	0	0	0	0	0	0	0	0	2	0	2	2	2	0	0	0	0	0	0	0	0	0	0	0	0	0	0	0	0	0	0	0	0	0
Chr1_146203350	0	0	0	0	0	0	0	0	0	0	2	0	0	0	0	0	0	0	0	0	0	0	0	0	0	0	2	0	0	0	0	0	0	0	0	0	0	0	0	0	0	0	0	0	0	0	0	0	0
Chr1_146329013	0	0	0	1	0	0	1	0	0	0	2	1	0	1	0	0	0	0	0	0	0	0	0	1	0	1	2	1	0	0	0	0	0	0	0	0	0	0	0	0	0	0	0	0	0	0	0	0	0
Chr1_146379923	0	0	0	1	0	0	1	0	0	0	2	1	0	1	0	0	0	0	0	0	0	0	0	1	0	1	2	1	0	0	0	0	0	0	0	0	0	0	0	0	0	0	0	0	0	0	0	0	0
Chr1_146440669	0	0	0	0	0	0	0	0	0	0	0	0	0	0	0	2	0	0	0	0	0	0	2	2	0	2	2	2	2	0	0	0	0	0	0	0	2	0	0	0	2	2	0	0	0	0	0	0	0
Chr1_147051471	0	0	0	2	0	0	2	0	0	0	2	2	0	2	0	0	0	0	0	0	0	0	0	2	0	2	2	2	0	0	0	0	0	0	0	0	0	0	0	0	0	0	0	0	0	0	0	0	0
Chr1_147626685	0	0	0	0	0	0	0	0	0	0	2	1	0	0	2	2	2	2	2	2	2	2	2	1	0	0	2	1	0	0	0	0	0	0	0	0	0	0	0	0	0	0	2	2	2	2	0	2	0
Chr1_147912229	0	0	0	0	0	0	0	0	0	0	2	1	0	0	2	2	2	2	2	2	2	2	2	1	0	0	2	1	0	0	0	0	0	0	0	0	0	0	0	0	0	0	2	2	2	2	0	2	0
Chr1_147990047	0	0	0	2	0	0	2	0	0	0	2	2	0	2	0	0	0	0	0	0	0	0	0	2	0	2	2	2	0	0	0	0	0	0	0	0	0	0	0	0	0	0	0	0	0	0	0	0	0
Chr1_148334967	0	0	0	2	0	0	2	0	0	0	2	2	0	2	0	0	0	0	0	0	0	0	0	2	0	2	2	2	0	0	0	0	0	0	0	0	0	0	0	0	0	0	0	0	0	0	0	0	0
Chr1_148450519	0	0	0	1	0	0	1	0	0	0	2	1	0	1	0	0	0	0	0	0	0	0	0	1	0	1	2	1	0	0	0	0	0	0	0	0	0	0	0	0	0	0	0	0	0	0	0	0	0
Chr1_148455125	0	0	0	1	0	0	1	0	0	0	2	1	0	1	0	0	0	0	0	0	0	0	0	1	0	1	2	1	0	0	0	0	0	0	0	0	0	0	0	0	0	0	0	0	0	0	0	0	0
Chr1_148458078	0	0	0	2	0	0	2	0	0	0	2	2	0	0	0	0	0	0	0	0	0	0	0	2	0	2	2	2	0	0	0	0	0	0	0	0	0	0	0	0	0	0	0	0	0	0	0	0	0
Chr1_148557413	0	0	0	1	0	0	1	0	0	0	2	1	0	1	0	0	0	0	0	0	0	0	0	1	0	1	2	1	0	0	0	0	0	0	0	0	0	0	0	0	0	0	0	0	0	0	0	0	0
Chr1_148624031	0	0	0	1	0	0	1	0	0	0	2	1	0	1	0	0	0	0	0	0	0	0	0	1	0	1	2	1	0	0	0	0	0	0	0	0	0	0	0	0	0	0	0	0	0	0	0	0	0
Chr1_148872986	0	0	0	2	0	0	2	0	0	0	2	2	0	2	0	0	0	0	0	0	0	0	0	2	0	2	2	2	0	0	0	0	0	0	0	0	0	0	0	0	0	0	0	0	0	0	0	0	0
Chr1_149086628	0	0	0	0	0	0	0	0	2	0	0	0	0	1	0	0	0	0	0	0	0	0	0	2	2	0	0	0	0	0	0	0	0	0	0	0	2	2	2	0	0	2	0	0	0	0	0	0	2
Chr1_150024626	0	0	0	1	0	0	1	0	0	0	2	1	0	1	0	0	0	0	0	0	0	0	0	1	0	1	2	1	0	0	0	0	0	0	0	0	0	0	0	0	0	0	0	0	0	0	0	0	0
Chr1_150106382	0	0	0	1	0	0	1	0	0	0	2	1	0	1	0	0	0	0	0	0	0	0	0	1	0	1	2	1	0	0	0	0	0	0	0	0	0	0	0	0	0	0	0	0	0	0	0	0	0
Chr1_150109654	0	0	0	1	0	0	1	0	0	0	2	1	0	1	0	0	0	0	0	0	0	0	0	1	0	1	2	1	0	0	0	0	0	0	0	0	0	0	0	0	0	0	0	0	0	0	0	0	0
Chr1_150897580	0	0	0	1	0	0	1	0	0	0	2	1	0	1	0	0	0	0	0	0	0	0	0	1	0	1	2	1	0	0	0	0	0	0	0	0	0	0	0	0	0	0	0	0	0	0	0	0	0
Chr1_151031031	0	0	0	1	0	0	1	0	0	0	2	1	0	1	0	0	0	0	0	0	0	0	0	1	0	1	2	1	0	0	0	0	0	0	0	0	0	0	0	0	0	0	0	0	0	0	0	0	0
Chr1_151072203	0	0	0	1	0	0	1	0	0	0	2	1	0	1	0	0	0	0	0	0	0	0	0	1	0	1	2	1	0	0	0	0	0	0	0	0	0	0	0	0	0	0	0	0	0	0	0	0	0
Chr1_151091972	0	0	0	1	0	0	1	0	0	0	2	1	0	1	0	0	0	0	0	0	0	0	0	1	0	1	2	1	0	0	0	0	0	0	0	0	0	0	0	0	0	0	0	0	0	0	0	0	0
Chr1_151467534	0	0	0	1	0	0	1	0	0	0	2	1	0	1	0	0	0	0	0	0	0	0	0	1	0	1	2	1	0	0	0	0	0	0	0	0	0	0	0	0	0	0	0	0	0	0	0	0	0
Chr1_151709997	0	0	0	1	0	0	1	0	0	0	2	1	0	1	0	0	0	0	0	0	0	0	0	1	0	1	2	1	0	0	0	0	0	0	0	0	0	0	0	0	0	0	0	0	0	0	0	0	0
Chr1_151833321	0	0	0	0	0	0	0	0	0	0	2	0	0	0	0	0	0	0	0	0	0	0	0	0	0	0	2	0	0	0	0	0	0	0	0	0	0	0	0	0	0	0	0	0	0	0	0	0	0
Chr1_152069165	0	0	0	1	0	0	1	0	0	0	2	1	0	1	0	0	1	0	0	1	0	0	1	1	0	1	2	1	0	0	0	0	0	0	0	0	0	0	0	0	0	0	0	0	0	0	0	0	0
Chr1_152167916	0	0	0	1	0	0	1	0	0	0	2	1	0	1	0	0	0	0	0	0	0	0	0	1	0	1	2	1	0	0	0	0	0	0	0	0	0	0	0	0	0	0	0	0	0	0	0	0	0
Chr1_152910083	0	0	0	2	0	0	2	0	0	0	2	2	0	2	0	0	0	0	0	0	0	0	0	2	0	2	2	2	0	0	0	0	0	0	0	0	0	0	0	0	0	0	0	0	0	0	0	0	0
Chr1_153419360	0	0	0	1	0	0	1	0	0	0	2	1	0	1	0	0	0	0	0	0	0	0	0	1	0	1	2	1	0	0	0	0	0	0	0	0	0	0	0	0	0	0	0	0	0	0	0	0	0
Chr1_154080189	0	0	0	1	0	0	1	0	0	0	2	1	0	1	0	0	0	0	0	0	0	0	0	1	0	1	2	1	0	0	0	0	0	0	0	0	0	0	0	0	0	0	0	0	0	0	0	0	0
Chr1_154124544	0	0	0	1	0	0	1	0	0	0	2	1	0	1	0	0	1	0	0	0	0	0	0	1	0	1	2	1	0	0	0	0	0	0	0	0	0	0	0	0	0	0	0	0	0	0	0	0	0
Chr1_154282369	0	0	0	1	0	0	1	0	0	0	2	1	0	1	0	0	0	0	0	0	0	0	0	1	0	1	2	1	0	0	0	0	0	0	0	0	0	0	0	0	0	0	0	0	0	0	0	0	0
Chr1_154326343	0	0	0	1	0	0	1	0	0	0	2	1	0	1	0	0	0	0	0	0	0	0	0	1	0	1	2	1	0	0	0	0	0	0	0	0	0	0	0	0	0	0	0	0	0	0	0	0	0
Chr1_154357189	0	0	0	1	0	0	1	0	0	0	2	1	0	1	0	0	0	0	0	0	0	0	0	1	0	1	2	1	0	0	0	0	0	0	0	0	0	0	0	0	0	0	0	0	0	0	0	0	0
Chr1_154729554	0	0	0	0	0	0	0	0	0	0	2	0	0	2	0	0	0	0	0	0	0	0	0	0	0	0	0	0	0	0	0	0	0	0	0	0	0	0	0	0	0	0	0	0	0	0	0	0	0
Chr1_154941914	0	0	0	1	0	0	1	0	0	0	2	1	0	1	0	0	0	0	0	0	0	0	0	1	0	0	0	0	0	0	0	0	0	0	0	0	0	0	0	0	0	0	0	0	0	0	0	0	0
Chr1_154952909	0	0	0	1	0	0	1	0	0	0	2	1	0	1	0	0	0	0	0	0	0	0	0	1	0	0	0	0	0	0	0	0	0	0	0	0	0	0	0	0	0	0	0	0	0	0	0	0	0
Chr1_154952990	0	0	0	1	0	0	1	0	0	0	2	1	0	1	0	0	0	0	0	0	0	0	0	1	0	0	0	0	0	0	0	0	0	0	0	0	0	0	0	0	0	0	0	0	0	0	0	0	0
Chr1_154954242	0	0	0	1	0	0	1	0	0	0	2	1	0	1	0	0	0	0	0	0	0	0	0	1	0	0	0	0	0	0	0	0	0	0	0	0	0	0	0	0	0	0	0	0	0	0	0	0	0
Chr1_154996107	0	0	0	1	0	0	1	0	0	0	2	1	0	1	0	0	0	0	0	0	0	0	0	1	0	0	0	0	0	0	0	0	0	0	0	0	0	0	0	0	0	0	0	0	0	0	0	0	0
Chr1_155044190	0	0	0	1	0	0	1	0	0	0	2	1	0	1	0	0	0	0	0	0	0	0	0	1	0	0	0	0	0	0	0	0	0	0	0	0	0	0	0	0	0	0	0	0	0	0	0	0	0
Chr1_155449789	0	0	0	1	0	0	1	0	0	0	2	1	0	1	0	0	0	0	0	0	0	0	0	1	0	0	0	0	0	0	0	0	0	0	0	0	0	0	0	0	0	0	0	0	0	0	0	0	0
Chr1_155470563	0	0	0	1	0	0	1	0	0	0	2	1	0	1	0	0	0	0	0	0	0	0	0	1	0	0	0	0	0	0	0	0	0	0	0	0	0	0	0	0	0	0	0	0	0	0	0	0	0
Chr1_155520650	0	0	0	1	0	0	1	0	0	0	2	1	0	1	0	1	0	0	0	0	0	0	0	1	0	0	0	0	0	0	0	0	0	0	0	0	0	0	0	0	0	0	0	0	0	0	0	0	0
Chr1_155634704	0	0	0	1	0	0	1	0	0	0	2	1	0	1	0	0	0	0	0	0	0	0	0	1	0	0	0	0	0	0	0	0	0	0	0	0	0	0	0	0	0	0	0	0	0	0	0	0	0
Chr1_155679711	0	0	0	1	0	0	1	0	0	0	2	1	0	1	0	0	0	0	0	0	0	0	0	1	0	0	0	0	0	0	0	0	0	0	0	0	0	0	0	0	0	0	0	0	0	0	0	0	0
Chr1_155933928	0	0	0	0	0	0	0	0	0	0	2	0	0	0	0	0	0	0	0	0	0	0	0	0	0	0	0	0	0	0	0	0	0	0	0	0	0	0	0	0	0	0	0	0	0	0	0	0	0
Chr1_156210881	0	0	0	1	0	0	1	0	0	0	2	1	0	1	0	0	0	0	0	0	0	0	0	1	0	0	0	0	0	0	0	0	0	0	0	0	0	0	0	0	0	0	0	0	0	0	0	0	0
Chr1_156215727	0	0	0	0	0	0	0	0	0	0	2	0	0	0	0	0	0	0	0	0	0	0	0	0	0	0	0	0	0	0	0	0	0	0	0	0	0	0	0	0	0	0	0	0	0	0	0	0	0
Chr1_156581335	0	0	0	1	0	0	1	0	0	0	2	1	0	1	0	0	0	0	0	0	0	0	0	1	0	0	0	0	0	0	0	0	0	0	0	0	0	0	0	0	0	0	0	0	0	0	0	0	0
Chr1_156788430	0	0	0	1	0	0	1	0	0	0	2	1	0	1	0	0	0	0	0	0	0	0	0	1	0	0	0	0	0	0	0	0	0	0	0	0	0	0	0	0	0	0	0	0	0	0	0	0	0
Chr1_157070016	0	0	0	1	0	0	1	0	0	0	2	1	0	1	0	0	0	0	0	0	0	0	0	1	0	0	0	0	0	0	0	0	0	0	0	0	0	0	0	0	0	0	0	0	0	0	0	0	0
Chr1_157107638	0	0	0	1	0	0	1	0	0	0	2	1	0	1	0	0	0	0	0	0	0	0	0	1	0	0	0	0	0	0	0	0	0	0	0	0	0	0	0	0	0	0	0	0	0	0	0	0	0
Chr1_157109957	0	0	0	1	0	0	1	0	0	0	2	1	0	1	0	0	0	0	0	0	0	0	0	1	0	0	0	0	0	0	0	0	0	0	0	0	0	0	0	0	0	0	0	0	0	0	0	0	0
Chr1_157129230	0	0	0	1	0	0	1	0	0	0	2	1	0	1	0	0	0	0	0	0	0	0	0	1	0	0	0	0	0	0	0	0	0	0	0	0	0	0	0	0	0	0	0	0	0	0	0	0	0
Chr1_157138294	0	0	0	1	0	0	1	0	0	0	2	1	0	1	0	0	0	0	0	0	0	0	0	1	0	0	0	0	0	0	0	0	0	0	0	0	0	0	0	0	0	0	0	0	0	0	0	0	0
Chr1_157140274	0	0	0	1	0	0	1	0	0	0	2	1	0	1	0	0	0	0	0	0	0	0	0	1	0	0	0	0	0	0	0	0	0	0	0	0	0	0	0	0	0	0	0	0	0	0	0	0	0
Chr1_157283540	0	0	0	2	0	0	2	0	0	0	2	2	0	2	0	0	0	0	0	0	0	0	0	2	0	0	0	0	0	0	0	0	0	0	0	0	0	0	0	0	0	0	0	0	0	0	0	0	0
Chr1_157285523	0	0	0	1	0	0	1	0	0	0	2	1	0	1	0	0	0	0	0	0	0	0	0	1	0	0	0	0	0	0	0	0	0	0	0	0	0	0	0	0	0	0	0	0	0	0	0	0	0
Chr1_157395023	0	0	0	2	0	0	2	0	0	0	2	2	0	2	0	0	0	0	0	0	0	0	0	2	0	0	0	0	0	0	0	0	0	0	0	0	0	0	0	0	0	0	0	0	0	0	0	0	0
Chr1_157475390	0	0	0	1	0	0	1	0	0	0	2	1	0	1	0	0	0	0	0	0	0	0	0	1	0	0	0	0	0	0	0	0	0	0	0	0	0	0	0	0	0	0	0	0	0	0	0	0	0
Chr1_157523129	0	0	0	1	0	0	1	0	0	0	2	1	0	1	0	0	0	0	0	0	0	0	0	1	0	0	0	0	0	0	0	0	0	0	0	0	0	0	0	0	0	0	0	0	0	0	0	0	0
Chr1_157926220	0	0	0	1	0	0	1	0	0	0	2	1	0	1	0	0	0	0	0	0	0	0	0	1	0	0	0	0	0	0	0	0	0	0	0	0	0	0	0	0	0	0	0	0	0	0	0	0	0
Chr1_157978544	0	0	0	1	0	0	1	0	0	0	2	1	0	1	0	0	0	0	0	0	0	0	0	1	0	0	0	0	0	0	0	0	0	0	0	0	0	0	0	0	0	0	0	0	0	0	0	0	0
Chr1_158050976	0	0	0	1	0	0	1	0	0	0	2	1	0	1	0	0	0	0	0	0	0	0	0	1	0	0	0	0	0	0	0	0	0	0	0	0	0	0	0	0	0	0	0	0	0	0	0	0	0
Chr1_158185258	0	0	0	1	0	0	1	0	0	0	2	1	0	1	0	0	0	0	0	0	0	0	0	1	0	0	0	0	0	0	0	0	0	0	0	0	0	0	0	0	0	0	0	0	0	0	0	0	0
Chr1_158229948	0	0	0	1	0	0	1	0	0	0	2	1	0	1	0	0	0	0	0	0	0	0	0	1	0	0	0	0	0	0	0	0	0	0	0	0	0	0	0	0	0	0	0	0	0	0	0	0	0
Chr1_158377963	0	0	0	1	0	0	1	0	0	0	2	1	0	1	0	0	0	0	0	0	0	0	0	1	0	0	0	0	0	0	0	0	0	0	0	0	0	0	0	0	0	0	0	0	0	0	0	0	0
Chr1_158480373	0	0	0	1	0	0	1	0	0	0	2	1	0	1	0	0	0	0	0	0	0	0	0	1	0	0	0	0	0	0	0	0	0	0	0	0	0	0	0	0	0	0	0	0	0	0	0	0	0
Chr1_158483447	0	0	0	1	0	0	1	0	0	0	2	1	0	1	0	0	0	0	0	0	0	0	0	1	0	0	0	0	0	0	0	0	0	0	0	0	0	0	0	0	0	0	0	0	0	0	0	0	0
Chr1_158692971	0	0	0	1	0	0	1	0	0	0	2	1	0	1	0	0	1	0	0	0	0	0	0	1	0	0	0	0	0	0	0	0	0	0	0	0	0	0	0	0	0	0	0	0	0	0	0	0	0
Chr1_158736413	0	0	0	1	0	0	1	0	0	0	2	1	0	1	0	0	0	0	0	0	0	0	0	1	0	0	0	0	0	0	0	0	0	0	0	0	0	0	0	0	0	0	0	0	0	0	0	0	0
Chr1_158848722	0	0	0	1	0	0	1	0	0	0	2	1	0	1	0	0	0	0	0	0	0	0	0	1	0	0	0	0	0	0	0	0	0	0	0	0	0	0	0	0	0	0	0	0	0	0	0	0	0
Chr1_159052618	0	0	0	2	0	0	2	0	0	0	2	2	0	2	0	0	0	0	0	0	0	0	0	2	0	0	0	0	0	0	0	0	0	0	0	0	0	0	0	0	0	0	0	0	0	0	0	0	0
Chr1_159103916	0	0	0	2	0	0	2	0	0	0	2	2	0	2	0	0	0	0	0	0	0	0	0	2	0	0	0	0	0	0	0	0	0	0	0	0	0	0	0	0	0	0	0	0	0	0	0	0	0
Chr1_159276461	0	0	0	1	0	0	1	0	0	0	2	1	0	1	0	0	0	0	0	0	0	0	0	1	0	0	0	0	0	0	0	0	0	0	0	0	0	0	0	0	0	0	0	0	0	0	0	0	0
Chr1_159589514	0	0	0	1	0	0	1	0	0	0	2	1	0	1	0	0	0	0	0	0	0	0	0	1	0	0	0	0	0	0	0	0	0	0	0	0	0	0	0	0	0	0	0	0	0	0	0	0	0
Chr1_159898283	0	0	0	1	0	0	1	0	0	0	2	1	0	1	0	0	0	0	0	0	0	0	0	1	0	0	0	0	0	0	0	0	0	0	0	0	0	0	0	0	0	0	0	0	0	0	0	0	0
Chr1_160080011	0	0	0	1	0	0	1	0	0	0	2	1	0	1	0	0	0	0	0	0	0	0	0	1	0	0	0	0	0	0	0	0	0	0	0	0	0	0	0	0	0	0	0	0	0	0	0	0	0
Chr1_160223741	0	0	0	1	0	0	1	0	0	0	2	1	0	1	0	0	0	0	0	0	0	0	0	1	0	0	0	0	0	0	0	0	0	0	0	0	0	0	0	0	0	0	0	0	0	0	0	0	0
Chr1_160283859	0	0	0	1	0	0	1	0	0	0	2	1	0	1	0	0	0	0	0	0	0	0	0	1	0	0	0	0	0	0	0	0	0	0	0	0	0	0	0	0	0	0	0	0	0	0	0	0	0
Chr1_160450794	0	0	0	1	0	0	1	0	0	0	2	1	0	1	0	0	0	0	0	0	0	0	0	1	0	0	0	0	0	0	0	0	0	0	0	0	0	0	0	0	0	0	0	0	0	0	0	0	0
Chr1_160679603	0	0	0	1	0	0	1	0	0	0	2	1	0	1	0	0	0	0	0	0	0	0	0	1	0	0	0	0	0	0	0	0	0	0	0	0	0	0	0	0	0	0	0	0	0	0	0	0	0
Chr1_160680624	0	0	0	1	0	0	1	0	0	0	2	1	0	1	0	0	0	0	0	0	0	0	0	1	0	0	0	0	0	0	0	0	0	0	0	0	0	0	0	0	0	0	0	0	0	0	0	0	0
Chr1_160818960	0	0	0	1	0	0	1	0	0	0	2	1	0	1	0	0	0	0	0	0	0	0	0	1	0	0	0	0	0	0	0	0	0	0	0	0	0	0	0	0	0	0	0	0	0	0	0	0	0
Chr1_160895431	0	0	0	1	0	0	1	0	0	0	2	1	0	1	0	0	0	0	0	0	0	0	0	1	0	0	0	0	0	0	0	0	0	0	0	0	0	0	0	0	0	0	0	0	0	0	0	0	0
Chr1_160954795	0	0	0	1	0	0	1	0	0	0	2	1	0	1	0	0	0	0	0	0	0	0	0	1	0	0	0	0	0	0	0	0	0	0	0	0	0	0	0	0	0	0	0	0	0	0	0	0	0
Chr1_160993182	0	0	0	2	0	0	2	0	0	0	2	2	0	2	0	0	0	0	0	0	0	0	0	2	0	0	0	0	0	0	0	0	0	0	0	0	0	0	0	0	0	0	0	0	0	0	0	0	0
Chr1_161080152	0	0	0	1	0	0	1	0	0	0	1	1	0	1	0	0	0	0	0	0	0	0	0	1	0	0	0	0	0	0	0	0	0	0	0	0	0	0	0	0	0	0	0	0	0	0	0	0	0
Chr1_161272646	0	0	0	1	0	0	1	0	0	0	1	1	0	1	0	0	0	0	0	0	0	0	0	1	0	0	0	0	0	0	0	0	0	0	0	0	0	0	0	0	0	0	0	0	0	0	0	0	0
Chr1_161456815	0	0	0	1	0	0	1	0	0	0	1	1	0	1	0	0	0	0	0	0	0	0	0	1	0	0	0	0	0	0	0	0	0	0	0	0	0	0	0	0	0	0	0	0	0	0	0	0	0
Chr1_161471449	0	0	0	1	0	0	1	0	0	0	1	1	0	1	0	0	0	0	0	0	0	0	0	1	0	0	0	0	0	0	0	0	0	0	0	0	0	0	0	0	0	0	0	0	0	0	0	0	0
Chr1_161706206	0	0	0	2	0	0	2	0	0	0	2	2	0	2	0	0	0	0	0	0	0	0	0	2	0	0	0	0	0	0	0	0	0	0	0	0	0	0	0	0	0	0	0	0	0	0	0	0	0
Chr1_161899936	0	0	0	1	0	0	1	0	0	0	1	1	0	1	0	0	0	0	0	1	0	0	1	1	0	0	0	0	0	0	0	0	0	0	0	0	0	0	0	0	0	0	0	0	0	0	0	0	0
Chr1_161938738	0	0	0	1	0	0	1	0	0	0	1	1	0	1	0	0	0	0	0	0	0	0	0	1	0	0	0	0	0	0	0	0	0	0	0	0	0	0	0	0	0	0	0	0	0	0	0	0	0
Chr1_162267119	0	0	0	1	0	0	1	0	0	0	1	1	0	1	0	0	0	0	0	0	0	0	0	1	0	0	0	0	0	0	0	0	0	0	0	0	0	0	0	0	0	0	0	0	0	0	0	0	0
Chr1_162279925	0	0	0	1	0	0	1	0	0	0	1	1	0	1	0	0	0	0	0	0	0	0	0	1	0	0	0	0	0	0	0	0	0	0	0	0	0	0	0	0	0	0	0	0	0	0	0	0	0
Chr1_162429037	0	0	0	1	0	0	1	0	0	0	1	1	0	1	0	0	0	0	0	0	0	0	0	1	0	0	0	0	0	0	0	0	0	0	0	0	0	0	0	0	0	0	0	0	0	0	0	0	0
Chr1_162542042	0	0	0	1	0	0	1	0	0	0	1	1	0	1	0	0	0	0	0	0	0	0	0	1	0	0	0	0	0	0	0	0	0	0	0	0	0	0	0	0	0	0	0	0	0	0	0	0	0
Chr1_162595316	0	0	0	1	0	0	1	0	0	0	1	1	0	1	0	0	0	0	0	0	0	0	0	1	0	0	0	0	0	0	0	0	0	0	0	0	0	0	0	0	0	0	0	0	0	0	0	0	0
Chr1_162723944	0	0	0	1	0	0	1	0	0	0	1	1	0	1	0	0	0	0	0	0	0	0	0	1	0	0	0	0	0	0	0	0	0	0	0	0	0	0	0	0	0	0	0	0	0	0	0	0	0
Chr1_162771136	0	0	0	0	0	0	0	0	0	0	0	0	0	0	0	0	0	0	0	0	0	0	0	0	0	0	0	0	0	0	0	0	0	0	0	0	0	0	0	0	0	0	0	0	0	0	0	0	0
Chr1_162919875	0	0	0	1	0	0	1	0	0	0	1	1	0	1	0	0	0	0	0	0	0	0	0	1	0	0	0	0	0	0	0	0	0	0	0	0	0	0	0	0	0	0	0	0	0	0	0	0	0
Chr1_164489497	0	0	0	1	0	0	1	0	0	0	1	1	0	1	0	0	0	0	0	0	0	0	0	1	0	0	0	0	0	0	0	0	0	0	0	0	0	0	0	0	0	0	0	0	0	0	0	0	0
Chr1_164505903	0	0	0	1	0	0	1	0	0	0	1	1	0	1	0	0	0	0	0	0	0	0	0	1	0	0	0	0	0	0	0	0	0	0	0	0	0	0	0	0	0	0	0	0	0	0	0	0	0
Chr1_164805294	0	0	0	1	0	0	1	0	0	0	1	1	0	1	0	0	0	0	0	0	0	0	0	1	0	0	0	0	0	0	0	0	0	0	0	0	0	0	0	0	0	0	0	0	0	0	0	0	0
Chr1_164812497	0	0	0	1	0	0	1	0	0	0	1	1	0	1	0	0	0	0	0	0	0	0	0	1	0	0	0	0	0	0	0	0	0	0	0	0	0	0	0	0	0	0	0	0	0	0	0	0	0
Chr1_164812542	0	0	0	1	0	0	1	0	0	0	2	1	0	1	0	0	0	0	0	0	0	0	0	1	0	0	0	0	0	0	0	0	0	0	0	0	0	0	0	0	0	0	0	0	0	0	0	0	0
Chr1_164909954	0	0	0	1	0	0	1	0	0	0	1	1	0	1	0	0	0	0	0	0	0	0	0	1	0	0	0	0	0	0	0	0	0	0	0	0	0	0	0	0	0	0	0	0	0	0	0	0	0
Chr1_164954536	0	0	0	1	0	0	1	0	0	0	1	1	0	1	0	0	0	0	0	0	0	0	0	1	0	0	0	0	0	0	0	0	0	0	0	0	0	0	0	0	0	0	0	0	0	0	0	0	0
Chr1_165073695	0	0	0	1	0	0	1	0	0	0	1	1	0	1	0	0	0	0	0	0	0	0	0	1	0	0	0	0	0	0	0	0	0	0	0	0	0	0	0	0	0	0	0	0	0	0	0	0	0
Chr1_165085785	0	0	0	1	0	0	1	0	0	0	1	1	0	1	0	0	0	0	0	0	0	0	0	1	0	0	0	0	0	0	0	0	0	0	0	0	0	0	0	0	0	0	0	0	0	0	0	0	0
Chr1_165090541	0	0	0	1	0	0	1	0	0	0	1	1	0	1	0	0	0	0	0	0	0	0	0	1	0	0	0	0	0	0	0	0	0	0	0	0	0	0	0	0	0	0	0	0	0	0	0	0	0
Chr1_165249364	0	0	0	0	0	0	0	0	0	0	0	0	0	0	0	0	0	0	0	0	0	0	0	0	0	0	0	0	0	0	0	0	0	0	0	0	0	0	0	0	0	0	0	0	0	0	0	0	0
Chr1_165376379	0	0	0	0	0	0	0	0	0	0	2	2	2	2	2	0	0	0	0	0	0	0	0	0	0	0	0	0	0	0	0	0	0	0	0	2	2	0	0	0	2	0	0	0	0	0	0	0	0
Chr1_165405945	0	0	0	1	0	0	1	0	0	0	1	1	0	1	0	0	0	0	0	0	0	0	0	1	0	0	0	0	0	0	0	0	0	0	0	0	0	0	0	0	0	0	0	0	0	0	0	0	0
Chr1_165455838	0	0	0	0	0	0	0	0	0	0	0	0	0	0	0	0	0	0	0	0	0	0	0	0	0	0	0	0	0	0	0	0	0	0	0	0	0	0	0	0	0	0	0	0	0	0	0	0	0
Chr1_165510926	0	0	0	1	0	0	1	0	0	0	1	1	0	1	0	0	0	0	0	0	0	0	0	1	0	0	0	0	0	0	0	0	0	0	0	0	0	0	0	0	0	0	0	0	0	0	0	0	0
Chr1_165617504	0	0	0	1	0	0	1	0	0	0	1	1	0	1	0	0	0	0	0	0	0	0	0	1	0	0	0	0	0	0	0	0	0	0	0	0	0	0	0	0	0	0	0	0	0	0	0	0	0
Chr1_165646135	0	0	0	1	0	0	1	0	0	0	1	1	0	1	0	0	0	0	0	0	0	0	0	1	0	0	0	0	0	0	0	0	0	0	0	0	0	0	0	0	0	0	0	0	0	0	0	0	0
Chr1_165818747	0	0	0	1	0	0	1	0	0	0	1	1	0	1	0	0	0	0	0	0	0	0	0	1	0	0	0	0	0	0	1	0	0	0	0	0	0	0	0	0	0	0	0	0	0	0	0	0	0
Chr1_165995225	0	0	0	1	0	0	1	0	0	0	1	1	0	1	0	0	0	0	0	0	0	0	0	1	0	0	0	0	0	0	0	0	0	0	0	0	0	0	0	0	0	0	0	0	0	0	0	0	0
Chr1_166107794	0	0	0	1	0	0	1	0	0	0	1	1	0	1	0	0	1	1	0	1	0	0	1	1	0	0	0	0	0	0	0	0	0	0	0	0	0	0	0	0	0	0	0	0	0	0	0	0	0
Chr1_166241031	0	0	0	1	0	0	1	0	0	0	1	1	0	1	0	0	0	0	0	0	0	0	0	1	0	0	0	0	0	0	0	0	0	0	0	0	0	0	0	0	0	0	0	0	0	0	0	0	0
Chr1_166341147	0	0	0	1	0	0	1	0	0	0	1	1	0	1	0	0	0	0	0	0	0	0	0	1	0	0	0	0	0	0	0	0	0	0	0	0	0	0	0	0	0	0	0	0	0	0	0	0	0
Chr1_166379189	0	0	0	1	0	0	1	0	0	0	1	1	0	1	0	0	0	0	0	0	0	0	0	1	0	0	0	0	0	0	0	0	0	0	0	0	0	0	0	0	0	0	0	0	0	0	0	0	0
Chr1_166379692	0	0	0	1	0	0	1	0	0	0	1	1	0	1	0	0	0	0	0	0	0	0	0	1	0	0	0	0	0	0	0	0	0	0	0	0	0	0	0	0	0	0	0	0	0	0	0	0	0
Chr1_166382885	0	0	0	1	0	0	1	0	0	0	1	1	0	1	0	0	0	0	0	0	0	0	0	1	0	0	0	0	0	0	0	0	0	0	0	0	0	0	0	0	0	0	0	0	0	0	0	0	0
Chr1_166551378	0	0	0	1	0	0	1	0	0	0	1	1	0	1	0	0	0	0	0	0	0	0	0	1	0	0	0	0	0	0	1	0	0	0	0	0	0	0	0	0	0	0	0	0	0	0	0	0	0
Chr1_166667484	0	0	0	1	0	0	1	0	0	0	1	1	0	1	0	0	0	0	0	0	0	0	0	1	0	0	0	0	0	0	0	0	0	0	0	0	0	0	0	0	0	0	0	0	0	0	0	0	0
Chr1_166703725	0	0	0	1	0	0	1	0	0	0	1	1	0	1	0	0	0	0	0	1	0	0	1	1	0	0	0	0	0	0	0	0	0	0	0	0	0	0	0	0	0	0	0	0	0	0	0	0	0
Chr1_166785842	0	0	0	1	0	0	1	0	0	0	1	1	0	1	0	0	0	0	0	0	0	0	0	1	0	0	0	0	0	0	0	0	0	0	0	0	0	0	0	0	0	0	0	0	0	0	0	0	0
Chr1_166928400	0	0	0	1	0	0	1	0	0	0	1	1	0	1	0	0	0	0	0	0	0	0	0	1	0	0	0	0	0	0	0	0	0	0	0	0	0	0	0	0	0	0	0	0	0	0	0	0	0
Chr1_166960453	0	0	0	1	0	0	1	0	0	0	1	1	0	1	0	0	0	0	0	0	0	0	0	1	0	0	0	0	0	0	0	0	0	0	0	0	0	0	0	0	0	0	0	0	0	0	0	0	0
Chr1_167517455	0	0	0	1	0	0	1	0	0	0	1	1	0	1	0	0	0	0	0	0	0	0	0	1	0	0	0	0	0	0	0	0	0	0	0	0	0	0	0	0	0	0	0	0	0	0	0	0	0
Chr1_167898722	0	0	0	1	0	0	1	0	0	0	1	1	0	1	0	0	0	0	0	0	0	0	0	1	0	0	0	0	0	0	0	0	0	0	0	0	0	0	0	0	0	0	0	0	0	0	0	0	0
Chr1_168256092	0	0	0	1	0	0	1	0	0	0	1	1	0	1	0	0	0	0	0	0	0	0	0	1	0	0	0	0	0	0	0	0	0	0	0	0	0	0	0	0	0	0	0	0	0	0	0	0	0
Chr1_168410770	0	0	0	1	0	0	1	0	0	0	1	1	0	1	0	0	0	0	0	0	0	0	0	1	0	0	0	0	0	0	0	0	0	0	0	0	0	0	0	0	0	0	0	0	0	0	0	0	0
Chr1_168533820	0	0	0	1	0	0	1	0	0	0	1	1	0	1	0	0	0	0	0	0	0	0	0	1	0	0	0	0	0	0	0	0	0	0	0	0	0	0	0	0	0	0	0	0	0	0	0	0	0
Chr1_168781384	0	0	0	1	0	0	1	0	0	0	1	1	0	1	0	0	0	0	0	0	0	0	0	1	0	0	0	0	0	0	0	0	0	0	0	0	0	0	0	0	0	0	0	0	0	0	0	0	0
Chr1_168880111	0	0	0	1	0	0	1	0	0	0	1	1	0	1	0	0	0	0	0	0	0	0	0	1	0	0	0	0	0	0	0	0	0	0	0	0	0	0	0	0	0	0	0	0	0	0	0	0	0
Chr1_169255818	0	0	0	1	0	0	1	0	0	0	1	1	0	1	0	0	0	0	0	0	0	0	0	1	0	0	0	0	0	0	0	0	0	0	0	0	0	0	0	0	0	0	0	0	0	0	0	0	0
Chr1_169427313	0	0	0	1	0	0	1	0	0	0	1	1	0	1	0	0	0	0	0	0	0	0	0	1	0	0	0	0	0	0	0	0	0	0	0	0	0	0	0	0	0	0	0	0	0	0	0	0	0
Chr1_169565470	0	0	0	1	0	0	1	0	0	0	1	1	0	1	0	0	0	0	0	0	0	0	0	1	0	0	0	0	0	0	0	0	0	0	0	0	0	0	0	0	0	0	0	0	0	0	0	0	0
Chr1_169738761	0	0	0	1	0	0	1	0	0	0	1	1	0	1	0	0	0	0	0	0	0	0	0	1	0	0	0	0	0	0	0	0	0	0	0	0	0	0	0	0	0	0	0	0	0	0	0	0	0
Chr1_170303505	0	0	0	1	0	0	1	0	0	0	1	1	0	1	0	0	0	0	0	0	0	0	0	1	0	0	0	0	0	0	0	0	0	0	0	0	0	0	0	0	0	0	0	0	0	0	0	0	0
Chr1_170303746	0	0	0	1	0	0	1	0	0	0	1	1	0	1	0	0	0	0	0	0	0	0	0	1	0	0	0	0	0	0	0	0	0	0	0	0	0	0	0	0	0	0	0	0	0	0	0	0	0
Chr1_170691678	0	0	0	1	0	0	1	0	0	0	1	1	0	1	0	0	0	0	0	0	0	0	0	1	0	0	0	0	0	0	0	0	0	0	0	0	0	0	0	0	0	0	0	0	1	0	0	0	0
Chr1_170805696	0	0	0	1	0	0	1	0	0	0	1	1	0	1	0	0	0	0	0	0	0	0	0	1	0	0	0	0	0	0	0	0	0	0	0	0	0	0	0	0	0	0	0	0	1	0	0	0	0
Chr1_170851760	0	0	0	1	0	0	1	0	0	0	1	1	0	1	0	0	0	0	0	0	0	0	0	1	0	0	0	0	0	0	0	0	0	0	0	0	0	0	0	0	0	0	0	0	1	0	0	0	0
Chr1_171607418	0	0	0	1	0	0	1	0	0	0	1	1	1	1	0	0	0	0	0	0	0	0	0	1	0	0	0	0	0	0	0	0	0	0	0	0	0	0	0	0	0	0	0	0	1	0	0	0	0
Chr1_171781205	0	0	0	1	0	0	1	0	0	0	1	1	1	1	0	0	0	0	0	0	0	0	0	1	0	0	0	0	0	0	0	0	0	0	0	0	0	0	0	0	0	0	0	0	1	0	0	0	0
Chr1_171873347	0	0	0	1	0	0	1	0	0	0	1	1	1	1	0	0	0	0	0	0	0	0	0	1	0	0	0	0	0	0	0	0	0	0	0	0	0	0	0	0	0	0	0	0	1	0	0	0	0
Chr1_172021498	0	0	0	1	0	0	1	0	0	0	1	1	1	1	0	0	0	0	0	0	0	0	0	1	0	0	0	0	0	0	0	0	0	0	0	0	0	0	0	0	0	0	0	0	1	0	0	0	0
Chr1_172021749	0	0	0	1	0	0	1	0	0	0	1	1	1	1	0	0	0	0	0	0	0	0	0	1	0	0	0	0	0	0	0	0	0	0	0	0	0	0	0	0	0	0	0	0	1	0	0	0	0
Chr1_172236176	0	0	0	1	0	0	1	0	0	0	1	1	1	1	0	0	0	0	0	0	0	0	0	1	0	0	0	0	0	0	0	0	0	0	0	0	0	0	0	0	0	0	0	0	1	0	0	0	0
Chr1_172280675	0	0	0	1	0	0	1	0	0	0	1	1	1	1	0	0	0	0	0	0	0	0	0	1	0	0	0	0	0	0	0	0	0	0	0	0	0	0	0	0	0	0	0	0	1	0	0	0	0
Chr1_172283355	0	0	0	1	0	0	1	0	0	0	1	1	1	1	0	0	0	0	0	0	0	0	0	1	0	0	0	0	0	0	0	0	0	0	0	0	0	0	0	0	0	0	0	0	1	0	0	0	0
Chr1_172640134	0	0	0	2	0	0	2	0	0	0	2	2	2	2	0	0	0	0	0	0	0	0	0	2	0	0	0	0	0	0	0	0	0	0	0	0	0	0	0	0	0	0	0	0	2	0	0	0	0
Chr1_172689982	0	0	0	2	0	0	2	0	0	0	2	2	2	2	0	0	0	0	0	0	0	0	0	2	0	0	0	0	0	0	0	0	0	0	0	0	0	0	0	0	0	0	0	0	2	0	0	0	0
Chr1_172752437	0	0	0	1	0	0	1	0	0	0	1	1	1	1	0	0	0	0	0	0	0	0	0	1	0	0	0	0	0	0	0	0	0	0	0	0	0	0	0	0	0	0	0	0	1	0	0	0	0
Chr1_172785774	0	0	0	1	0	0	1	0	0	0	1	1	1	1	0	0	0	0	0	0	0	0	0	1	0	0	0	0	0	0	0	0	0	0	0	0	0	0	0	0	0	0	0	0	1	0	0	0	0
Chr1_172906812	0	0	0	1	0	0	1	0	0	0	1	1	1	1	0	0	0	0	0	0	0	0	0	2	0	0	0	0	0	0	0	0	0	0	0	0	0	0	0	0	0	0	0	0	1	0	0	0	0
Chr1_173099396	0	0	0	1	0	0	1	0	0	0	1	1	1	1	0	0	0	0	0	0	0	0	0	2	0	0	0	0	0	0	0	0	0	0	0	0	0	0	0	0	0	0	0	0	1	0	0	0	0
Chr1_173214348	0	0	0	1	0	0	1	0	0	0	1	1	1	1	0	0	0	0	0	0	0	0	0	2	0	0	0	0	0	0	0	0	0	0	0	0	0	0	0	0	0	0	0	0	1	0	0	0	0
Chr1_173279961	0	0	0	1	0	0	1	0	0	0	1	1	1	1	0	0	0	0	0	0	0	0	0	2	0	0	0	0	0	0	0	0	0	0	0	0	0	0	0	0	0	0	0	0	1	0	0	0	0
Chr1_173899787	0	0	0	1	0	0	1	0	0	0	1	1	1	1	0	0	0	0	0	0	0	0	0	2	0	0	0	0	0	0	0	0	0	0	0	0	0	0	0	0	0	0	0	0	0	0	0	0	0
Chr1_174060338	0	0	0	1	0	0	1	0	0	0	1	1	1	1	0	0	0	0	0	0	0	0	0	2	0	0	0	0	0	0	0	0	0	0	0	0	0	0	0	0	0	0	0	0	0	0	0	0	0
Chr1_174226830	0	0	0	2	0	0	2	0	0	0	2	2	2	2	0	0	0	0	0	0	0	0	0	2	0	0	0	0	0	0	0	0	0	0	0	0	0	0	0	0	0	0	0	0	0	0	0	0	0
Chr1_174251504	0	2	0	0	2	0	0	0	0	0	2	2	2	2	2	0	0	0	0	0	0	0	0	0	0	0	0	0	0	0	0	0	0	0	0	0	0	0	0	0	0	0	0	0	0	0	0	0	0
Chr1_174375307	0	0	0	1	0	0	1	0	0	0	1	1	1	1	0	0	0	0	0	0	0	0	0	1	0	0	0	0	0	0	0	0	0	0	0	0	0	0	0	0	0	0	0	0	0	0	0	0	0
Chr1_174478178	0	0	0	1	0	0	1	0	0	0	1	1	1	1	0	0	0	0	0	0	0	0	0	1	0	0	0	0	0	0	0	0	0	0	0	0	0	0	0	0	0	0	0	0	0	0	0	0	0
Chr1_174538363	0	0	0	1	0	0	1	0	0	0	1	1	1	1	0	0	0	0	0	0	0	0	0	1	0	0	0	0	0	0	0	0	0	0	0	0	0	0	0	0	0	0	0	0	0	0	0	0	0
Chr1_174634785	0	0	0	1	0	0	1	0	0	0	1	1	1	1	0	0	0	0	0	0	0	0	0	1	0	0	0	0	0	0	0	0	0	0	0	0	0	0	0	0	0	0	0	0	0	0	0	0	0
Chr1_174637844	0	0	0	1	0	0	1	0	0	0	2	1	1	1	0	0	1	0	0	0	0	0	0	1	0	0	0	0	0	0	0	0	0	0	0	0	0	0	0	0	0	0	0	0	0	0	0	0	0
Chr1_174719704	0	0	0	1	0	0	1	0	0	0	1	1	1	1	0	0	0	0	0	0	0	0	0	1	0	0	0	0	0	0	0	0	0	0	0	0	0	0	0	0	0	0	0	0	0	0	0	0	0
Chr1_174799835	0	0	0	1	0	0	1	0	0	0	1	1	1	1	0	0	0	0	0	0	0	0	0	1	0	0	0	0	0	0	0	0	0	0	0	0	0	0	0	0	0	0	0	0	0	0	0	0	0
Chr1_174849290	0	0	0	1	0	0	1	0	0	0	1	1	1	1	0	0	0	0	0	0	0	0	0	1	0	0	0	0	0	0	0	0	0	0	0	0	0	0	0	0	0	0	0	0	0	0	0	0	0
Chr1_174886542	0	0	0	1	0	0	1	0	0	0	1	1	1	1	0	0	0	0	0	0	0	0	0	1	0	0	0	0	0	0	0	0	0	0	0	0	0	0	0	0	0	0	0	0	0	0	0	0	0
Chr1_175056011	0	0	0	2	0	0	2	0	0	0	2	2	2	2	0	0	0	0	0	0	0	0	0	2	0	0	0	0	0	0	0	0	0	0	0	0	0	0	0	0	0	0	0	0	0	0	0	0	0
Chr1_175292253	0	0	0	1	0	0	1	0	0	0	1	1	1	1	0	0	0	0	0	0	0	0	0	1	0	0	0	0	0	0	0	0	0	0	0	0	0	0	0	0	0	0	0	0	0	0	0	0	0
Chr1_175296774	0	0	0	1	0	0	1	0	0	0	1	1	1	1	0	0	0	0	0	0	0	0	0	1	0	0	0	0	0	0	0	0	0	0	0	0	0	0	0	0	0	0	0	0	0	0	0	0	0
Chr1_175500322	0	0	0	2	0	0	2	0	0	0	2	2	2	2	0	0	0	0	0	0	0	0	0	2	0	0	0	0	0	0	0	0	0	0	0	0	0	0	0	0	0	0	0	0	0	0	0	0	0
Chr1_175644273	0	0	0	2	0	0	2	0	0	0	2	2	2	2	0	0	0	0	0	0	0	0	0	2	0	0	0	0	0	0	0	0	0	0	0	0	0	0	0	0	0	0	0	0	0	2	0	0	0
Chr1_175832165	0	0	0	2	0	0	2	0	0	0	2	2	2	2	0	0	0	0	0	0	0	0	0	2	0	0	0	0	0	0	0	0	0	0	0	0	0	0	0	0	0	0	0	0	0	2	0	0	0
Chr1_175867374	0	0	0	1	0	0	1	0	0	0	1	1	1	1	0	0	0	0	0	0	0	0	0	1	0	0	0	0	0	0	0	0	0	0	0	0	0	0	0	0	0	0	0	0	0	1	0	0	0
Chr1_175892917	0	0	0	1	0	0	1	0	0	0	1	1	1	1	0	0	0	0	0	0	0	0	0	1	0	0	0	0	0	0	0	0	0	0	0	0	0	0	0	0	0	0	0	0	0	1	0	0	0
Chr1_175899467	0	0	0	0	0	0	0	0	0	0	1	1	1	1	0	0	0	0	0	0	0	0	0	0	0	0	0	0	0	0	0	0	0	0	0	0	0	0	0	0	0	0	0	0	0	0	0	0	0
Chr1_175920133	0	0	0	1	0	0	1	0	0	0	1	1	1	1	0	0	0	0	0	0	0	0	0	1	0	0	0	0	0	0	0	0	0	0	0	0	0	0	0	0	0	0	0	0	0	1	0	0	0
Chr1_176939105	0	0	0	1	0	0	1	0	0	0	1	1	1	1	0	0	0	0	0	0	0	0	0	1	0	0	0	0	0	0	0	0	0	0	0	0	0	0	0	0	0	0	0	0	0	1	0	0	0
Chr1_177045620	0	0	0	1	0	0	1	0	0	0	1	1	1	1	0	0	0	0	0	0	0	0	0	1	0	0	0	0	0	0	0	0	0	0	0	0	0	0	0	0	0	0	0	0	0	1	0	0	0
Chr1_177475647	0	0	0	2	0	0	2	0	0	0	2	2	2	2	0	0	0	0	0	0	0	0	0	2	0	0	0	0	0	0	0	0	0	0	0	0	0	0	0	0	0	0	0	0	0	2	0	0	0
Chr1_177535016	0	0	0	1	0	0	1	0	0	0	1	1	1	1	0	0	0	0	0	0	0	0	0	1	0	0	0	0	0	0	0	0	0	0	0	0	0	0	0	0	0	0	0	0	0	1	0	0	0
Chr1_177551726	0	0	0	2	0	0	2	0	0	0	2	2	2	2	0	0	0	0	0	0	0	0	0	2	0	0	0	0	0	0	0	0	0	0	0	0	0	0	0	0	0	0	0	0	0	2	0	0	0
Chr1_177685787	0	0	0	2	0	0	2	0	0	0	2	2	2	2	0	0	0	0	0	0	0	0	0	2	0	0	0	0	0	0	0	0	0	0	0	0	0	0	0	0	0	0	0	0	0	2	0	0	0
Chr1_177685868	0	0	0	2	0	0	2	0	0	0	2	2	2	2	0	0	0	0	0	0	0	0	0	2	0	0	0	0	0	0	0	0	0	0	0	0	0	0	0	0	0	0	0	0	0	2	0	0	0
Chr1_177722089	0	0	0	2	0	0	2	0	0	0	2	2	2	2	0	0	0	0	0	0	0	0	0	2	0	0	0	0	0	0	0	0	0	0	0	0	0	0	0	0	0	0	0	0	0	2	0	0	0
Chr1_178032239	0	0	0	1	0	0	1	0	0	0	1	1	1	1	0	0	0	0	0	0	0	0	0	1	0	0	0	0	0	0	0	0	0	0	0	0	0	0	0	0	0	0	0	0	0	1	0	0	0
Chr1_178147344	0	0	0	1	0	0	1	0	0	0	1	1	1	1	0	0	0	0	0	0	0	0	0	1	0	0	0	0	0	0	0	0	0	0	0	0	0	0	0	0	0	0	0	0	0	1	0	0	0
Chr1_178186342	0	0	0	1	0	0	1	0	0	0	1	1	1	1	0	0	0	0	0	0	0	0	0	1	0	0	0	0	0	0	0	0	0	0	0	0	0	0	0	0	0	0	0	0	0	1	0	0	0
Chr1_178215318	0	0	0	2	0	0	2	0	0	0	2	2	2	2	0	0	0	0	0	0	0	0	0	2	0	0	0	0	0	0	0	0	0	0	0	0	0	0	0	0	0	0	0	0	0	2	0	0	0
Chr1_178291398	0	0	0	1	0	0	1	0	0	0	1	1	1	1	0	0	0	0	0	0	0	0	0	1	0	0	0	0	0	0	0	0	0	0	1	0	0	0	0	0	0	0	0	0	0	1	0	0	0
Chr1_178476811	0	0	0	1	0	0	1	0	0	0	1	1	1	1	0	0	0	0	0	0	0	0	0	1	0	0	0	0	0	0	0	0	0	0	0	0	0	0	0	0	0	0	0	0	0	1	0	0	0
Chr1_178476845	0	0	0	1	0	0	1	0	0	0	1	1	1	1	0	0	0	0	0	0	0	0	0	1	0	0	0	0	0	0	0	0	0	0	0	0	0	0	0	0	0	0	0	0	0	1	0	0	0
Chr1_178476888	0	0	0	1	0	0	1	0	0	0	1	1	1	1	0	0	0	0	0	0	0	0	0	1	0	0	0	0	0	0	0	0	0	0	0	0	0	0	0	0	0	0	0	0	0	1	0	0	0
Chr1_178690698	0	0	0	1	0	0	1	0	0	0	1	1	1	1	0	0	0	0	0	0	0	0	0	1	0	0	0	0	0	0	0	0	0	0	0	0	0	0	0	0	0	0	0	0	0	1	0	0	0
Chr1_178949789	0	0	0	1	0	0	1	0	0	0	1	1	1	1	0	0	0	0	0	0	0	0	0	1	0	0	0	0	0	0	0	0	0	0	0	0	0	0	0	0	0	0	0	0	0	1	0	0	0
Chr1_179050921	0	0	0	1	0	0	1	0	0	0	1	1	1	1	0	0	0	0	0	0	0	0	0	1	0	0	0	0	0	0	0	0	0	0	0	0	0	0	0	0	0	0	0	0	0	1	0	0	0
Chr1_179183309	0	0	0	2	0	0	2	0	0	0	2	2	2	2	0	0	0	0	0	0	0	0	0	2	0	0	0	0	0	0	0	0	0	0	0	0	0	0	0	0	0	0	0	0	0	2	0	0	0
Chr1_179204385	0	0	0	1	0	0	1	0	0	0	1	1	1	1	0	0	0	0	0	0	0	0	0	1	0	0	0	0	0	0	0	0	0	0	0	0	0	0	0	0	0	0	0	0	0	1	0	0	0
Chr1_179256535	0	0	0	1	0	0	1	0	0	0	1	1	1	1	0	0	0	0	0	0	0	0	0	1	0	0	0	0	0	0	0	0	0	0	0	0	0	0	0	0	0	0	0	0	0	1	0	0	0
Chr1_179329192	0	0	0	1	0	0	1	0	0	0	1	1	1	1	0	0	0	0	0	0	0	0	0	1	0	0	0	0	0	0	0	0	0	0	0	0	0	0	0	0	0	0	0	0	0	1	0	0	0
Chr1_179343220	0	0	0	1	0	0	1	0	0	0	1	1	1	1	0	0	0	0	0	0	0	0	0	1	0	0	0	0	0	0	0	0	0	0	0	0	0	0	0	0	0	0	0	0	0	1	0	0	0
Chr1_179372340	0	0	0	1	0	0	1	0	0	0	1	1	1	1	0	0	0	0	0	0	0	0	0	1	0	0	0	0	0	0	0	0	0	0	0	0	0	0	0	0	0	0	0	0	0	1	0	0	0
Chr1_179644432	0	0	0	1	0	0	1	0	0	0	1	1	1	1	0	0	0	0	0	0	0	0	0	1	0	0	0	0	0	0	0	0	0	0	0	0	0	0	0	0	0	1	0	0	0	1	0	0	0
Chr1_179720125	0	0	0	2	0	0	2	0	0	0	2	2	2	2	0	0	0	0	0	0	0	0	0	2	0	0	0	0	0	0	0	0	0	0	0	0	0	0	0	0	0	0	0	0	0	2	0	0	0
Chr1_179723333	0	0	0	1	0	0	1	0	0	0	1	1	1	1	0	0	0	0	0	0	0	0	0	1	0	0	0	0	0	0	0	0	0	0	0	0	0	0	0	0	0	0	0	0	0	1	0	0	0
Chr1_179795289	0	0	0	1	0	0	1	0	0	0	1	1	1	1	0	2	2	2	2	2	2	2	2	1	0	0	0	0	0	0	0	0	0	0	0	0	0	0	0	0	0	0	0	0	0	1	0	0	0
Chr1_179833435	0	0	0	1	0	0	1	0	0	0	1	1	1	1	0	2	2	2	2	2	2	2	2	1	0	0	0	0	0	0	0	0	0	0	0	0	0	0	0	0	0	0	0	0	0	1	0	0	0
Chr1_179884817	0	0	0	1	0	0	1	0	0	0	1	1	1	1	0	2	2	2	2	2	2	2	2	1	0	0	0	0	0	0	0	0	0	0	0	0	0	0	0	0	0	0	0	0	0	1	0	0	0
Chr1_180264269	0	0	0	1	0	0	1	0	0	0	1	1	1	1	0	2	2	2	2	2	2	2	2	1	0	0	0	0	0	0	0	0	0	0	0	0	0	0	0	0	0	0	0	0	0	1	0	0	0
Chr1_180268678	0	0	0	1	0	0	1	0	0	0	1	1	1	1	0	2	2	2	2	2	2	2	2	1	0	0	0	0	0	0	0	0	0	0	0	0	0	0	0	0	0	0	0	0	0	1	0	0	0
Chr1_180405240	0	0	0	1	0	0	1	0	0	0	1	1	1	1	0	2	2	2	2	2	2	2	2	1	0	0	0	0	0	0	0	0	0	0	0	0	0	0	0	0	0	0	0	0	0	1	0	0	0
Chr1_180504855	0	0	0	2	0	0	2	0	0	0	2	2	2	2	0	2	2	2	2	2	2	2	2	2	0	0	0	0	0	0	0	0	0	0	0	0	0	0	0	0	0	0	0	0	0	0	0	0	0
Chr1_180689475	0	0	0	1	0	0	1	0	0	0	1	1	1	1	0	2	2	2	2	2	2	2	2	1	0	0	0	0	0	0	0	0	0	0	0	0	0	0	0	0	0	0	0	0	0	0	0	0	0
Chr1_180815772	0	0	0	2	0	0	2	0	0	0	2	2	2	2	0	2	2	2	2	2	2	2	2	2	0	0	0	0	0	0	0	0	0	0	0	0	0	0	0	0	0	0	0	0	0	0	0	0	0
Chr1_181718662	0	0	0	1	0	0	1	0	0	0	1	1	1	1	0	2	2	2	2	2	2	2	2	1	0	0	0	0	0	0	0	0	0	0	0	0	0	0	0	0	0	0	0	0	0	0	0	0	0
Chr1_181732434	0	0	0	1	0	0	1	0	0	0	1	1	1	1	0	2	2	2	2	2	2	2	2	1	0	0	0	0	0	0	0	0	0	0	0	0	0	0	0	0	0	0	0	0	0	0	0	0	0
Chr1_181870894	0	0	0	1	0	0	1	0	0	0	1	1	1	1	0	2	2	2	2	2	2	2	2	1	0	0	0	0	0	0	0	0	0	0	0	0	0	0	0	0	0	0	0	0	0	0	0	0	0
Chr1_181949406	0	0	0	1	0	0	1	0	0	0	1	1	1	1	0	2	2	2	2	2	2	2	2	1	0	0	0	0	0	0	0	0	0	0	0	0	0	0	0	0	0	0	0	0	0	0	0	0	0
Chr1_182286085	0	0	0	1	0	0	1	0	0	0	1	1	1	1	0	2	2	2	2	2	2	2	2	1	0	0	0	0	0	0	0	0	0	0	0	0	0	0	0	0	0	0	0	0	0	0	0	0	0
Chr1_182297158	0	0	0	1	0	0	1	0	0	0	1	1	1	1	0	2	2	2	2	2	2	2	2	1	0	0	0	0	0	0	0	0	0	0	0	0	0	0	0	0	0	0	0	0	0	0	0	0	0
Chr1_182419679	0	0	0	1	0	0	1	0	0	0	1	1	1	1	0	2	2	2	2	2	2	2	2	1	0	0	0	0	0	0	0	0	0	0	0	0	0	0	0	0	0	0	0	0	0	0	0	0	0
Chr1_182540686	0	0	0	1	0	0	1	0	0	0	1	1	1	1	0	2	2	2	2	2	2	2	2	1	0	0	0	0	0	0	0	0	0	0	0	0	0	0	0	0	0	0	0	0	0	0	0	0	0
Chr1_182656861	0	0	0	1	0	0	1	0	0	0	1	1	1	1	0	2	2	2	2	2	2	2	2	1	0	0	0	0	0	0	0	0	0	0	0	0	0	0	0	0	0	0	0	0	0	0	0	0	0
Chr1_182680007	0	0	0	1	0	0	1	0	0	0	1	1	1	1	0	2	2	2	2	2	2	2	2	1	0	0	0	0	0	0	0	0	0	0	0	0	0	0	0	0	0	0	0	0	0	0	0	0	0
Chr1_182999025	0	0	0	2	0	0	2	0	0	0	2	2	2	2	0	2	2	2	2	2	2	2	2	2	0	0	0	0	0	0	0	0	0	0	0	0	0	0	0	0	0	0	0	0	0	0	0	0	0
Chr1_183029016	0	0	0	1	0	0	1	0	0	0	1	1	1	1	0	2	2	2	2	2	2	2	2	1	0	0	0	0	0	0	0	0	0	0	0	0	0	0	0	0	0	0	0	0	0	0	0	0	0
Chr1_183675900	0	0	0	1	0	0	1	0	0	0	1	1	1	1	0	2	2	2	2	2	2	2	2	1	0	0	0	0	0	0	0	0	0	0	0	0	0	0	0	0	0	0	0	0	0	0	0	0	0
Chr1_183695860	0	0	0	1	0	0	1	0	0	0	1	1	1	1	0	2	2	2	2	2	2	2	2	1	0	0	0	0	0	0	0	0	0	0	0	0	0	0	0	0	0	0	0	0	0	0	0	0	0
Chr1_183707587	0	0	0	1	0	0	1	0	0	0	1	1	1	1	0	2	2	2	2	2	2	2	2	1	0	0	0	0	0	0	0	0	0	0	0	0	0	0	0	0	0	0	0	0	0	0	0	0	0
Chr1_183776323	0	0	0	1	0	0	1	0	0	0	1	1	1	1	0	2	2	2	2	2	2	2	2	1	0	0	0	0	0	0	0	0	0	0	0	0	0	0	0	0	0	0	0	0	0	0	0	0	0
Chr1_183803340	0	0	0	1	0	0	1	0	0	0	1	1	1	1	0	2	2	2	2	2	2	2	2	1	0	0	0	0	0	0	0	0	0	0	0	0	0	0	0	0	0	0	0	0	0	0	0	0	0
Chr1_183909501	0	0	0	1	0	0	1	0	0	0	1	1	1	1	0	2	2	2	2	2	2	2	2	1	0	0	0	0	0	0	0	0	0	0	0	0	0	0	0	0	0	0	0	0	0	0	0	0	0
Chr1_184012303	0	0	0	1	0	0	1	0	0	0	1	1	1	1	0	2	2	2	2	2	2	2	2	1	0	0	0	0	0	0	0	0	0	0	0	0	0	0	0	0	0	0	0	0	0	0	0	0	0
Chr1_184782355	0	0	0	1	0	0	1	0	0	0	1	1	1	1	0	2	2	2	2	2	2	2	2	1	0	0	0	0	0	0	0	0	0	0	0	0	0	0	0	0	0	0	0	0	0	0	0	0	0
Chr1_185302692	0	0	0	1	0	0	1	0	0	0	1	1	1	1	0	2	2	2	2	2	2	2	2	1	0	0	0	0	0	0	0	0	0	0	0	0	0	0	0	0	0	0	0	0	0	0	0	0	0
Chr1_185470036	0	0	0	1	0	0	1	0	0	0	1	1	1	1	0	2	2	2	2	2	2	2	2	1	0	0	0	0	0	0	0	0	0	0	0	0	0	0	0	0	0	0	0	0	0	0	0	0	0
Chr1_186633259	0	0	0	0	0	0	0	0	0	0	0	0	0	0	0	2	2	2	2	2	2	2	2	0	0	0	0	0	0	0	0	0	0	0	0	0	0	0	0	0	0	0	0	0	0	0	0	0	0
Chr1_187200540	0	0	0	1	0	0	1	0	0	0	1	1	1	1	0	2	2	2	2	2	2	2	2	1	0	0	0	0	0	0	0	0	0	0	0	0	0	0	0	0	0	0	0	0	0	0	0	0	0
Chr1_187238861	0	0	0	1	0	0	1	0	0	0	1	1	1	1	0	2	2	2	2	2	2	2	2	1	0	0	0	0	0	0	0	0	0	0	0	0	0	0	0	0	0	0	0	0	0	0	0	0	0
Chr1_187257802	0	0	0	1	0	0	1	0	0	0	1	1	1	1	0	2	2	2	2	2	2	2	2	1	0	0	0	0	0	0	0	0	0	0	0	0	0	0	0	0	0	0	0	0	0	0	0	0	0
Chr1_187342364	0	0	0	1	0	0	1	0	0	0	1	1	1	1	0	2	2	2	2	2	2	2	2	1	0	0	0	0	0	0	0	0	0	0	0	0	0	0	0	0	0	0	0	0	0	0	0	0	0
Chr1_187344142	0	0	0	1	0	0	1	0	0	0	1	1	1	1	0	2	2	2	2	2	2	2	2	1	0	0	0	0	0	0	0	0	0	0	0	0	0	0	0	0	0	0	0	0	0	0	0	0	0
Chr1_187354065	0	0	0	1	0	0	1	0	0	0	1	1	1	1	0	2	2	2	2	2	2	2	2	1	0	0	0	0	0	0	0	0	0	0	0	0	0	0	0	0	0	0	0	0	0	0	0	0	0
Chr1_187381261	0	0	0	1	0	0	1	0	0	0	1	1	1	1	0	2	2	2	2	2	2	2	2	1	0	0	0	0	0	0	0	0	0	0	0	0	0	0	0	0	0	0	0	0	0	0	0	0	0
Chr1_187387871	0	0	0	1	0	0	1	0	0	0	1	1	1	1	0	2	2	2	2	2	2	2	2	1	0	0	0	0	0	0	0	0	0	0	0	0	0	0	0	0	0	0	0	0	0	0	0	0	0
Chr1_187390630	0	0	0	1	0	0	1	0	0	0	1	1	1	1	0	2	2	2	2	2	2	2	2	1	0	0	0	0	0	0	0	0	0	0	0	0	0	0	0	0	0	0	0	0	0	0	0	0	0
Chr1_187391885	0	0	0	1	0	0	1	0	0	0	1	1	1	1	0	2	2	2	2	2	2	2	2	1	0	0	0	0	0	0	0	0	0	0	0	0	0	0	0	0	0	0	0	0	0	0	0	0	0
Chr1_187392129	0	0	0	1	0	0	1	0	0	0	1	1	1	1	0	2	2	2	2	2	2	2	2	1	0	0	0	0	0	0	0	0	0	0	0	0	0	0	0	0	0	0	0	0	0	0	0	0	0
Chr1_187397162	0	0	0	1	0	0	1	0	0	0	1	1	1	1	0	2	2	2	2	2	2	2	2	1	0	0	0	0	0	0	0	0	0	0	0	0	0	0	0	0	0	0	0	0	0	0	0	0	0
Chr1_187430008	0	0	0	1	0	0	1	0	0	0	1	1	1	1	0	2	2	2	2	2	2	2	2	1	0	0	0	0	0	0	0	0	0	0	0	0	0	0	0	0	0	0	0	0	0	0	0	0	0
Chr1_187446589	0	0	0	0	0	0	0	0	0	0	0	0	0	0	0	2	2	0	2	0	0	1	1	0	0	0	0	0	0	0	0	0	0	0	0	0	0	0	0	0	0	0	0	0	0	0	0	0	0
Chr1_187495992	0	0	0	1	0	0	1	0	0	0	1	1	1	1	0	2	2	2	2	2	2	2	2	1	0	0	0	0	0	0	0	0	0	0	0	0	0	0	0	0	0	0	0	0	0	0	0	0	0
Chr1_187637214	0	0	0	1	0	0	1	0	0	0	1	1	1	1	0	2	2	2	2	2	2	2	2	1	0	0	0	0	0	0	0	0	0	0	0	0	0	0	0	0	0	0	0	0	0	0	0	0	0
Chr1_187670591	0	0	0	1	0	0	1	0	0	0	1	1	1	1	0	2	2	2	2	2	2	2	2	1	0	0	0	0	0	0	0	0	0	0	0	0	0	0	0	0	0	0	0	0	0	0	0	0	0
Chr1_187975381	0	0	0	1	0	0	1	0	0	0	1	1	1	1	0	2	2	2	2	2	2	2	2	1	0	0	0	0	0	0	0	0	0	0	0	0	0	0	0	0	0	0	0	0	0	0	0	0	0
Chr1_187981782	0	0	0	1	0	0	1	0	0	0	1	1	1	1	0	2	2	2	2	2	2	2	2	1	0	0	0	0	0	0	0	0	0	0	0	0	0	0	0	0	0	0	0	0	0	0	0	0	0
Chr1_188037816	0	0	0	1	0	0	1	0	0	0	1	1	1	1	0	2	2	2	2	2	2	2	2	1	0	0	0	0	0	0	0	0	0	0	0	0	0	0	0	0	0	0	1	0	0	0	0	0	0
Chr1_188037876	0	0	0	1	0	0	1	0	0	0	1	1	1	1	0	2	2	2	2	2	2	2	2	1	0	0	0	0	0	0	0	0	0	0	0	0	0	0	0	0	0	0	1	0	0	0	0	0	0
Chr1_188047739	0	0	0	1	0	0	1	0	0	0	1	1	1	1	0	2	2	2	2	2	2	2	2	1	0	0	0	0	0	0	0	0	0	0	0	0	0	0	0	0	0	0	1	0	0	0	0	0	0
Chr1_188182081	0	0	0	1	0	0	1	0	0	0	1	1	1	1	0	2	2	2	2	2	2	2	2	1	0	0	0	0	0	0	0	0	0	0	0	0	0	0	0	0	0	0	1	0	0	0	0	0	0
Chr1_188342806	0	0	0	2	0	0	2	0	0	0	2	2	2	2	0	2	2	2	2	2	2	2	2	2	0	0	0	0	0	0	0	0	0	0	0	0	0	0	0	0	0	0	2	0	0	0	0	0	0
Chr1_188806522	0	0	0	1	0	0	1	0	0	0	1	1	1	1	0	2	2	2	2	2	2	2	2	1	0	0	0	0	0	0	0	0	0	0	0	0	0	0	0	0	0	0	1	0	0	0	0	0	0
Chr1_188905646	0	0	0	1	0	0	1	0	0	0	1	1	1	1	0	2	2	2	2	2	2	2	2	1	0	0	0	0	0	0	0	0	0	0	0	0	0	0	0	0	0	0	1	0	0	0	0	0	0
Chr1_188929503	0	0	0	1	0	0	1	0	0	0	1	1	1	1	0	2	2	2	2	2	2	2	2	1	0	0	0	0	0	0	0	0	0	0	0	0	0	0	0	0	0	0	1	0	0	0	0	0	0
Chr1_188964888	0	0	0	2	0	0	2	0	0	0	2	2	2	2	0	2	2	2	2	2	2	2	2	2	0	0	0	0	0	0	0	0	0	0	0	0	0	0	0	0	0	0	2	0	0	0	0	0	0
Chr1_188987677	0	0	0	1	0	0	1	0	0	0	1	1	1	1	0	2	2	2	2	2	2	2	2	1	0	0	0	0	0	0	0	0	0	0	0	0	0	0	0	0	0	0	1	0	0	0	0	0	0
Chr1_189088166	0	0	0	1	0	0	1	0	0	0	1	1	1	1	0	2	2	2	2	2	2	2	2	1	0	0	0	0	0	0	0	0	0	0	0	0	0	0	0	0	0	0	1	0	0	0	0	0	0
Chr1_189279362	0	0	0	1	0	0	1	0	0	0	1	1	1	1	0	2	2	2	2	2	2	2	2	1	0	0	0	0	0	0	0	0	0	0	0	0	0	0	0	0	0	0	1	0	0	0	0	0	0
Chr1_189354362	0	0	0	1	0	0	1	0	0	0	1	1	1	1	0	2	2	2	2	2	2	2	2	1	0	0	0	0	0	0	0	0	0	0	0	0	0	0	0	0	0	0	1	0	0	0	0	0	0
Chr1_189356394	0	0	0	1	0	0	1	0	0	0	1	1	1	1	0	2	2	2	2	2	2	2	2	1	0	0	0	0	0	0	0	0	0	0	0	0	0	0	0	0	0	0	1	0	0	0	0	0	0
Chr1_189358093	0	0	0	1	0	0	1	0	0	0	1	1	1	1	0	2	2	2	2	2	2	2	2	1	0	0	0	0	0	0	0	0	0	0	0	0	0	0	0	0	0	0	1	0	0	0	0	0	0
Chr1_189522638	0	0	0	1	0	0	1	0	0	0	1	1	1	1	0	2	2	2	2	2	2	2	2	1	0	0	0	0	0	0	0	0	0	0	0	0	0	0	0	0	0	0	1	0	0	0	0	0	0
Chr1_189526379	0	0	0	1	0	0	1	0	0	0	1	1	1	1	0	2	2	2	2	2	2	2	2	1	0	0	0	0	0	0	0	0	0	0	0	0	0	0	0	0	0	0	1	0	0	0	0	0	0
Chr1_189591792	0	0	0	1	0	0	1	0	0	0	1	1	1	1	0	2	2	2	2	2	2	2	2	1	0	0	0	0	0	0	0	0	0	0	0	0	0	0	0	0	0	0	1	0	0	0	0	0	0
Chr1_189673555	0	0	0	1	0	0	1	0	0	0	1	1	1	1	0	2	2	2	2	2	2	2	2	1	0	0	0	0	0	0	0	0	0	0	0	0	0	0	0	0	0	0	1	0	0	0	0	0	0
Chr1_189773451	0	0	0	2	0	0	2	0	0	0	2	2	2	2	0	2	2	2	2	2	2	2	2	2	0	0	0	0	0	0	0	0	0	0	0	0	0	0	0	0	0	0	0	0	0	0	0	0	0
Chr1_189863175	0	0	0	1	0	0	1	0	0	0	1	1	1	1	0	2	2	2	2	2	2	2	2	1	0	0	0	0	0	0	0	0	0	0	0	0	0	0	0	0	0	0	1	0	0	0	0	0	0
Chr1_190022141	0	0	0	1	0	0	1	0	0	0	1	1	1	1	0	2	2	2	2	2	2	2	2	1	0	0	0	0	0	0	0	0	0	0	0	0	0	0	0	0	0	0	1	0	0	0	0	0	0
Chr1_190143010	0	0	0	1	0	0	1	0	0	0	1	1	1	1	0	2	2	2	2	2	2	2	2	1	0	0	0	0	0	0	0	0	0	0	0	0	0	0	0	0	0	0	1	0	0	0	0	0	0
Chr1_190549193	0	0	0	1	0	0	1	0	0	0	1	1	1	1	0	2	2	2	2	2	2	2	2	1	0	0	0	0	0	0	0	0	0	0	0	0	0	0	0	0	0	0	1	0	0	0	0	0	0
Chr1_190610531	0	0	0	1	0	0	1	0	0	0	1	1	1	1	0	2	2	2	2	2	2	2	2	1	0	0	0	0	0	0	0	0	0	0	0	0	0	0	0	0	0	0	1	0	0	0	0	0	0
Chr1_190699941	0	0	0	1	0	0	1	0	0	0	1	1	1	1	0	2	2	2	2	2	2	2	2	1	0	0	0	0	0	0	0	0	0	0	0	0	0	0	0	0	0	0	1	0	0	0	0	0	0
Chr1_190753386	0	0	0	1	0	0	1	0	0	0	1	1	1	1	0	2	2	2	2	2	2	2	2	1	0	0	0	0	0	0	0	0	0	0	0	0	0	0	0	0	0	0	1	0	0	0	0	0	0
Chr1_190754401	0	0	0	1	0	0	1	0	0	0	1	1	1	1	0	2	2	2	2	2	2	2	2	1	0	0	0	0	0	0	0	0	0	0	0	0	0	0	0	0	0	0	1	0	0	0	0	0	0
Chr1_190758272	0	0	0	1	0	0	1	0	0	0	1	1	1	1	0	2	2	2	2	2	2	2	2	1	0	0	0	0	0	0	0	0	0	0	0	0	0	0	0	0	0	0	1	0	0	0	0	0	0
Chr1_190768693	0	0	0	1	0	0	1	0	0	0	0	1	1	1	0	2	2	2	2	2	2	2	2	1	0	0	0	0	0	0	0	0	0	0	0	0	0	0	0	0	0	0	1	0	0	0	0	0	0
Chr1_190966558	0	0	0	0	0	0	0	0	0	0	0	0	0	0	0	2	2	2	2	2	2	2	2	0	0	0	0	0	0	0	0	0	0	0	0	0	0	0	0	0	0	0	0	0	0	0	0	0	0
Chr1_190978883	0	0	0	0	0	0	1	0	0	0	1	1	1	1	0	2	2	2	2	2	2	2	2	1	0	0	0	0	0	0	0	0	0	0	0	0	0	0	0	0	0	0	1	0	0	0	0	0	0
Chr1_191090465	0	0	0	0	0	0	1	0	0	0	1	1	1	1	0	2	2	2	2	2	2	2	2	1	0	0	0	0	0	0	0	0	0	0	0	0	0	0	0	0	0	0	1	0	0	0	0	0	0
Chr1_191389590	0	0	0	0	0	0	1	0	0	0	1	1	1	1	0	2	2	2	2	2	2	2	2	1	0	0	0	0	0	0	0	0	0	0	0	0	0	0	0	0	0	0	1	0	0	0	0	0	0
Chr1_191500994	0	0	0	0	0	0	1	0	0	0	1	1	1	1	0	2	2	2	2	2	2	2	2	1	0	0	0	0	0	0	0	0	0	0	0	0	0	0	0	0	1	0	1	0	0	0	0	0	0
Chr1_191583341	0	0	0	0	0	0	1	0	0	0	1	1	1	1	0	2	2	2	2	2	2	2	2	1	0	0	0	0	0	0	0	0	0	0	0	0	0	0	0	0	0	0	1	0	0	0	0	0	0
Chr1_191858782	0	0	0	0	0	0	2	0	0	0	2	2	2	2	0	2	2	2	2	2	2	2	2	2	0	0	0	0	0	0	0	0	0	0	0	0	0	0	0	0	0	0	2	0	0	0	0	0	0
Chr1_193115894	0	0	0	0	0	0	1	0	0	0	1	1	1	1	0	2	2	2	2	2	2	2	2	1	0	0	0	0	0	0	0	0	0	0	0	0	0	0	0	0	0	0	1	0	0	0	0	0	0
Chr1_193117636	0	0	0	0	0	0	1	0	0	0	1	1	1	1	0	2	1	1	2	2	2	2	1	1	0	0	0	0	0	0	0	0	0	0	0	0	0	0	0	0	0	0	1	0	0	0	0	0	0
Chr1_193452989	0	0	0	0	0	0	0	0	0	0	0	0	0	1	0	2	1	1	2	2	2	2	1	0	0	0	0	0	0	0	0	0	0	0	0	0	0	0	0	0	0	0	1	0	0	0	0	0	0
Chr1_193492024	0	0	0	0	0	0	1	0	0	0	1	1	1	1	0	2	2	2	2	2	2	2	2	1	0	0	0	0	0	0	0	0	0	0	0	0	0	0	0	0	0	0	1	0	0	0	0	0	0
Chr1_194457382	0	0	0	0	0	0	1	0	0	0	1	1	1	1	0	2	2	2	2	2	2	2	2	1	0	0	0	0	0	0	0	0	0	0	0	0	0	0	0	0	0	0	1	0	0	0	0	0	0
Chr1_194491140	0	0	0	0	0	0	1	0	0	0	1	1	1	1	0	2	2	2	2	2	2	2	2	1	0	0	0	0	0	0	0	0	0	0	0	0	0	0	0	0	0	0	1	0	0	0	0	0	0
Chr1_194492514	0	0	0	0	0	0	1	0	0	0	1	1	1	1	0	2	2	2	2	2	2	2	2	1	0	0	0	0	0	0	0	0	0	0	0	0	0	0	0	0	0	0	1	0	0	0	0	0	0
Chr1_194596702	0	0	0	0	0	0	1	0	0	0	1	1	1	1	0	2	2	2	2	2	2	2	2	1	0	0	0	0	0	0	0	0	0	0	0	0	0	0	0	0	0	0	1	0	0	0	0	0	0
Chr1_194604587	0	0	0	0	0	0	1	0	0	0	1	1	1	1	0	2	2	2	2	2	2	2	2	1	0	0	0	0	0	0	0	0	0	0	0	0	0	0	0	0	0	0	1	0	0	0	0	0	0
Chr1_194662708	0	0	0	0	0	0	1	0	0	0	1	1	1	1	0	2	2	2	2	2	2	2	2	1	0	0	0	0	0	0	0	0	0	0	0	0	0	0	0	0	0	0	1	0	0	0	0	0	0
Chr1_194678837	0	0	0	0	0	0	1	0	0	0	1	1	1	1	0	2	2	2	2	2	2	2	2	1	0	0	0	0	0	0	0	0	0	0	0	0	0	0	0	0	0	0	1	0	0	0	0	0	0
Chr1_194730576	0	0	0	0	0	0	2	0	0	0	2	2	2	2	0	2	2	2	2	2	2	2	2	2	0	0	0	0	0	0	0	0	0	0	0	0	0	0	0	0	0	0	2	0	0	0	0	0	0
Chr1_194763411	0	0	0	0	0	0	1	0	0	0	1	1	1	1	0	2	2	2	2	2	2	2	2	1	0	0	0	0	0	0	0	0	0	0	0	0	0	0	0	0	0	0	1	0	0	0	0	0	0
Chr1_194858850	0	0	0	0	1	0	1	0	0	0	1	1	1	0	0	2	2	2	2	2	2	2	1	1	0	0	0	0	0	0	0	0	0	0	1	0	0	0	0	0	0	0	1	0	0	0	0	0	0
Chr1_195109479	0	0	0	0	2	0	2	0	0	0	2	2	2	2	0	2	2	2	2	2	2	2	2	2	0	0	0	0	0	0	0	0	0	0	0	0	0	0	0	0	0	0	2	0	0	0	0	0	0
Chr1_195148249	0	0	0	0	1	0	1	0	0	0	1	1	1	1	0	2	2	2	2	2	2	2	2	1	0	0	0	0	0	0	0	0	0	0	0	0	0	0	0	0	0	0	1	0	0	0	0	0	0
Chr1_195151228	0	0	0	0	1	0	1	0	0	0	1	1	1	1	0	2	2	2	2	2	2	2	2	1	0	0	0	0	0	0	0	0	0	0	0	0	0	0	0	0	0	0	1	0	0	0	0	0	0
Chr1_195151360	0	0	0	0	1	0	1	0	0	0	1	1	1	1	0	2	2	2	2	2	2	2	2	1	0	0	0	0	0	0	0	0	0	0	0	0	0	0	0	0	0	0	1	0	0	0	0	0	0
Chr1_195336751	0	0	0	0	1	0	1	0	0	0	1	1	1	1	0	2	2	2	2	2	2	2	2	1	0	0	0	0	0	0	0	0	0	0	0	0	0	0	0	0	0	0	1	0	0	0	0	0	0
Chr1_195403082	0	0	0	0	1	0	1	0	0	0	1	1	1	1	0	2	2	2	2	2	2	2	2	1	0	0	0	0	0	0	0	0	0	0	0	0	0	0	0	0	0	0	1	0	0	0	0	0	0
Chr1_195551579	1	0	0	0	1	0	1	0	0	0	1	1	1	1	0	2	2	2	2	2	2	2	2	1	0	0	0	0	0	0	0	0	0	0	0	0	0	0	0	0	0	0	1	0	0	0	0	0	0
Chr1_195770152	1	0	0	0	1	0	1	0	0	0	1	1	1	1	0	2	2	2	2	2	2	2	2	1	0	0	0	0	0	0	0	0	0	0	0	0	0	0	0	0	0	0	1	0	0	0	0	0	0
Chr1_195889201	1	0	0	0	1	0	1	0	0	0	1	1	1	1	0	2	2	2	2	2	2	2	2	1	0	0	0	0	0	0	0	0	0	0	0	0	0	0	0	0	0	0	1	0	0	0	0	0	0
Chr1_196129249	1	0	0	0	1	0	1	0	0	0	1	1	1	1	0	2	2	2	2	2	2	2	2	1	0	0	0	0	0	0	0	0	0	0	0	0	0	0	0	0	0	0	1	0	0	0	0	0	0
Chr1_196248188	1	0	0	0	1	0	1	0	0	0	1	1	1	1	0	2	2	1	2	2	2	2	2	1	0	0	0	0	0	0	0	0	0	0	0	0	0	0	0	0	0	0	1	0	0	0	0	0	0
Chr1_196373256	2	0	0	0	2	0	2	0	0	0	2	2	2	2	0	2	2	2	2	2	2	2	2	2	0	0	0	0	0	0	0	0	0	0	0	0	0	0	0	0	0	0	2	0	0	0	0	0	0
Chr1_196495180	1	0	0	0	1	0	1	0	0	0	1	1	1	1	1	2	2	2	2	2	2	2	2	1	0	0	0	0	0	0	0	0	0	0	0	0	0	0	0	0	0	0	1	0	0	0	0	0	0
Chr1_196639896	1	0	0	0	1	0	1	0	0	0	1	1	1	1	1	2	2	2	2	2	2	2	2	1	0	0	0	0	0	0	0	0	0	0	0	0	0	0	0	0	0	0	1	0	0	0	0	0	0
Chr1_196717454	1	0	0	0	1	0	1	0	0	0	1	1	1	1	1	2	2	2	2	2	2	2	2	1	0	0	0	0	0	0	0	0	0	0	0	0	0	0	0	0	0	0	1	0	0	0	0	0	0
Chr1_196779645	1	0	0	0	1	0	1	0	0	0	1	1	1	1	1	2	2	2	2	2	2	2	2	1	0	0	0	0	0	0	0	0	0	0	0	0	0	0	0	0	0	0	1	0	0	0	0	0	0
Chr1_196924798	1	0	0	0	1	0	1	0	0	0	1	1	1	1	1	2	2	2	2	2	2	2	2	1	0	0	0	0	0	0	0	0	0	0	0	0	0	0	0	0	0	0	1	0	0	0	0	0	0
Chr1_197268521	1	0	0	0	1	0	1	0	0	0	1	1	1	1	1	2	2	2	2	2	2	2	2	1	0	0	0	0	0	0	0	0	0	0	0	0	0	0	0	0	0	0	1	0	0	0	0	0	0
Chr1_197268545	0	0	0	0	0	0	0	0	0	0	0	0	0	0	0	2	2	2	2	2	2	2	2	0	0	0	0	0	0	0	0	0	0	0	0	0	0	0	0	0	0	0	0	0	0	0	0	0	0
Chr1_197268895	0	0	0	0	0	0	0	0	0	0	0	0	0	0	0	2	2	2	2	2	2	2	2	0	0	0	0	0	0	0	0	0	0	0	0	0	0	0	0	0	0	0	0	0	0	0	0	0	0
Chr1_197268929	0	0	0	0	0	0	0	0	0	0	0	0	0	0	0	2	2	2	2	2	2	2	2	0	0	0	0	0	0	0	0	0	0	0	0	0	0	0	0	0	0	0	0	0	0	0	0	0	0
Chr1_197269011	0	0	0	0	0	0	0	0	0	0	0	0	0	0	0	2	2	2	2	2	2	2	2	0	0	0	0	0	0	0	0	0	0	0	0	0	0	0	0	0	0	0	0	0	0	0	0	0	0
Chr1_197269359	0	0	0	0	0	0	0	0	0	0	0	0	0	0	0	2	2	2	2	2	2	2	2	0	0	0	0	0	0	0	0	0	0	0	0	0	0	0	0	0	0	0	0	0	0	0	0	0	0
Chr1_197269517	1	0	0	0	1	0	1	0	0	0	1	1	1	1	1	2	2	2	2	2	2	2	2	1	0	0	0	0	0	0	0	0	0	0	0	0	0	0	0	0	0	0	1	0	0	0	0	0	0
Chr1_197269550	0	0	0	0	0	0	0	0	0	0	0	0	0	0	0	2	2	2	2	2	2	2	2	0	0	0	0	0	0	0	0	0	0	0	0	0	0	0	0	0	0	0	0	0	0	0	0	0	0
Chr1_197269585	1	0	0	0	1	0	1	0	0	0	1	1	1	1	1	2	2	2	2	2	2	2	2	1	0	0	0	0	0	0	0	0	0	0	0	0	0	0	0	0	0	0	1	0	0	0	0	0	0
Chr1_197269611	1	0	0	0	1	0	1	0	0	0	1	1	1	1	1	2	2	2	2	2	2	2	2	1	0	0	0	0	0	0	0	0	0	0	0	0	0	0	0	0	0	0	1	0	0	0	0	0	0
Chr1_197270838	1	0	0	0	1	0	1	0	0	0	1	1	1	1	1	2	2	2	2	2	2	2	2	1	0	0	0	0	0	0	0	0	0	0	0	0	0	0	0	0	0	0	1	0	0	0	0	0	0
Chr1_197270975	1	0	0	0	1	0	1	0	0	0	1	1	1	1	1	2	2	2	2	2	2	2	2	1	0	0	0	0	0	0	0	0	0	0	0	0	0	0	0	0	0	0	1	0	0	0	0	0	0
Chr1_197274560	1	0	0	0	1	0	1	0	0	0	1	1	1	1	1	2	2	2	2	2	2	2	2	1	0	0	0	0	0	0	0	0	0	0	0	0	0	0	0	0	0	0	1	0	0	0	0	0	0
Chr1_197507369	1	0	0	0	1	0	1	0	0	0	1	1	1	1	1	2	2	2	2	2	2	2	2	1	0	0	0	0	0	0	0	0	0	0	0	0	0	0	0	0	0	0	1	0	0	0	0	0	0
Chr1_197602782	2	0	0	0	2	0	2	0	0	0	2	2	2	2	2	2	2	2	2	2	2	2	2	2	0	0	0	0	0	0	0	0	0	0	0	0	0	0	0	0	0	0	2	0	0	0	0	0	0
Chr1_197615929	1	0	0	0	1	1	1	0	0	0	1	1	1	1	1	2	2	2	2	2	2	2	2	1	0	0	0	0	0	0	0	0	0	0	0	0	0	0	0	0	0	0	1	0	0	0	0	0	0
Chr1_197737925	1	0	0	0	1	1	1	0	0	0	1	1	1	1	1	2	2	2	2	2	2	2	2	1	0	0	0	0	0	0	0	0	0	0	0	0	0	0	0	0	0	0	1	0	0	0	0	0	0
Chr1_197767008	1	0	0	0	1	1	1	0	0	0	1	1	1	1	1	2	2	2	2	2	2	2	2	1	0	0	0	0	0	0	0	0	0	0	0	0	0	0	0	0	0	0	1	0	0	0	0	0	0
Chr1_198245812	1	0	0	0	1	1	1	0	0	0	1	1	1	1	1	2	2	2	2	2	2	2	2	0	0	0	0	0	0	0	0	0	0	0	0	0	0	0	0	0	0	0	1	0	0	0	0	0	0
Chr1_198259082	1	0	0	0	1	1	1	0	0	0	1	1	1	1	1	2	2	2	2	2	2	2	2	1	0	0	0	0	0	0	0	0	0	0	0	0	0	0	0	0	0	0	1	0	0	0	0	0	0
Chr1_198279949	1	0	0	0	1	1	1	0	0	0	1	1	1	1	1	2	2	2	2	2	2	2	2	1	0	0	0	0	0	0	0	0	0	0	0	0	0	0	0	0	0	0	1	0	0	0	0	0	0
Chr1_198322422	1	0	0	0	1	1	1	0	0	0	1	1	1	2	1	2	2	2	2	2	2	2	2	0	0	0	0	0	0	0	0	0	0	0	0	0	0	0	0	0	0	0	1	0	0	0	0	0	0
Chr1_198506268	1	0	0	0	1	1	1	0	0	0	1	1	1	2	1	2	2	2	2	2	2	2	2	0	0	0	0	0	0	0	0	0	0	0	0	0	0	0	0	0	0	0	0	0	0	0	0	0	0
Chr1_198632030	1	0	0	0	1	1	1	0	0	0	1	1	1	2	1	2	2	2	2	2	2	2	2	0	0	0	0	0	0	0	0	0	0	0	0	0	0	0	0	0	0	0	0	0	0	0	0	0	0
Chr1_198650972	1	0	0	0	1	1	1	0	0	0	1	1	1	2	1	2	2	2	2	2	2	2	2	0	0	0	0	0	0	0	0	0	0	0	0	0	0	0	0	0	0	0	0	0	0	0	0	0	0
Chr1_198652633	1	0	0	0	1	1	1	0	0	0	1	1	1	2	1	2	2	2	2	2	2	2	2	0	0	0	0	0	0	0	0	0	0	0	0	0	0	0	0	0	0	0	0	0	0	0	0	0	0
Chr1_198654829	1	0	0	0	1	1	1	0	0	0	1	1	1	2	1	2	2	2	2	2	2	2	2	0	0	0	0	0	0	0	0	0	0	0	0	0	0	0	0	0	0	0	0	0	0	0	0	0	0
Chr1_198734658	1	0	0	0	1	1	1	0	0	0	1	1	1	2	1	2	2	2	2	2	2	2	2	0	0	0	0	0	0	0	0	0	0	0	0	0	0	0	0	0	0	0	0	0	0	0	0	0	0
Chr1_198890553	1	0	0	0	1	1	1	0	0	0	1	1	1	2	1	2	2	2	2	2	2	2	2	0	0	0	0	0	0	0	0	0	0	0	0	0	0	0	0	0	0	0	0	0	0	0	0	0	0
Chr1_198961272	1	0	0	0	1	1	1	0	0	0	1	1	1	2	1	2	2	2	2	2	2	2	2	0	0	0	0	0	0	0	0	0	0	0	0	0	0	0	0	0	0	0	0	0	0	0	0	0	0
Chr1_199106407	1	0	0	0	1	1	1	0	0	0	1	1	1	2	1	2	2	2	2	2	2	2	2	0	0	0	0	0	0	0	0	0	0	0	0	0	0	0	0	0	0	0	0	0	0	0	0	0	0
Chr1_199915923	1	0	0	0	1	1	1	0	0	0	1	1	1	2	1	2	2	2	2	2	2	2	2	0	0	0	0	0	0	0	0	0	0	0	0	0	0	0	0	0	0	0	0	0	0	0	0	0	0
Chr1_200247591	1	0	0	0	1	1	1	0	0	0	1	1	1	2	1	2	2	2	2	2	2	2	2	0	0	0	0	0	0	0	0	0	0	0	0	0	0	0	0	0	0	0	0	0	0	0	0	0	0
Chr1_200283068	1	0	0	0	1	1	1	0	0	0	1	1	1	2	1	2	2	2	2	2	2	2	2	0	0	0	0	0	0	0	0	0	0	0	0	0	0	0	0	0	0	0	0	0	0	0	0	0	0
Chr1_200562605	1	0	0	0	1	1	1	0	0	0	1	1	1	1	1	1	1	0	2	1	1	2	1	0	0	0	0	0	0	0	0	0	0	0	0	0	0	0	0	0	0	0	0	0	0	0	0	0	0
Chr1_200724877	1	0	0	0	1	1	1	0	0	0	1	1	1	2	1	2	2	2	2	2	2	2	2	0	0	0	0	0	0	0	0	0	0	0	0	0	0	0	0	0	0	0	0	0	0	0	0	0	0
Chr1_200863989	0	0	0	0	0	0	0	0	0	0	0	0	0	2	0	2	2	2	2	2	2	2	2	0	0	0	0	0	0	0	0	0	0	0	0	0	0	0	0	0	0	0	0	0	0	0	0	0	0
Chr1_200960405	1	0	0	0	1	1	1	0	0	0	1	1	1	2	1	2	2	2	2	2	2	2	2	0	0	0	0	0	0	0	0	0	0	0	0	0	0	0	0	0	0	0	0	0	0	0	0	0	0
Chr1_201001965	1	0	0	0	1	1	1	0	0	0	1	1	1	2	1	2	2	2	2	2	2	2	2	0	0	0	0	0	0	0	0	0	0	0	0	0	0	0	0	0	0	0	0	0	0	0	0	0	0
Chr1_201571871	2	0	0	0	2	2	2	0	0	0	2	2	2	2	2	2	2	2	2	2	2	2	2	0	0	0	0	0	0	0	0	0	0	0	0	0	0	0	0	0	0	0	0	0	0	0	0	0	0
Chr1_201637294	1	0	0	0	1	1	1	0	0	0	1	1	1	2	1	2	2	2	2	2	2	2	2	0	0	0	0	0	0	0	0	0	0	0	0	0	0	0	0	0	0	0	0	0	0	0	0	0	0
Chr1_201942660	1	0	0	0	1	1	1	0	0	0	1	1	1	2	1	2	2	2	2	2	2	2	2	0	0	0	0	0	0	0	0	0	0	0	0	0	0	0	0	0	0	0	0	0	0	0	0	0	0
Chr1_202307690	1	0	0	0	1	1	1	0	0	0	1	1	1	2	1	2	2	2	2	2	2	2	2	0	0	0	0	0	0	0	0	0	0	0	0	0	0	0	0	0	0	0	0	0	0	0	0	0	0
Chr1_202763896	1	0	0	0	1	1	0	0	0	0	1	1	1	2	1	2	2	2	2	2	2	2	2	0	0	0	0	0	0	0	0	0	0	0	0	0	0	0	0	0	0	0	0	0	0	0	0	0	0
Chr1_202995653	1	0	0	0	1	1	0	0	0	0	1	1	1	2	1	2	2	2	2	2	2	2	2	0	0	0	0	0	0	0	0	0	0	0	0	0	0	0	0	0	0	0	0	0	0	0	0	0	0
Chr1_202995985	1	0	0	0	1	1	0	0	0	0	1	1	1	2	1	2	2	2	2	2	2	2	2	0	0	0	0	0	0	0	0	0	0	0	0	0	0	0	0	0	0	0	0	0	0	0	0	0	0
Chr1_203035464	1	0	0	0	1	1	0	0	0	0	1	1	1	2	1	2	2	2	2	2	2	2	2	0	0	0	0	0	0	0	0	0	0	0	0	0	0	0	0	0	0	0	0	0	0	0	0	0	0
Chr1_203037466	1	0	0	0	1	1	0	0	0	0	1	1	1	2	1	2	2	2	2	2	2	2	2	0	0	0	0	0	0	0	0	0	0	0	0	0	0	0	0	0	0	0	0	0	0	0	0	0	0
Chr1_203089841	1	0	0	0	1	1	0	0	0	0	1	1	1	2	1	2	2	2	2	2	2	2	2	0	0	0	0	0	0	0	0	0	0	0	0	0	0	0	0	0	0	0	0	0	0	0	0	0	0
Chr1_203090994	1	0	0	0	1	1	0	0	0	0	1	1	1	2	1	2	2	2	2	2	2	2	2	0	0	0	0	0	0	0	0	0	0	0	0	0	0	0	0	0	0	0	0	0	0	0	0	0	0
Chr1_203170620	1	0	0	0	1	1	0	0	0	0	1	1	1	2	1	2	2	2	2	2	2	2	2	0	0	0	0	0	0	0	0	0	0	0	0	0	0	0	0	0	0	0	0	0	0	0	0	0	0
Chr1_203172303	1	0	0	0	1	1	0	0	0	0	1	1	1	2	1	2	2	2	2	2	2	2	2	0	0	0	0	0	0	0	0	0	0	0	0	0	0	0	0	0	0	0	0	0	0	0	0	0	0
Chr1_203172991	1	0	0	0	1	1	0	0	0	0	1	1	1	2	1	2	2	2	2	2	2	2	2	0	0	0	0	0	0	0	0	0	0	0	0	0	0	0	0	0	0	0	0	0	0	0	0	0	0
Chr1_203245094	0	0	0	0	0	0	0	0	0	0	0	0	0	2	0	2	2	2	2	2	2	2	2	0	0	0	0	0	0	0	0	0	0	0	0	0	0	0	0	0	0	0	0	0	0	0	0	0	0
Chr1_203332476	1	0	0	0	1	1	0	0	0	0	1	1	1	2	1	2	2	2	2	2	2	2	2	0	0	0	0	0	0	0	0	0	0	0	0	0	0	0	0	0	0	0	0	0	0	0	0	0	0
Chr1_203355422	1	2	2	2	1	1	2	0	0	2	1	1	1	1	1	1	1	1	1	1	1	1	1	2	0	0	0	0	0	0	0	0	0	0	0	0	0	0	0	0	0	0	0	0	0	0	0	0	2
Chr1_203395775	2	0	0	0	2	2	0	0	0	0	2	2	2	2	2	2	2	2	2	2	2	2	2	0	0	0	0	0	0	0	0	0	0	0	0	0	0	0	0	0	0	0	0	0	0	0	0	0	0
Chr1_203409532	2	0	0	0	2	2	0	0	0	0	2	2	2	2	2	2	2	2	2	2	2	2	2	0	0	0	0	0	0	0	0	0	0	0	0	0	0	0	0	0	0	0	0	0	0	0	0	0	0
Chr1_203512009	1	0	0	0	1	1	0	0	0	0	1	1	1	2	1	0	2	1	1	1	1	2	1	0	0	0	0	0	0	0	0	0	0	0	0	0	0	0	0	0	0	0	0	0	0	0	0	0	0
Chr1_203588391	1	0	0	0	1	1	0	0	0	0	1	1	1	2	1	2	2	2	2	2	2	2	2	0	0	0	0	0	0	0	0	0	0	0	0	0	0	0	0	0	0	0	0	0	0	0	0	0	0
Chr1_203597217	1	0	0	0	1	1	0	0	0	0	1	1	1	2	1	2	2	2	2	2	2	2	2	0	0	0	0	0	0	0	0	0	0	0	0	0	0	0	0	0	0	0	0	0	0	0	0	0	0
Chr1_203654842	1	0	0	0	1	1	0	0	0	0	1	1	1	2	1	2	2	2	2	2	2	2	2	0	0	0	0	0	0	0	0	0	0	0	0	0	0	0	0	0	0	0	0	0	0	0	0	0	0
Chr1_204069879	1	0	0	0	1	1	0	0	0	0	1	1	1	2	1	0	2	1	1	1	1	2	1	0	0	0	0	0	0	0	0	0	0	0	0	0	0	0	0	0	0	0	0	0	0	0	0	0	0
Chr1_204262817	1	0	0	0	1	1	0	0	0	0	1	1	1	2	1	0	2	1	1	1	1	2	1	0	0	0	0	0	0	0	0	0	0	0	0	0	0	0	0	0	0	0	0	0	0	0	0	0	0
Chr1_204393533	0	0	0	0	0	0	0	0	0	0	2	2	2	2	2	0	0	0	0	0	0	0	0	0	0	2	0	0	0	0	0	0	0	0	0	0	0	0	0	0	0	0	0	0	0	0	0	0	0
Chr1_204435780	1	0	0	0	1	1	0	0	0	0	1	1	1	2	1	0	2	1	1	1	1	2	1	0	0	0	0	0	0	0	0	0	0	0	0	0	0	0	0	0	0	0	0	0	0	0	0	0	0
Chr1_204683219	1	0	0	0	1	1	0	0	0	0	1	1	1	2	1	0	2	1	1	1	1	2	1	0	0	0	0	0	0	0	0	0	0	0	0	0	0	0	0	0	0	0	0	0	0	0	0	0	0
Chr1_204876300	2	0	0	0	2	2	0	0	0	0	2	2	2	2	2	0	2	2	2	2	2	2	2	0	0	0	0	0	0	0	0	0	0	0	0	0	0	0	0	0	0	0	0	0	0	0	0	0	0
Chr1_204933247	1	0	0	0	1	1	0	0	0	0	1	1	1	2	1	0	2	1	1	1	1	2	1	0	0	0	0	0	0	0	0	0	0	0	0	0	0	0	0	0	0	0	0	0	0	0	0	0	0
Chr1_205083484	1	0	0	0	1	1	0	0	0	0	1	1	1	2	1	0	2	1	1	1	1	2	1	0	0	0	0	0	0	0	0	0	0	0	0	0	0	0	0	0	0	0	0	0	0	0	0	0	0
Chr1_205124045	1	0	0	0	1	1	0	0	0	0	1	1	1	2	1	0	2	1	1	1	1	2	1	0	0	0	0	0	0	0	0	0	0	0	0	0	0	0	0	0	0	0	0	0	0	0	0	0	0
Chr1_205219729	1	0	0	0	1	1	0	0	0	0	1	1	1	2	1	0	2	1	1	1	1	2	1	0	0	0	0	0	0	0	0	0	0	0	0	0	0	0	0	0	0	0	0	0	0	0	0	0	0
Chr1_205223029	1	0	0	0	1	1	0	0	0	0	1	1	1	2	1	0	1	0	1	1	1	2	1	0	0	0	0	0	0	0	0	0	0	0	0	0	0	0	0	0	0	0	0	0	0	0	0	0	0
Chr1_205236218	1	0	0	0	1	1	0	0	0	0	1	1	1	2	1	0	2	1	1	1	1	2	1	0	0	0	0	0	0	0	0	0	0	0	0	0	0	0	0	0	0	0	0	0	0	0	0	0	0
Chr1_205292082	1	0	0	0	1	1	0	0	0	0	1	1	1	2	1	0	2	1	1	1	1	2	1	0	0	0	0	0	0	0	0	0	0	0	0	0	0	0	0	0	0	0	0	0	0	0	0	0	0
Chr1_205368405	1	0	0	0	1	0	0	0	0	0	1	1	1	2	1	0	2	1	1	1	1	2	1	0	0	0	0	0	0	0	0	0	0	0	0	0	0	0	0	0	0	0	0	0	0	0	0	0	0
Chr1_205406520	0	0	0	0	0	0	0	0	0	0	0	0	0	2	0	0	2	0	0	0	0	2	0	0	0	0	0	0	0	0	0	0	0	0	0	0	0	0	0	0	0	0	0	0	0	0	0	0	0
Chr1_205410525	1	0	0	0	1	1	0	0	0	0	1	1	1	2	1	0	2	1	1	1	1	2	1	0	0	0	0	0	0	0	0	0	0	0	0	0	0	0	0	0	0	0	0	0	0	0	0	0	0
Chr1_205499669	1	0	0	0	1	1	0	0	0	0	1	1	1	2	1	0	2	1	1	1	1	2	1	0	0	0	0	0	0	0	0	0	0	0	0	0	0	0	0	0	0	0	0	0	0	0	0	0	0
Chr1_205513005	1	0	0	0	1	1	0	0	0	0	1	1	1	2	1	0	2	1	1	1	1	2	1	0	0	0	0	0	0	0	0	0	0	0	0	0	0	0	0	0	0	0	0	0	0	0	0	0	0
Chr1_205531073	1	0	0	0	1	1	0	0	0	0	1	1	1	2	1	0	2	1	1	1	1	2	1	0	0	0	0	0	0	0	0	0	0	0	0	0	0	0	0	0	0	0	0	0	0	0	0	0	0
Chr1_205549612	1	0	0	0	1	1	0	0	0	0	1	1	1	2	1	0	2	1	1	1	1	2	1	0	0	0	0	0	0	0	0	0	0	0	0	0	0	0	0	0	0	0	0	0	0	0	0	0	0
Chr1_205691359	1	0	0	0	1	1	0	0	0	0	1	1	1	2	1	0	2	1	1	1	1	2	1	0	0	0	0	0	0	0	0	0	0	0	0	0	0	0	0	0	0	0	0	0	0	0	0	0	0
Chr1_206160519	1	0	0	0	1	1	0	0	0	0	1	1	1	2	1	0	2	1	1	1	1	2	1	0	0	0	0	0	0	0	0	0	0	0	0	0	0	0	0	0	0	0	0	0	0	0	0	0	0
Chr1_206220578	1	0	0	0	1	1	0	0	0	0	1	1	1	2	1	0	2	1	1	1	1	2	1	0	0	0	0	0	0	0	0	0	0	0	0	0	0	0	0	0	0	0	0	0	0	0	0	0	0
Chr1_206304603	1	0	0	0	1	1	0	0	0	0	1	1	1	2	1	0	2	1	1	1	1	2	1	0	0	0	0	0	0	0	0	0	0	0	0	0	0	0	0	0	0	0	0	0	0	0	0	0	0
Chr1_206424101	0	0	0	0	0	0	0	0	0	0	0	0	0	2	0	0	2	0	0	0	0	2	0	0	0	0	0	0	0	0	0	0	0	0	0	0	0	0	0	0	0	0	0	0	0	0	0	0	0
Chr1_206505952	0	0	0	0	0	0	0	0	0	0	0	0	0	2	0	0	2	0	0	0	0	2	0	0	0	0	0	0	0	0	0	0	0	0	0	0	0	0	0	0	0	0	0	0	0	0	0	0	0
Chr1_206636693	1	0	0	0	1	1	0	0	0	0	1	1	1	2	1	0	2	1	1	1	1	2	1	0	0	0	0	0	0	0	0	0	0	0	0	0	0	0	0	0	0	0	0	0	0	0	0	0	0
Chr1_206792115	1	0	0	0	1	1	0	0	0	0	1	1	1	2	1	0	2	1	1	1	1	2	1	0	0	0	0	0	0	0	0	0	0	0	0	0	0	0	0	0	0	0	0	0	0	0	0	0	0
Chr1_206820075	1	0	0	0	1	1	0	0	0	0	1	1	1	2	1	0	2	1	1	1	1	2	1	0	0	0	0	0	0	0	0	0	0	0	0	0	0	0	0	0	0	0	0	0	0	0	0	0	0
Chr1_206942212	1	0	0	0	1	1	0	0	0	0	1	1	1	2	1	0	2	1	1	1	1	2	1	0	0	0	0	0	0	0	0	0	0	0	0	0	0	0	0	0	0	0	0	0	0	0	0	0	0
Chr1_207021507	1	0	0	0	1	1	0	0	0	0	1	1	1	2	1	0	2	1	1	1	1	2	1	0	0	0	0	0	0	0	0	0	0	0	0	0	0	0	0	0	0	0	0	0	0	0	0	0	0
Chr1_207022210	1	0	0	0	1	1	0	0	0	0	1	1	1	2	1	0	2	1	1	1	1	2	1	0	0	0	0	0	0	0	0	0	0	0	0	0	0	0	0	0	0	0	0	0	0	0	0	0	0
Chr1_207055049	1	0	0	0	1	1	0	0	0	0	1	1	1	2	1	0	2	1	1	1	1	2	1	0	0	0	0	0	0	0	0	0	0	0	0	0	0	0	0	0	0	0	0	0	0	0	0	0	0
Chr1_207096124	1	0	0	0	1	1	0	0	0	0	1	1	1	2	1	0	2	1	1	1	1	2	1	0	0	0	0	0	0	0	0	0	0	0	0	0	0	0	0	0	0	0	0	0	0	0	0	0	0
Chr1_207134068	1	0	0	0	1	1	0	0	0	0	0	1	1	2	1	0	2	1	1	1	1	2	1	0	0	0	0	0	0	0	0	0	0	0	0	0	0	0	0	0	0	0	0	0	0	0	0	0	0
Chr1_207161682	2	0	2	0	2	2	0	0	0	0	2	2	2	2	2	0	2	2	2	2	2	2	2	0	0	0	0	0	0	0	0	0	0	0	0	0	0	0	0	0	0	0	0	0	0	0	0	0	0
Chr1_207226618	1	0	0	0	1	1	0	0	0	0	1	1	1	2	1	0	2	1	1	1	1	2	1	0	0	0	0	0	0	0	0	0	0	0	0	0	0	0	0	0	0	0	0	0	0	0	0	0	0
Chr1_207271795	1	0	0	0	1	1	0	0	0	0	1	1	1	2	1	0	2	1	1	1	1	2	1	0	0	0	0	0	0	0	0	0	0	0	0	0	0	0	0	0	0	0	0	0	0	0	0	0	0
Chr1_207393159	1	0	0	0	1	1	0	0	0	0	1	1	1	2	1	0	2	1	1	1	1	2	1	0	0	0	0	0	0	0	0	0	0	0	0	0	0	0	0	0	0	0	0	0	0	0	0	0	0
Chr1_207513822	1	0	0	0	1	1	0	0	0	0	1	1	1	2	1	0	2	1	1	1	1	2	1	0	0	0	0	0	0	0	0	0	0	0	0	0	0	0	0	0	0	0	0	0	0	0	0	0	0
Chr1_207728442	1	0	1	0	1	1	0	0	0	0	1	1	1	2	1	0	2	0	1	1	1	2	1	0	0	0	0	0	0	0	0	0	0	0	0	0	0	0	0	0	0	0	0	0	0	0	0	0	0
Chr1_207753283	1	0	1	0	1	1	0	0	0	0	1	1	1	2	1	0	1	1	1	1	1	2	1	0	0	0	0	0	0	0	0	0	0	0	0	0	0	0	0	0	0	0	0	0	0	0	0	0	0
Chr1_207864931	1	0	1	0	1	1	0	0	0	0	1	1	1	2	1	0	2	1	1	1	1	2	1	0	0	0	0	0	0	0	0	0	0	0	0	0	0	0	0	0	0	0	0	0	0	0	0	0	0
Chr1_207906197	1	0	1	0	1	1	0	0	0	0	1	1	1	2	1	0	2	1	1	1	1	2	1	0	0	0	0	0	0	0	0	0	0	0	0	0	0	0	0	0	0	0	0	0	0	0	0	0	0
Chr1_207979924	2	0	2	0	2	2	0	0	0	0	2	2	2	2	2	0	2	2	2	2	2	2	2	0	0	0	0	0	0	0	0	0	0	0	0	0	0	0	0	0	0	0	0	0	0	0	0	0	0
Chr1_208164897	1	0	1	0	1	1	0	0	0	0	1	1	1	2	1	0	1	1	1	1	1	2	1	0	0	0	0	0	0	0	0	0	0	0	0	0	0	0	0	0	0	0	0	0	0	0	0	0	0
Chr1_208203096	0	0	0	0	0	0	0	0	0	0	0	0	0	2	0	0	0	0	0	0	0	2	0	0	0	0	0	0	0	0	0	0	0	0	0	0	0	0	0	0	0	0	0	0	0	0	0	0	0
Chr1_208215160	1	0	1	0	1	1	0	0	0	0	1	1	1	2	1	0	1	1	1	1	1	2	1	0	0	0	0	0	0	0	0	0	0	0	0	0	0	0	0	0	0	0	0	0	0	0	0	0	0
Chr1_208246885	1	0	1	0	1	1	0	0	0	0	1	1	1	2	1	0	1	1	1	1	1	2	1	0	0	0	0	0	0	0	0	0	0	0	0	0	0	0	0	0	0	0	0	0	0	0	0	0	0
Chr1_208316933	1	0	1	0	1	1	0	0	0	0	1	1	1	2	1	0	1	1	1	1	1	2	1	0	0	0	0	0	0	0	0	0	0	0	0	0	0	0	0	0	0	0	0	0	0	0	0	0	0
Chr1_208575411	1	0	1	0	1	1	0	0	0	0	1	1	1	2	1	0	1	1	1	1	1	2	1	0	0	0	0	0	0	0	0	0	0	0	0	0	0	0	0	0	0	0	0	0	0	0	0	0	0
Chr1_208592477	1	0	1	0	1	1	0	0	0	0	1	1	1	2	1	0	1	1	1	1	1	2	1	0	0	0	0	0	0	0	0	0	0	0	0	0	0	0	0	0	0	0	0	0	0	0	0	0	0
Chr1_208762129	2	0	2	0	2	2	0	0	0	0	2	2	2	2	2	0	2	2	2	2	2	2	2	0	0	0	0	0	0	0	0	0	0	0	0	0	0	0	0	0	0	0	0	0	0	0	0	0	0
Chr1_208783783	1	0	1	0	1	1	0	0	0	0	1	1	1	2	1	0	1	1	1	1	1	2	1	0	0	0	0	0	0	0	0	0	0	0	0	0	0	0	0	0	0	0	0	0	0	0	0	0	0
Chr1_208796927	1	0	1	0	1	1	0	0	0	0	1	1	1	2	1	0	1	1	1	1	1	2	1	0	0	0	0	0	0	0	0	0	0	0	0	0	0	0	0	0	0	0	0	0	0	0	0	0	0
Chr1_208797183	1	0	1	0	1	1	0	0	0	0	1	1	1	2	1	0	1	1	1	1	1	2	1	0	0	0	0	0	0	0	0	0	0	0	0	0	0	0	0	0	0	0	0	0	0	0	0	0	0
Chr1_208892714	1	0	1	0	1	1	0	0	0	0	1	1	1	2	1	0	1	1	1	1	1	2	1	0	0	0	0	0	0	0	0	0	0	0	0	0	0	0	0	0	0	0	0	0	0	0	0	0	0
Chr1_209090311	1	0	1	0	1	1	0	0	0	0	1	1	1	2	1	0	1	1	1	1	1	2	1	0	0	0	0	0	0	0	1	0	0	0	0	0	0	0	0	0	0	0	0	0	0	0	0	0	0
Chr1_209111420	1	0	1	0	1	1	0	0	0	0	1	1	1	2	1	0	1	1	1	1	1	2	1	0	0	0	0	0	0	0	0	0	0	0	0	0	0	0	0	0	0	0	0	0	0	0	0	0	0
Chr1_209233866	0	0	0	0	0	0	0	0	0	0	0	0	0	2	0	0	0	0	0	0	0	2	0	0	0	0	0	0	0	0	0	0	0	0	0	0	0	0	0	0	0	0	0	0	0	0	0	0	0
Chr1_209356824	1	0	1	0	1	1	0	0	0	0	1	1	1	2	1	0	1	1	1	1	1	2	1	0	0	0	0	0	0	0	0	0	0	0	0	0	0	0	0	0	0	0	0	0	0	0	0	0	0
Chr1_209421774	1	0	1	0	1	1	0	0	0	0	1	1	1	2	1	0	1	1	1	1	1	2	1	0	0	0	0	0	0	0	0	0	0	0	0	0	0	0	0	0	0	0	0	0	0	0	0	0	0
Chr1_209504070	1	0	1	0	1	1	0	0	0	0	1	1	1	2	1	0	1	1	1	1	1	2	1	0	0	0	0	0	0	0	0	0	0	0	0	0	0	0	0	0	0	0	0	0	0	0	0	0	0
Chr1_209527033	1	0	1	0	1	1	0	0	0	0	1	1	1	2	1	0	1	1	1	1	0	2	1	0	0	0	0	0	0	0	0	0	0	0	0	0	0	0	0	0	0	0	0	0	0	0	0	0	0
Chr1_209536591	1	0	1	0	1	1	0	0	0	0	1	1	1	2	1	0	1	1	1	1	1	2	1	0	0	0	0	0	0	0	0	0	0	0	0	0	0	0	0	0	0	0	0	0	0	0	0	0	0
Chr1_209580839	1	0	1	0	1	1	0	0	0	0	1	1	1	2	1	0	1	1	1	1	1	2	1	0	0	0	0	0	0	0	0	0	0	0	0	0	0	0	0	0	0	0	0	0	0	0	0	0	0
Chr1_209657040	1	0	1	0	1	1	0	0	0	0	1	1	1	2	1	0	1	1	1	1	1	2	1	0	0	0	0	0	0	0	0	0	0	0	0	0	0	0	0	0	0	0	0	0	0	0	0	0	0
Chr1_209823975	1	0	1	0	1	1	0	0	0	0	1	1	1	2	1	0	1	1	1	1	1	2	1	0	0	0	0	0	0	0	0	0	0	0	0	0	0	0	0	0	0	0	0	0	0	0	0	0	0
Chr1_210040282	1	0	1	0	1	1	0	0	0	0	1	1	1	2	1	0	1	1	1	1	1	2	1	0	0	0	0	0	0	0	0	0	0	0	0	0	0	0	0	0	0	0	0	0	0	0	0	0	0
Chr1_210078921	1	0	1	0	1	1	0	0	0	0	1	1	1	2	1	0	1	1	1	1	1	2	1	0	0	0	0	0	0	0	1	0	0	0	0	0	0	0	0	0	0	0	0	0	0	0	0	0	0
Chr1_210130409	1	0	1	0	1	1	0	0	0	0	1	1	1	2	1	0	1	1	1	1	1	2	1	0	0	0	0	0	0	0	0	0	0	0	0	0	0	0	0	0	0	0	0	0	0	0	0	0	0
Chr1_210221391	1	0	1	0	1	1	0	0	0	0	1	1	1	2	1	0	1	1	1	1	1	2	1	0	0	0	0	0	0	0	0	0	0	0	0	0	0	0	0	0	0	0	0	0	0	0	0	0	0
Chr1_210222495	1	0	1	0	1	1	0	0	0	0	1	1	1	2	1	0	1	1	1	1	1	2	1	0	0	0	0	0	0	0	0	0	0	0	0	0	0	0	0	0	0	0	0	0	0	0	0	0	0
Chr1_210357778	1	0	1	0	1	1	0	0	0	0	1	1	1	2	1	0	1	1	1	1	1	2	1	0	0	0	0	0	0	0	0	0	0	0	0	0	0	0	0	0	0	0	0	0	0	0	0	0	0
Chr1_210363554	1	0	1	0	1	1	0	0	0	0	1	1	1	2	1	0	1	1	1	1	1	2	1	0	0	0	0	0	0	0	0	0	0	0	0	0	0	0	0	0	0	0	0	0	0	0	0	0	0
Chr1_210378955	1	0	1	0	1	1	0	0	0	0	1	1	1	2	1	0	1	1	1	1	1	2	1	0	0	0	0	0	0	0	0	0	0	0	0	0	0	0	0	0	0	0	0	0	0	0	0	0	0
Chr1_210409796	1	0	1	0	1	1	0	0	0	0	1	1	1	2	1	0	1	1	1	1	1	2	1	0	0	0	0	0	0	0	0	0	0	0	0	0	0	0	0	0	0	0	0	0	0	0	0	0	0
Chr1_210600857	1	0	1	0	1	1	0	0	0	0	1	1	1	2	1	0	1	1	1	1	1	2	1	0	0	0	0	0	0	0	0	0	0	0	0	0	0	0	0	0	0	0	0	0	0	0	0	0	0
Chr1_210787579	1	0	1	0	1	1	0	0	0	0	1	1	1	2	1	0	1	1	1	1	1	2	1	0	0	0	0	0	0	0	0	0	0	0	0	0	0	0	0	0	0	0	0	0	0	0	0	0	0
Chr1_210869633	1	0	1	0	1	1	0	0	0	0	1	1	1	2	1	0	1	1	1	1	1	2	1	0	0	0	0	0	0	0	0	0	0	0	0	0	0	0	0	0	0	0	0	0	0	0	0	0	0
Chr1_211529637	1	0	1	0	1	1	0	0	0	0	1	1	1	2	1	0	1	1	0	1	1	2	1	0	0	0	0	0	0	0	0	0	0	0	0	0	0	0	0	0	0	0	0	0	0	0	0	0	0
Chr1_211608979	1	0	1	0	1	1	0	0	0	0	1	1	1	2	1	0	1	1	0	1	1	2	1	0	0	0	0	0	0	0	0	0	0	0	0	0	0	0	0	0	0	0	0	0	0	0	0	0	0
Chr1_211774616	1	0	1	0	1	1	0	0	0	0	1	1	1	2	1	0	1	1	0	1	1	2	1	0	0	0	0	0	0	0	0	0	0	0	0	0	0	0	0	0	0	0	0	0	0	0	0	0	0
Chr1_211804915	1	0	1	0	1	1	0	0	0	0	1	1	1	2	1	0	1	1	0	1	1	2	1	0	0	0	0	0	0	0	0	0	0	0	0	0	0	0	0	0	0	0	0	0	0	0	0	0	0
Chr1_211918760	1	0	1	0	1	1	0	0	0	0	1	1	1	2	1	0	1	1	0	1	1	2	1	0	0	0	0	0	0	0	0	0	0	0	0	0	0	0	0	0	0	0	0	0	0	0	0	0	0
Chr1_211995147	0	0	0	0	0	0	0	0	0	0	1	1	1	2	1	0	1	1	0	1	1	2	1	0	0	0	0	0	0	0	0	0	0	0	0	0	0	0	0	0	0	0	0	0	0	0	0	0	0
Chr1_212198766	0	0	0	0	0	0	0	2	0	0	0	0	0	0	0	0	0	0	0	0	0	0	0	0	0	2	2	2	0	2	0	0	0	0	0	0	2	0	0	2	2	2	0	2	0	0	0	0	0
Chr1_212260238	1	0	1	0	1	1	0	0	0	0	1	1	1	2	1	0	1	1	0	1	1	2	1	0	0	0	0	0	0	0	0	0	0	0	0	0	0	0	0	0	0	0	0	0	0	0	0	0	0
Chr1_212331983	1	0	1	0	1	1	0	0	0	0	1	1	1	2	1	0	1	1	0	1	1	2	1	0	0	0	0	0	0	0	0	0	0	0	0	0	0	0	0	0	0	0	0	0	0	0	0	0	0
Chr1_212344523	1	0	1	0	1	1	0	0	0	0	1	1	1	2	1	0	1	1	0	1	1	2	1	0	0	0	0	0	0	0	0	0	0	0	0	0	0	0	0	0	0	0	0	0	0	0	0	0	0
Chr1_212557488	0	0	0	0	0	0	0	0	0	0	1	1	0	2	1	0	1	1	0	1	1	2	1	0	0	0	0	0	0	0	0	0	0	0	0	0	0	0	0	0	0	0	0	0	0	0	0	0	0
Chr1_212593645	0	0	0	0	0	0	0	0	0	0	0	0	0	2	0	0	0	0	0	0	0	2	0	0	0	0	0	0	0	0	0	0	0	0	0	0	0	0	0	0	0	0	0	0	0	0	0	0	0
Chr1_212633659	0	0	0	0	0	0	0	0	0	0	1	1	0	2	1	1	1	1	0	1	1	2	1	0	0	0	0	0	0	0	0	0	0	0	0	0	0	0	0	0	0	0	0	0	0	0	0	0	0
Chr1_212944456	0	0	0	0	0	0	0	0	0	0	1	1	0	2	1	1	1	1	0	1	1	2	1	0	0	0	0	0	0	0	0	0	0	0	0	0	0	0	0	0	0	0	0	0	0	0	0	0	0
Chr1_212979185	0	0	0	0	0	0	0	0	0	0	1	1	0	2	1	1	1	1	0	1	1	2	1	0	0	0	0	0	0	0	0	0	0	0	0	0	0	0	0	0	0	0	0	0	0	0	0	0	0
Chr1_213151871	0	0	0	0	0	0	0	0	0	0	0	0	0	2	0	0	0	0	0	0	2	2	0	0	0	0	0	0	0	0	0	0	0	0	0	0	0	0	0	0	0	0	0	0	0	0	0	0	0
Chr1_213152042	0	0	0	0	0	0	0	0	0	0	1	1	0	2	1	1	1	1	0	1	1	2	1	0	0	0	0	0	0	0	0	0	0	0	0	0	0	0	0	0	0	0	0	0	0	0	0	0	0
Chr1_213153951	0	0	0	0	0	0	0	0	0	0	1	1	0	2	1	1	1	1	0	1	1	2	1	0	0	0	0	0	0	0	0	0	0	0	0	0	0	0	0	0	0	0	0	0	0	0	0	0	0
Chr1_213270168	0	0	0	0	0	0	0	0	0	0	1	1	0	2	1	1	1	1	0	1	1	2	1	0	0	0	0	0	0	0	0	0	0	0	0	0	0	0	0	0	0	0	0	0	0	0	0	0	0
Chr1_213443678	0	0	0	0	0	0	0	0	0	0	2	2	0	2	2	2	2	2	0	2	2	2	2	0	0	0	0	0	0	0	0	0	0	0	0	0	0	0	0	0	0	0	0	0	0	0	0	0	0
Chr1_213542097	0	0	0	0	0	0	0	0	0	0	1	1	0	2	1	1	1	1	0	1	1	2	1	0	0	0	0	0	0	0	0	0	0	0	0	0	0	0	0	0	0	0	0	0	0	0	0	0	0
Chr1_213616006	0	0	0	0	0	0	0	0	0	0	2	2	0	2	2	2	2	2	0	2	2	2	2	0	0	0	0	0	0	0	0	0	0	0	0	0	0	0	0	0	0	0	0	0	0	0	0	0	0
Chr1_213655558	0	0	0	0	0	0	0	0	0	0	1	1	0	2	1	1	1	1	0	1	1	2	1	0	0	0	0	0	0	0	0	0	0	0	0	0	0	0	0	0	0	0	0	0	0	0	0	0	0
Chr1_213657132	0	0	0	0	0	0	0	0	0	0	1	1	0	2	1	1	1	1	0	1	1	2	1	0	0	0	0	0	0	0	0	0	0	0	0	0	0	0	0	0	0	0	0	0	0	0	0	0	0
Chr1_213671208	0	0	0	0	0	0	0	0	0	0	1	1	0	2	1	1	1	1	0	1	1	2	1	0	0	0	0	0	0	0	0	0	0	0	0	0	0	0	0	0	0	0	0	0	0	0	0	0	0
Chr1_213738497	0	0	0	0	0	0	0	0	0	0	1	1	0	2	1	1	1	1	0	1	1	2	1	0	0	0	0	0	0	0	0	0	0	0	0	0	0	0	0	0	0	0	0	0	0	0	0	0	0
Chr1_213821566	0	0	0	0	0	0	0	0	0	0	0	0	0	2	0	0	0	0	0	0	0	2	0	0	0	0	0	0	0	0	0	0	0	0	0	0	0	0	0	0	0	0	0	0	0	0	0	0	0
Chr1_213885096	0	0	0	0	0	0	0	0	0	0	1	1	0	2	1	1	1	1	0	1	1	2	1	0	0	0	0	0	0	0	0	0	0	0	0	0	0	0	0	0	0	0	0	0	0	0	0	0	0
Chr1_213885163	0	0	0	0	0	0	0	0	0	0	2	2	0	2	2	2	2	2	0	2	2	2	2	0	0	0	0	0	0	0	0	0	0	0	0	0	0	0	0	0	0	0	0	0	0	0	0	0	0
Chr1_213896003	0	0	0	0	0	0	0	0	0	0	1	1	0	2	1	1	1	1	0	1	1	2	1	0	0	0	0	0	0	0	0	0	0	0	0	0	0	0	0	0	0	0	0	0	0	0	0	0	0
Chr1_213915658	0	0	0	0	0	0	0	0	0	0	1	1	0	2	1	1	1	1	0	1	1	2	1	0	0	0	0	0	0	0	0	0	0	0	0	0	0	0	0	0	0	0	0	0	0	0	0	0	0
Chr1_213917676	0	0	0	0	0	0	0	0	0	0	1	1	0	2	1	1	1	1	0	1	1	2	1	0	0	0	0	0	0	0	0	0	0	0	0	0	0	0	0	0	0	0	0	0	0	0	0	0	0
Chr1_214027897	0	0	0	0	0	0	0	0	0	0	2	2	0	2	2	2	2	2	0	2	2	2	2	0	0	0	0	0	0	0	0	0	0	0	0	0	0	0	0	0	0	0	0	0	0	0	0	0	0
Chr1_214129144	0	0	0	0	0	0	0	0	0	0	1	1	0	2	1	1	1	1	0	1	1	2	1	0	0	0	0	0	0	0	0	0	0	0	0	0	0	0	0	0	0	0	0	0	0	0	0	0	0
Chr1_214155334	0	0	0	0	0	0	0	0	0	0	2	2	0	2	2	2	2	2	0	2	2	2	2	0	0	0	0	0	0	0	0	0	0	0	0	0	0	0	0	0	0	0	0	0	0	0	0	0	0
Chr1_214363584	0	0	0	0	0	0	0	0	0	0	1	1	0	2	0	1	1	1	0	0	1	2	1	0	0	0	0	0	0	0	0	0	0	0	0	0	0	0	0	0	0	0	0	0	0	0	0	0	0
Chr1_214402645	0	0	0	0	0	0	0	0	0	0	2	2	0	2	2	2	1	1	0	1	1	2	2	0	0	0	0	0	0	0	0	0	0	0	0	0	0	0	0	0	0	0	0	0	0	0	0	0	0
Chr1_214454710	0	0	0	0	0	0	0	0	0	0	1	1	0	2	1	1	1	1	0	1	1	2	1	0	0	0	0	0	0	0	0	0	0	0	0	0	0	0	0	0	0	0	0	0	0	0	0	0	0
Chr1_214523771	0	0	0	0	0	0	0	0	0	0	1	1	0	2	1	1	1	1	0	1	1	2	1	0	0	0	0	0	0	0	0	0	0	0	0	0	0	0	0	0	0	0	0	0	0	0	0	0	0
Chr1_214671556	0	0	0	0	0	0	0	0	0	0	2	2	0	2	2	2	2	2	0	2	2	2	2	0	0	0	0	0	0	0	0	0	0	0	0	0	0	0	0	0	0	0	0	0	0	0	0	0	0
Chr1_214681302	0	0	0	0	0	0	0	0	0	0	1	1	0	2	1	1	1	1	0	1	1	2	1	0	0	0	0	0	0	0	0	0	0	0	0	0	0	0	0	0	0	0	0	0	0	0	0	0	0
Chr1_214720130	0	0	0	0	0	0	0	0	0	0	1	1	0	2	1	1	1	1	0	1	1	2	1	0	0	0	0	0	0	0	0	0	0	0	0	0	0	0	0	0	0	0	0	0	0	0	0	0	0
Chr1_215117151	0	0	0	0	0	0	0	0	0	0	0	0	0	0	0	1	1	1	0	1	1	2	1	0	0	0	0	0	0	0	0	0	0	0	0	0	0	0	0	0	0	0	1	0	0	0	0	0	0
Chr1_215404381	0	0	0	0	0	0	0	0	0	0	0	0	0	0	0	1	1	1	0	1	1	2	1	0	0	0	0	0	0	0	0	0	0	0	0	0	0	0	0	0	0	0	0	0	0	0	0	0	0
Chr1_215571732	0	0	0	0	0	0	0	0	0	0	0	0	0	0	0	1	1	1	0	1	1	2	1	0	0	0	0	0	0	0	0	0	0	0	0	0	0	0	0	0	0	0	0	0	0	0	0	0	0
Chr1_215847194	0	0	0	0	0	0	0	0	0	0	0	0	0	0	0	1	1	1	0	1	1	2	1	0	0	0	0	0	0	0	0	0	0	0	0	0	0	0	0	0	0	0	0	0	0	0	0	0	0
Chr1_215909147	0	0	0	0	0	0	0	0	0	0	0	0	0	0	0	1	1	1	0	1	1	2	1	0	0	0	0	0	0	0	0	0	0	0	0	0	0	0	0	0	0	0	0	0	0	0	0	0	0
Chr1_216105142	0	0	0	0	0	0	0	0	0	0	0	0	0	0	0	1	1	1	0	1	1	2	1	0	0	0	0	0	0	0	0	0	0	0	0	0	0	0	0	0	0	0	0	0	0	0	0	0	0
Chr1_216267198	0	0	0	0	0	0	0	0	0	0	2	0	0	0	0	0	0	0	0	0	0	0	0	0	0	0	2	0	0	0	0	0	0	0	0	0	0	0	0	0	0	0	0	0	0	0	0	0	0
Chr1_216415103	0	0	0	0	0	0	0	0	0	0	0	0	0	0	0	0	0	0	0	0	0	2	0	0	0	0	0	0	0	0	0	0	0	0	0	0	0	0	0	0	0	0	0	0	0	0	0	0	0
Chr1_216585307	0	0	0	0	0	0	0	0	0	0	0	0	0	0	0	1	1	1	0	1	1	2	1	0	0	0	0	0	0	0	0	0	0	0	0	0	0	0	0	0	0	0	0	0	0	0	0	0	0
Chr1_216593482	0	0	0	0	0	0	0	0	0	0	0	0	0	0	0	1	1	1	0	1	1	2	1	0	0	0	0	0	0	0	0	0	0	0	0	0	0	0	0	0	0	0	0	0	0	0	0	0	0
Chr1_216593807	0	0	0	0	0	0	0	0	0	0	0	0	0	0	0	1	1	1	0	1	1	2	1	0	0	0	0	0	0	0	0	0	0	0	0	0	0	0	0	0	0	0	0	0	0	0	0	0	0
Chr1_216615812	0	0	0	0	0	0	0	0	0	0	0	0	0	0	0	1	1	1	0	1	1	2	1	0	0	0	0	0	0	0	0	0	0	0	0	0	0	0	0	0	0	0	0	0	0	0	0	0	0
Chr1_216691869	0	0	0	0	0	0	0	0	0	0	0	0	0	0	0	2	2	2	0	2	2	2	2	0	0	0	0	0	0	0	0	0	0	0	0	0	0	0	0	0	0	0	0	0	0	0	0	0	0
Chr1_216762603	0	0	0	0	0	0	0	0	0	0	0	0	0	0	0	1	1	1	0	1	1	2	1	0	0	0	0	0	0	0	0	0	0	0	0	0	0	0	0	0	0	0	0	0	0	0	0	0	0
Chr1_216788227	0	0	0	0	0	0	0	0	0	0	0	0	0	0	0	1	1	1	0	1	1	2	1	0	0	0	0	0	0	0	0	0	0	0	0	0	0	0	0	0	0	0	0	0	0	0	0	0	0
Chr1_216933960	0	0	0	0	0	0	0	0	0	0	0	0	0	0	0	1	1	1	0	1	1	2	2	0	0	0	0	0	0	0	0	0	0	0	0	0	0	0	0	0	0	0	0	0	0	0	0	0	0
Chr1_217230063	0	0	0	0	0	0	0	0	0	0	0	0	0	0	0	1	1	1	0	1	1	2	1	0	0	0	0	0	0	0	0	0	0	0	0	0	0	0	0	0	0	0	0	0	0	0	0	0	0
Chr1_217898036	0	0	0	0	0	0	0	0	0	0	0	0	0	0	0	1	1	1	0	1	1	2	2	0	0	0	0	0	0	0	0	0	0	0	0	0	0	0	0	0	0	0	0	0	0	0	0	0	0
Chr1_217899013	0	0	0	0	0	0	0	0	0	0	0	0	0	0	0	1	1	1	0	1	1	2	2	0	0	0	0	0	0	0	0	0	0	0	0	0	0	0	0	0	0	0	0	0	0	0	0	0	0
Chr1_217932835	0	0	0	0	0	0	0	0	0	0	0	0	0	0	0	1	1	1	0	1	1	2	2	0	0	0	0	0	0	0	0	0	0	0	0	0	0	0	0	0	0	0	0	0	0	0	0	0	0
Chr1_217942774	0	0	0	0	0	0	0	0	0	0	0	0	0	0	0	1	1	1	0	1	1	2	2	0	0	0	0	0	0	0	0	0	0	0	0	0	0	0	0	0	0	0	0	0	0	0	0	0	0
Chr1_217942936	0	0	0	0	0	0	0	0	0	0	0	0	0	0	0	1	1	1	0	1	1	2	2	0	0	0	0	0	0	0	0	0	0	0	0	0	0	0	0	0	0	0	0	0	0	0	0	0	0
Chr1_218066158	0	0	0	0	0	0	0	0	0	0	0	0	0	0	0	1	1	1	0	1	1	2	2	0	0	0	0	0	0	0	0	0	0	0	0	0	0	0	0	0	0	0	0	0	0	0	0	0	0
Chr1_218102582	0	0	0	0	0	0	0	0	0	0	0	0	0	0	0	1	1	1	0	1	1	2	2	0	0	0	0	0	0	0	0	0	0	0	0	0	0	0	0	0	0	0	0	0	0	0	0	0	0
Chr1_218156289	0	0	1	0	0	0	0	0	0	0	0	0	0	0	0	1	1	1	0	1	1	2	2	0	0	0	0	0	0	0	0	0	0	0	0	0	0	0	0	0	0	0	0	0	0	0	0	0	0
Chr1_218180523	0	0	0	0	0	0	0	0	0	0	0	0	0	0	0	1	1	1	0	1	1	2	2	0	0	0	0	0	0	0	0	0	0	0	0	0	0	0	0	0	0	0	0	0	0	0	0	0	0
Chr1_218196401	0	0	0	0	0	0	0	0	0	0	0	0	0	0	0	1	1	1	0	1	1	2	2	0	0	0	0	0	0	0	0	0	0	0	0	0	0	0	0	0	0	0	0	0	0	0	0	0	0
Chr1_218239126	0	0	0	0	0	0	0	0	0	0	0	0	0	0	0	1	1	1	0	1	1	2	2	0	0	0	0	0	0	0	0	0	0	0	0	0	0	0	0	0	0	0	0	0	0	0	0	0	0
Chr1_218269169	0	0	0	0	0	0	0	0	0	0	0	0	0	0	0	1	1	1	0	1	1	2	2	0	0	0	0	0	0	0	0	0	0	0	0	0	0	0	0	0	0	0	0	0	0	0	0	0	0
Chr1_218284230	0	0	0	0	0	0	0	0	0	0	0	0	0	0	0	1	1	1	0	1	1	2	2	0	0	0	0	0	0	0	0	0	0	0	0	0	0	0	0	0	0	0	0	0	0	0	0	0	0
Chr1_218519066	0	0	0	0	0	0	0	0	0	0	0	0	0	0	0	1	1	1	0	1	1	2	2	0	0	0	0	0	0	0	0	0	0	0	0	0	0	0	0	0	0	0	0	0	0	0	0	0	0
Chr1_218566022	0	0	0	0	0	0	0	0	0	0	0	0	0	0	0	1	1	1	0	1	1	2	2	0	0	0	0	0	0	0	0	0	0	0	0	0	0	0	0	0	0	0	0	0	0	0	0	0	0
Chr1_218669150	0	0	0	0	0	0	0	0	0	0	0	0	0	0	0	1	1	1	0	1	1	2	2	0	0	0	0	0	0	0	0	0	0	0	0	0	0	0	0	0	0	0	0	0	0	0	0	0	0
Chr1_218716813	0	0	0	0	0	0	0	0	0	0	0	0	0	0	0	1	1	1	0	1	1	2	2	0	0	0	0	0	0	0	0	0	0	0	0	0	0	0	0	0	0	0	0	0	0	0	0	0	0
Chr1_218721074	0	0	0	0	0	0	0	0	0	0	0	0	0	0	0	1	1	1	0	1	1	2	2	0	0	0	0	0	0	0	0	0	0	0	0	0	0	0	0	0	0	0	0	0	0	0	0	0	0
Chr1_218733663	0	0	0	0	0	0	0	0	0	0	0	0	0	0	0	1	1	1	0	1	1	2	2	0	0	0	0	0	0	0	0	0	0	0	0	0	0	0	0	0	0	0	0	0	0	0	0	0	0
Chr1_219025609	0	0	0	0	0	0	0	0	0	0	0	0	0	0	0	1	1	1	0	1	1	1	1	0	0	0	0	0	0	0	0	0	0	0	0	0	0	0	0	0	0	0	0	0	0	0	0	0	0
Chr1_219098401	0	0	0	0	0	0	0	0	0	0	0	0	0	0	0	1	1	1	0	1	1	2	2	0	0	0	0	0	0	0	0	0	0	0	0	0	0	0	0	0	0	0	0	0	0	0	0	0	0
Chr1_219193598	0	0	0	0	0	0	0	0	0	0	0	0	0	0	0	1	1	1	0	1	1	2	2	0	0	0	0	0	0	0	0	0	0	0	0	0	0	0	0	0	0	0	0	0	0	0	0	0	0
Chr1_219229998	0	0	0	0	0	0	0	0	0	0	0	0	0	0	0	1	1	1	0	1	1	2	2	0	0	0	0	0	0	0	0	0	0	0	0	0	0	0	0	0	0	0	0	0	0	0	0	0	0
Chr1_219399588	0	0	0	0	0	0	0	0	0	0	0	0	0	0	0	1	1	1	0	1	1	2	2	0	0	0	0	0	0	0	0	0	0	0	0	0	0	0	0	0	0	0	0	0	0	0	0	0	0
Chr1_219474704	0	0	0	0	0	0	0	0	0	0	0	0	0	0	0	1	1	1	0	1	1	2	2	0	0	0	0	0	0	0	0	0	0	0	0	0	0	0	0	0	0	0	0	0	0	0	0	0	0
Chr1_219479507	0	0	0	0	0	0	0	0	0	0	0	0	0	0	0	1	1	1	0	1	1	2	2	0	0	0	0	0	0	0	0	0	0	0	0	0	0	0	0	0	0	0	0	0	0	0	0	0	0
Chr1_219494253	0	0	0	0	0	0	0	0	0	0	0	0	0	0	0	2	2	2	0	2	2	2	2	0	0	0	0	0	0	0	0	0	0	0	0	0	0	0	0	0	0	0	0	0	0	0	0	0	0
Chr1_219717405	0	0	0	0	0	0	0	0	0	0	0	0	0	0	0	1	1	1	0	1	1	2	2	0	0	0	0	0	0	0	0	0	0	0	0	0	0	0	0	0	0	0	0	0	0	0	0	0	0
Chr1_219770403	0	0	0	0	0	0	0	0	0	0	0	0	0	0	0	1	1	1	0	1	1	2	2	0	0	0	0	0	0	0	0	0	0	0	0	0	0	0	0	0	0	0	0	0	0	0	0	0	0
Chr1_219912568	0	0	0	0	0	0	0	0	0	0	0	0	0	0	0	1	1	1	0	1	1	2	2	0	0	0	0	0	0	0	1	0	0	0	0	0	0	0	0	0	0	0	0	0	0	0	0	0	0
Chr1_219981688	0	0	0	0	0	0	0	0	0	0	0	0	0	0	0	2	2	2	0	2	2	2	2	0	0	0	0	0	0	0	0	0	0	0	0	0	0	0	0	0	0	0	0	0	0	0	0	0	0
Chr1_220005843	0	0	0	0	0	0	0	0	0	0	0	0	0	0	0	1	1	1	0	1	1	2	2	0	0	0	0	0	0	0	0	0	0	0	0	0	0	0	0	0	0	0	0	0	0	0	0	0	0
Chr1_220066291	0	0	0	0	0	0	0	0	0	0	0	0	0	0	0	1	1	1	0	1	1	2	2	0	0	0	0	0	0	0	0	0	0	0	0	0	0	0	0	0	0	0	0	0	0	0	0	0	0
Chr1_220100808	0	0	0	0	0	0	0	0	0	0	0	0	0	0	0	1	1	1	0	1	1	2	2	0	0	0	0	0	0	0	0	0	0	0	0	0	0	0	0	0	0	0	0	0	0	0	0	0	0
Chr1_220100961	0	0	0	0	0	0	0	0	0	0	0	0	0	0	0	1	1	1	0	1	1	2	2	0	0	0	0	0	0	0	0	0	0	0	0	0	0	0	0	0	0	0	0	0	0	0	0	0	0
Chr1_220202033	0	0	0	0	0	0	0	0	0	0	0	0	0	0	0	1	1	1	0	1	1	2	2	0	0	0	0	0	0	0	0	0	0	0	0	0	0	0	0	0	0	0	0	0	0	0	0	0	0
Chr1_220202522	0	0	0	0	0	0	0	0	0	0	0	0	0	0	0	1	1	1	0	1	1	2	2	0	0	0	0	0	0	0	0	0	0	0	0	0	0	0	0	0	0	0	0	0	0	0	0	0	0
Chr1_220369200	0	0	0	0	0	0	0	0	0	0	0	0	0	0	0	1	1	1	0	1	1	2	2	0	0	0	0	0	0	0	0	0	0	0	0	0	0	0	0	0	0	0	0	0	0	0	0	0	0
Chr1_220453049	0	0	0	0	0	0	0	0	0	0	0	0	0	0	0	1	1	1	0	1	1	2	2	0	0	0	0	0	0	0	0	0	0	0	0	0	0	0	0	0	0	0	0	0	0	0	0	0	0
Chr1_220506467	0	0	0	0	0	0	0	0	0	0	0	0	0	0	0	1	1	1	0	1	1	2	2	0	0	0	0	0	0	0	0	0	0	0	0	0	0	0	0	0	0	0	0	0	0	0	0	0	0
Chr1_220639031	0	0	0	0	0	0	0	0	0	0	0	0	0	0	0	1	2	1	0	1	1	2	2	0	0	0	0	0	0	0	0	0	0	0	0	0	0	0	0	0	0	0	0	0	0	0	0	0	0
Chr1_220714804	0	0	0	0	0	0	0	0	0	0	0	0	0	0	0	1	1	1	0	1	1	2	2	0	0	0	0	0	0	0	0	0	0	0	0	0	0	0	0	0	0	0	0	0	0	0	0	0	0
Chr1_220823266	0	0	0	0	0	0	0	0	0	0	0	0	0	0	0	1	1	1	0	1	1	2	2	0	0	0	0	0	0	0	0	0	0	0	0	0	0	0	0	0	0	0	0	0	0	0	0	0	0
Chr1_220892890	0	0	0	0	0	0	0	0	0	0	0	0	0	0	0	0	0	0	0	0	0	2	2	0	0	0	0	0	0	0	0	0	0	0	0	0	0	0	0	0	0	0	0	0	0	0	0	0	0
Chr1_220979397	0	0	0	0	0	0	0	0	0	0	0	0	0	0	0	1	1	1	0	1	1	2	2	0	0	0	0	0	0	0	0	0	0	0	0	0	0	0	0	0	0	0	0	0	0	0	0	0	0
Chr1_220980202	0	0	0	0	0	0	0	0	0	0	0	0	0	0	0	1	1	1	0	1	1	2	2	0	0	0	0	0	0	0	0	0	0	0	0	0	0	0	0	0	0	0	0	0	0	0	0	0	0
Chr1_221487884	0	0	0	0	0	0	0	0	0	0	0	2	2	0	0	0	0	0	0	0	0	0	0	0	0	0	0	0	0	2	0	0	0	0	0	0	0	0	0	0	0	0	0	0	0	0	0	0	0
Chr1_221542425	0	0	0	0	0	0	0	0	0	0	0	0	0	0	0	1	1	1	0	1	1	2	2	0	0	0	0	0	0	0	0	0	0	0	0	0	0	0	0	0	0	0	0	0	0	0	0	0	0
Chr1_221616553	0	0	0	0	0	0	0	0	0	0	0	0	0	0	0	1	1	1	0	1	1	2	2	0	0	0	0	0	0	0	0	0	0	0	0	0	0	0	0	0	0	0	0	0	0	0	0	0	0
Chr1_221953253	0	0	0	0	0	0	0	0	0	0	0	0	0	0	0	1	1	1	0	1	1	2	2	0	0	0	0	0	0	0	0	0	0	0	0	0	0	0	0	0	0	0	0	0	0	0	0	0	0
Chr1_221994088	0	0	0	0	0	0	0	0	0	0	0	0	0	0	0	1	1	1	0	1	1	2	2	0	0	0	0	0	0	0	0	0	0	0	0	0	0	0	0	0	0	0	0	0	0	0	0	0	0
Chr1_222153048	0	0	0	0	0	0	0	0	0	0	0	0	0	1	0	1	2	2	0	2	2	2	2	0	0	0	0	0	0	0	1	0	0	0	0	0	0	0	0	0	0	0	0	0	0	0	0	0	0
Chr1_222180602	0	0	0	0	0	0	0	0	0	0	0	0	0	0	0	1	1	1	0	1	1	2	2	0	0	0	0	0	0	0	0	0	0	0	0	0	0	0	0	0	0	0	0	0	0	0	0	0	0
Chr1_222360013	0	0	0	0	0	0	0	0	0	0	0	0	0	0	0	1	1	1	0	1	1	2	2	0	0	0	0	0	0	0	0	0	0	0	0	0	0	0	0	0	0	0	0	0	0	0	0	0	0
Chr1_222368656	0	0	0	0	0	0	0	0	0	0	0	0	0	0	0	1	1	1	0	1	1	2	2	0	0	0	0	0	0	0	0	0	0	0	0	0	0	0	0	0	0	0	0	0	0	0	0	0	0
Chr1_222371706	0	0	0	0	0	0	0	0	0	0	0	0	0	0	0	1	1	1	0	1	1	2	2	0	0	0	0	0	0	0	0	0	0	0	0	0	0	0	0	0	0	0	0	0	0	0	0	0	0
Chr1_222446918	0	0	0	0	0	0	0	0	0	0	0	0	0	0	0	1	1	1	0	1	1	2	2	0	0	0	0	0	0	0	0	0	0	0	0	0	0	0	0	0	0	0	0	0	0	0	0	0	0
Chr1_222599713	0	0	0	0	0	0	0	0	0	0	0	0	0	0	0	1	1	1	0	1	1	2	2	0	0	0	0	0	0	0	0	0	0	0	0	0	0	0	0	0	0	0	0	0	0	0	0	0	0
Chr1_222797650	0	0	0	0	0	0	0	0	0	0	0	0	0	0	0	1	1	1	0	1	1	2	2	0	0	0	0	0	0	0	0	0	0	0	0	0	0	0	0	0	0	0	0	0	0	0	0	0	0
Chr1_222860102	0	0	0	0	0	0	0	0	0	0	0	0	0	0	0	1	1	1	0	2	1	2	2	0	0	0	0	0	0	0	0	0	0	0	0	0	0	0	0	0	0	0	0	0	0	0	0	0	0
Chr1_222945392	0	0	0	0	0	0	0	0	0	0	0	0	0	0	0	1	1	1	0	1	1	2	2	0	0	0	0	0	0	0	0	0	0	0	0	0	0	0	0	0	0	0	0	0	0	0	0	0	0
Chr1_223152986	0	0	0	0	0	0	0	0	0	0	0	0	0	0	0	1	1	1	0	1	1	2	2	0	0	0	0	0	0	0	0	0	0	0	0	0	0	0	0	0	0	0	0	0	0	0	0	0	0
Chr1_223596914	0	0	0	0	0	0	0	0	0	0	0	0	0	0	0	1	1	1	0	1	1	2	2	0	0	0	0	0	0	0	0	0	0	0	0	0	0	0	0	0	0	0	0	0	0	0	0	0	0
Chr1_223686008	0	0	0	0	0	0	0	0	0	0	0	0	0	0	0	1	1	1	0	1	1	2	2	0	0	0	0	0	0	0	0	0	0	0	0	0	0	0	0	0	0	0	0	0	0	0	0	0	0
Chr1_223768880	0	0	0	0	0	0	0	0	0	0	0	0	0	0	0	1	1	1	0	1	1	2	2	0	0	0	0	0	0	0	0	0	0	0	0	0	0	0	0	0	0	0	0	0	0	0	0	0	0
Chr1_223836230	0	0	0	0	0	0	0	0	0	0	0	0	0	0	0	1	1	1	0	1	1	2	2	0	0	0	0	0	0	0	0	0	0	0	0	0	0	0	0	0	0	0	0	0	0	0	0	0	0
Chr1_224238759	0	0	0	0	0	0	0	0	0	0	0	0	0	0	0	1	1	1	0	1	1	2	2	0	0	0	0	0	0	0	0	0	0	0	0	0	0	0	0	0	0	0	0	0	0	0	0	0	0
Chr1_224363960	0	0	0	0	0	0	0	0	0	0	0	0	0	0	0	1	1	1	0	1	1	2	2	0	0	0	0	0	0	0	0	0	0	0	0	0	0	0	0	0	0	0	0	0	0	0	0	0	0
Chr1_224413407	0	0	0	0	0	0	0	0	0	0	0	0	0	0	0	1	1	1	0	1	1	2	2	0	0	0	0	0	0	0	0	0	0	0	0	0	0	0	0	0	0	0	0	0	0	0	0	0	0
Chr1_224467485	0	0	0	0	0	0	0	0	0	0	0	0	0	0	0	0	0	0	0	0	0	2	2	0	0	0	0	0	0	0	0	0	0	0	0	0	0	0	0	0	0	0	0	0	0	0	0	0	0
Chr1_224518576	0	0	0	0	0	0	0	0	0	0	0	0	0	0	0	1	1	1	0	1	1	2	1	0	0	0	0	0	0	0	0	0	0	0	0	0	0	0	0	0	0	0	0	0	0	0	0	0	0
Chr1_224687627	0	0	0	0	0	0	0	0	0	0	0	0	0	0	0	1	1	1	0	1	1	2	2	0	0	0	0	0	0	0	0	0	0	0	0	0	0	0	0	0	0	0	0	0	0	0	0	0	0
Chr1_224767801	0	0	0	0	0	0	0	0	0	0	0	0	0	0	0	0	0	0	0	0	0	2	2	0	0	0	0	0	0	0	0	0	0	0	0	0	0	0	0	0	0	0	0	0	0	0	0	0	0
Chr1_224971993	0	0	0	0	0	0	0	0	0	0	0	0	0	0	0	1	1	1	0	1	1	2	1	0	0	0	0	0	0	0	0	0	0	0	0	0	0	0	0	0	0	0	0	0	0	0	0	0	0
Chr1_225032393	0	0	0	0	0	0	0	0	0	0	0	0	0	0	0	1	1	1	0	1	1	2	2	0	0	0	0	0	0	0	0	0	0	0	0	0	0	0	0	0	0	0	0	0	0	0	0	0	0
Chr1_225107850	0	0	0	0	0	0	0	0	0	0	0	0	0	0	0	1	1	1	0	1	1	2	2	0	0	0	0	0	0	0	0	0	0	0	0	0	0	0	0	0	0	0	0	0	0	0	0	0	0
Chr1_225713892	0	0	0	0	0	0	0	0	2	2	2	0	2	2	0	0	0	0	0	0	0	0	0	2	2	0	0	0	0	0	0	0	0	0	0	2	2	2	2	0	2	2	2	2	2	2	2	2	2
Chr1_226358429	0	0	0	0	0	0	0	0	0	0	0	0	0	0	0	1	0	1	0	1	1	2	1	0	0	0	0	0	0	0	0	0	0	0	0	0	0	0	0	0	0	0	0	0	0	0	0	0	0
Chr1_226449004	0	0	0	0	0	0	0	0	0	0	0	0	0	0	0	1	0	1	0	1	1	2	1	0	0	0	0	0	0	0	0	0	0	0	0	0	0	0	0	0	0	0	0	0	0	0	0	0	0
Chr1_226646222	0	0	0	0	0	0	0	0	0	0	0	0	0	0	0	1	0	1	0	1	1	2	1	0	0	0	0	0	0	0	0	0	0	0	0	0	0	0	0	0	0	0	0	0	0	0	0	0	0
Chr1_226782693	0	0	0	0	0	0	0	0	0	0	0	0	0	0	0	1	0	1	0	1	1	2	1	0	0	0	0	0	0	0	0	0	0	0	0	0	0	0	0	0	0	0	0	0	0	0	0	0	0
Chr1_226937619	0	0	0	0	0	0	0	0	0	0	0	0	0	0	0	1	0	1	0	1	1	2	1	0	0	0	0	0	0	0	0	0	0	0	0	0	0	0	0	0	0	0	0	0	0	0	0	0	0
Chr1_226966349	0	0	0	0	0	0	0	0	0	0	0	0	0	0	0	1	0	1	0	1	1	2	1	0	0	0	0	0	0	0	0	0	0	0	0	0	0	0	0	0	0	0	0	0	0	0	0	0	0
Chr1_227007223	0	0	0	0	0	0	0	0	0	0	0	0	0	0	0	1	0	1	0	1	1	2	1	0	0	0	0	0	0	0	0	0	0	0	0	0	0	0	0	0	0	0	0	0	0	0	0	0	0
Chr1_227017249	0	0	0	0	0	0	0	0	0	0	0	0	0	0	0	1	0	1	0	1	1	2	1	0	0	0	0	0	0	0	0	0	0	0	0	0	0	0	0	0	0	0	0	0	0	0	0	0	0
Chr1_227156941	0	0	0	0	0	0	0	0	0	0	0	0	0	0	0	1	0	1	0	1	1	2	1	0	0	0	0	0	0	0	0	0	0	0	0	0	0	0	0	0	0	0	0	0	0	0	0	0	0
Chr1_227252711	0	0	0	0	0	0	0	0	0	0	0	0	0	0	0	1	0	1	0	1	1	2	1	0	0	0	0	0	0	0	0	0	0	0	0	0	0	0	0	0	0	0	0	0	0	0	0	0	0
Chr1_227305313	0	0	0	0	0	0	0	0	0	0	0	0	0	0	0	2	0	0	0	0	2	2	2	0	0	0	0	0	0	0	2	0	0	0	0	0	0	0	0	0	0	0	0	0	0	0	0	0	0
Chr1_227507097	0	0	0	0	0	0	0	0	0	0	0	0	0	0	0	1	0	1	0	1	1	2	1	0	0	0	0	0	0	0	0	0	0	0	0	0	0	0	0	0	0	0	0	0	0	0	0	0	0
Chr1_227559811	0	0	0	0	0	0	0	0	0	0	0	0	0	0	0	1	0	1	0	1	1	2	1	0	0	0	0	0	0	0	0	0	0	0	0	0	0	0	0	0	0	0	0	0	0	0	0	0	0
Chr1_227593314	0	0	0	0	0	0	0	0	0	0	0	0	0	0	0	2	0	2	0	2	2	2	2	0	0	0	0	0	0	0	0	0	0	0	0	0	0	0	0	0	0	0	0	0	0	0	0	0	0
Chr1_227620407	0	0	0	0	0	0	0	0	0	0	0	0	0	0	0	1	0	1	0	1	1	2	1	0	0	0	0	0	0	0	0	0	0	0	0	0	0	0	0	0	0	0	0	0	0	0	0	0	0
Chr1_227738626	0	0	0	0	0	0	0	0	0	0	0	0	0	0	0	1	0	1	0	1	1	2	1	0	0	0	0	0	0	0	0	0	0	0	0	0	0	0	0	0	0	0	0	0	0	0	0	0	0
Chr1_227747807	0	0	0	0	0	0	0	0	0	0	0	0	0	0	0	1	0	1	0	1	1	2	1	0	0	0	0	0	0	0	0	0	0	0	0	0	0	0	0	0	0	0	0	0	0	0	0	0	0
Chr1_227985354	0	0	0	0	0	0	0	0	0	0	0	0	0	0	0	1	0	1	0	1	1	2	1	0	0	0	0	0	0	0	0	0	0	0	0	0	0	0	0	0	0	0	0	0	0	0	0	0	0
Chr1_228006619	0	0	0	0	0	0	0	0	0	0	0	0	0	0	0	1	0	1	0	1	1	2	1	0	0	0	0	0	0	0	0	0	0	0	0	0	0	0	0	0	0	0	0	0	0	0	0	0	0
Chr1_228016852	0	0	0	0	0	0	0	0	0	0	0	0	0	0	0	1	0	1	0	1	1	2	1	0	0	0	0	0	0	0	0	0	0	0	0	0	0	0	0	0	0	0	0	0	0	0	0	0	0
Chr1_228099100	0	0	0	0	0	0	0	0	0	0	0	0	0	0	0	2	0	2	0	2	2	2	2	0	0	0	0	0	0	0	0	0	0	0	0	0	0	0	0	0	0	0	0	0	0	0	0	0	0
Chr1_228436769	0	0	0	0	0	0	0	0	0	0	0	0	0	0	0	0	0	2	0	2	2	2	2	0	0	0	0	0	0	0	0	0	0	0	0	0	0	0	0	0	0	2	0	0	0	0	0	0	0
Chr1_228488777	0	0	0	0	0	0	0	0	0	0	0	0	0	0	0	1	0	1	0	1	1	2	1	0	0	0	0	0	0	0	0	0	0	0	0	0	0	0	0	0	0	0	0	0	0	0	0	0	0
Chr1_228563313	0	0	0	0	0	0	0	0	0	0	0	0	0	0	0	0	0	0	0	0	0	2	0	0	0	0	0	0	0	0	0	0	0	0	0	0	0	0	0	0	0	0	0	0	0	0	0	0	0
Chr1_228563586	0	0	0	0	0	0	0	0	0	0	0	0	0	0	0	0	0	0	0	0	0	2	0	0	0	0	0	0	0	0	0	0	0	0	0	0	0	0	0	0	0	0	0	0	0	0	0	0	0
Chr1_228647041	0	0	0	0	0	0	0	0	0	0	0	0	0	0	0	0	0	0	0	0	0	2	0	0	0	0	0	0	0	0	0	0	0	0	0	0	0	0	0	0	0	0	0	0	0	0	0	0	0
Chr1_228760185	0	0	0	0	0	0	0	0	0	0	0	0	0	0	0	1	0	1	0	1	1	2	1	0	0	0	0	0	0	0	0	0	0	0	0	0	0	0	0	0	0	0	0	0	0	0	0	0	0
Chr1_228823313	0	0	0	0	0	0	0	0	0	0	0	0	0	0	0	1	0	1	0	1	1	2	1	0	0	0	0	0	0	0	0	0	0	0	0	0	0	0	0	0	0	0	0	0	0	0	0	0	0
Chr1_228973868	0	0	0	0	0	0	0	0	2	0	0	2	0	0	0	0	0	0	0	0	0	0	0	0	0	0	0	0	0	0	0	0	0	0	0	0	0	0	0	0	0	0	0	0	0	0	0	0	0
Chr1_229052698	0	0	0	0	0	0	0	0	0	0	0	0	0	0	0	1	0	1	0	1	1	2	1	0	0	0	0	0	0	0	0	0	0	0	0	0	0	0	0	0	0	0	0	0	0	0	0	0	0
Chr1_229121423	0	0	0	0	0	0	0	0	0	0	0	0	0	0	0	1	0	1	0	0	1	2	1	0	0	0	0	0	0	0	0	0	0	0	0	0	0	0	0	0	0	0	0	0	0	0	0	0	1
Chr1_229188070	0	0	0	0	0	0	0	0	0	0	0	0	0	0	0	1	0	1	0	1	1	2	1	0	0	0	0	0	0	0	0	0	0	0	0	0	0	0	0	0	0	0	0	0	0	0	0	0	0
Chr1_229308154	0	0	0	0	0	0	0	0	0	0	0	0	0	0	0	1	0	1	0	1	1	2	1	0	0	0	0	0	0	0	0	0	0	0	0	0	0	0	0	0	0	0	0	0	0	0	0	0	0
Chr1_229354621	0	0	0	0	0	0	0	0	0	0	0	0	0	0	0	1	0	1	0	1	1	2	1	0	0	0	0	0	0	0	0	0	0	0	0	0	0	0	0	0	0	0	0	0	0	0	0	0	0
Chr1_229361129	0	0	0	0	0	0	0	0	0	0	0	0	0	1	0	1	0	1	0	1	1	2	1	0	0	0	0	0	0	0	0	0	0	0	0	0	0	0	0	0	0	0	0	0	0	0	0	0	0
Chr1_229461142	0	0	0	0	0	0	0	0	0	0	0	0	0	0	0	1	0	1	0	1	1	2	1	0	0	0	0	0	0	0	0	0	0	0	0	0	0	0	0	0	0	0	0	0	0	0	0	0	0
Chr1_229601672	0	0	0	0	0	0	0	0	0	0	0	0	0	0	0	1	0	1	0	1	1	2	1	0	0	0	0	0	0	0	0	0	0	0	0	0	0	0	0	0	0	0	0	0	0	0	0	0	0
Chr1_229712860	0	0	0	0	0	0	0	0	0	0	0	0	0	0	0	1	0	1	0	1	1	2	1	0	0	0	0	0	0	0	0	0	0	0	0	0	0	0	0	0	0	0	0	0	0	0	0	0	0
Chr1_229748293	0	0	0	0	0	0	0	0	0	0	0	0	0	0	0	1	0	1	0	1	1	2	1	0	0	0	0	0	0	0	0	0	0	0	0	0	0	0	0	0	0	0	0	0	0	0	0	0	0
Chr1_229813944	0	0	0	0	0	0	0	0	0	0	0	0	0	0	0	1	0	1	0	1	1	2	1	0	0	0	0	0	0	0	0	0	0	0	0	0	0	0	0	0	0	0	0	0	0	0	0	0	0
Chr1_229863086	0	0	0	0	0	0	0	0	0	0	0	0	0	0	0	1	0	1	0	1	1	2	1	0	0	0	0	0	0	0	0	0	0	0	0	0	0	0	0	0	0	0	0	0	0	0	0	0	0
Chr1_230143456	0	0	0	0	0	0	0	0	0	0	0	0	0	0	0	1	0	1	0	1	1	2	1	0	0	0	0	0	0	0	0	0	0	0	0	0	0	0	0	0	0	0	0	0	0	0	0	0	0
Chr1_230172724	0	0	0	0	0	0	0	0	0	0	0	0	0	0	0	1	0	1	0	1	1	2	1	0	0	0	0	0	0	0	0	0	0	0	0	0	0	0	0	0	0	0	0	0	0	0	0	0	0
Chr1_230215043	0	0	0	0	0	0	0	0	0	0	0	0	0	0	0	0	0	0	0	0	0	2	0	0	0	0	0	0	0	0	0	0	0	0	0	0	0	0	0	0	0	0	0	0	0	0	0	0	0
Chr1_230295228	0	0	0	0	0	0	0	0	0	0	0	0	0	0	0	1	0	1	0	1	1	2	1	0	0	0	0	0	0	0	0	0	0	0	0	0	0	0	0	0	0	0	0	0	0	0	0	0	0
Chr1_230519577	0	0	0	0	0	0	0	0	0	0	0	0	0	0	0	1	0	1	0	1	1	2	1	0	0	0	0	0	0	0	0	0	0	0	0	0	0	0	0	0	0	0	0	0	0	0	0	0	0
Chr1_230789811	0	0	0	0	1	0	0	0	0	0	0	0	0	0	0	1	0	1	0	1	1	2	1	0	0	0	0	0	0	0	0	0	0	0	0	0	0	0	0	0	0	0	0	0	0	0	0	0	0
Chr1_230802197	0	0	0	0	0	0	0	0	0	0	0	0	0	0	0	1	0	1	0	1	1	2	1	0	0	0	0	0	0	0	0	0	0	0	0	0	0	0	0	0	0	0	0	0	0	0	0	0	0
Chr1_230811140	0	0	0	0	0	0	0	0	0	0	0	0	0	0	0	1	0	1	0	1	1	2	1	0	0	0	0	0	0	0	0	0	0	0	0	0	0	0	0	0	0	0	0	0	0	0	0	0	0
Chr1_230828438	0	0	0	0	0	0	0	0	0	0	0	0	0	0	0	1	0	1	0	1	1	2	1	0	0	0	0	0	0	0	0	0	0	0	0	0	0	0	0	0	0	0	0	0	0	0	0	0	0
Chr1_230954687	0	0	0	0	0	0	0	0	0	0	0	0	0	0	0	1	0	1	0	1	1	2	1	0	0	0	0	0	0	0	0	0	0	0	0	0	0	0	0	0	0	0	0	0	0	0	0	0	0
Chr1_230956706	0	0	0	0	0	0	0	0	0	0	0	0	0	0	0	0	0	0	0	0	0	2	0	0	0	0	0	0	0	0	0	0	0	0	0	0	0	0	0	0	0	0	0	0	0	0	0	0	0
Chr1_231103880	0	0	0	0	0	0	0	0	0	0	0	0	0	0	0	1	0	1	0	1	1	2	1	0	0	0	0	0	0	0	0	0	0	0	0	0	0	0	0	0	0	0	0	0	0	0	0	0	0
Chr1_231185911	0	0	0	0	0	0	0	0	0	0	0	0	0	0	0	1	0	1	0	1	1	2	1	0	0	0	0	0	0	0	0	0	0	0	0	0	0	0	0	0	0	0	0	0	0	0	0	0	0
Chr1_231251923	0	0	0	0	0	0	0	0	0	0	0	0	0	0	0	1	0	1	0	1	1	2	1	0	0	0	0	0	0	0	0	0	0	0	0	0	0	0	0	0	0	0	0	0	0	0	0	0	0
Chr1_231336546	0	0	0	0	0	0	0	0	0	0	0	0	0	0	0	1	0	1	0	1	1	2	1	0	0	0	0	0	0	0	0	0	0	0	0	0	0	0	0	0	0	0	0	0	0	0	0	0	0
Chr1_231336972	0	0	0	0	0	0	0	0	0	0	0	0	0	0	0	1	0	1	0	1	1	2	1	0	0	0	0	0	0	0	0	0	0	0	0	0	0	0	0	0	0	0	0	0	0	0	0	0	0
Chr1_231345628	0	0	0	0	0	0	0	0	0	0	0	0	0	0	0	1	0	1	0	1	1	2	1	0	0	0	0	0	0	0	0	0	0	0	0	0	0	0	0	0	0	0	0	0	0	0	0	0	0
Chr1_231566834	0	0	0	0	0	0	0	0	0	0	0	0	0	0	0	1	0	1	0	1	1	2	1	0	0	0	0	0	0	0	0	0	0	0	0	0	0	0	0	0	0	0	0	0	0	0	0	0	0
Chr1_231633564	0	0	0	0	0	0	0	0	0	0	0	0	0	0	0	1	0	1	0	1	1	2	1	0	0	0	0	0	0	0	0	0	0	0	0	0	0	0	0	0	0	0	0	0	0	0	0	0	0
Chr1_231750906	0	0	0	0	0	0	0	0	0	0	0	0	0	0	0	1	0	1	0	1	1	2	1	0	0	0	0	0	0	0	0	0	0	0	0	0	0	0	0	0	0	0	0	0	0	0	0	0	0
Chr1_231862323	0	0	0	0	0	0	0	0	0	0	0	0	0	0	0	1	0	1	0	1	1	2	1	0	0	0	0	0	0	0	0	0	0	0	0	0	0	0	0	0	1	0	0	0	0	0	0	0	0
Chr1_232005089	0	0	0	0	0	0	0	0	0	0	0	0	0	0	0	1	0	1	0	1	1	2	1	0	0	0	0	0	0	0	0	0	0	0	0	0	0	0	0	0	0	0	0	0	0	0	0	0	0
Chr1_232182325	0	0	0	0	0	0	0	0	0	0	0	0	0	0	0	0	0	0	0	0	0	2	0	0	0	0	0	0	0	0	0	0	0	0	0	0	0	0	0	0	0	0	0	0	0	0	0	0	0
Chr1_232287166	0	0	0	0	0	0	0	0	0	0	0	0	0	0	0	1	0	1	0	1	1	2	1	0	0	0	0	0	0	0	0	0	0	0	0	0	0	0	0	0	0	0	0	0	0	0	0	0	0
Chr1_232374420	0	0	0	0	0	0	0	0	0	0	0	0	0	0	0	1	0	1	0	1	1	2	1	0	0	0	0	0	0	0	0	0	0	0	0	0	0	0	0	0	0	0	0	0	0	0	0	0	0
Chr1_232656438	0	0	0	0	0	0	0	0	0	0	0	0	0	0	0	1	0	1	0	1	1	2	1	0	0	0	0	0	0	0	0	0	0	0	0	0	0	0	0	0	0	0	0	0	0	0	0	0	0
Chr1_233397348	0	0	0	0	0	0	0	0	0	0	0	0	0	0	0	1	0	1	0	1	1	2	1	0	0	0	0	0	0	0	0	0	0	0	0	0	0	0	0	0	0	0	0	0	0	0	0	0	0
Chr1_233414384	0	0	0	0	0	0	0	0	0	0	0	0	0	0	0	1	0	1	0	1	1	2	1	0	0	0	0	0	0	0	0	0	0	0	0	0	0	0	0	0	0	0	0	0	0	0	0	0	0
Chr1_233456286	0	0	0	0	0	0	0	0	0	0	0	0	0	0	0	1	0	1	0	1	1	2	1	0	0	0	0	0	0	0	0	0	0	0	0	0	0	0	0	0	0	0	0	0	0	0	0	0	0
Chr1_233580639	0	0	0	0	0	0	0	0	0	0	0	0	0	0	0	1	0	1	0	1	1	2	1	0	0	0	0	0	0	0	0	0	0	0	0	0	0	0	0	0	0	0	0	0	0	0	0	0	0
Chr1_233720816	0	0	0	0	0	0	0	1	0	0	0	0	0	0	0	1	0	1	0	1	1	2	1	0	0	0	0	0	0	0	0	0	0	0	0	0	0	0	0	0	0	0	0	0	0	0	0	0	0
Chr1_233811001	0	0	0	0	0	0	0	0	0	0	0	0	0	0	0	1	0	1	0	1	1	2	1	0	0	0	0	0	0	0	0	0	0	0	0	0	0	0	0	0	0	0	0	0	0	0	0	0	0
Chr1_233941556	0	0	0	0	0	0	0	0	0	0	0	0	0	0	0	1	0	1	0	1	1	2	1	0	0	0	0	0	0	0	0	0	0	0	0	0	0	0	0	0	0	0	0	0	0	0	0	0	0
Chr1_234004573	0	0	0	0	0	0	0	0	0	0	0	0	0	0	0	1	0	1	0	1	1	2	1	0	0	0	0	0	0	0	0	0	0	0	0	0	0	0	0	0	0	0	0	0	0	0	0	0	0
Chr1_234172469	0	0	0	0	0	0	0	0	0	0	0	0	0	0	0	1	0	1	0	1	1	2	1	0	0	0	0	0	0	0	0	0	0	0	0	0	0	0	0	0	0	0	0	0	0	0	0	0	0
Chr1_234240185	0	0	0	0	0	0	0	0	0	0	0	0	0	0	0	2	0	2	0	2	2	2	2	0	0	0	0	0	0	0	0	0	0	0	0	0	0	0	0	0	0	0	0	0	0	0	0	0	0
Chr1_234293782	0	0	0	0	0	0	0	0	0	0	0	0	0	0	0	1	0	1	0	1	1	2	1	0	0	0	0	0	0	0	0	0	0	0	0	0	0	0	0	0	0	0	0	0	0	0	0	0	0
Chr1_234311754	0	0	0	0	0	0	0	0	0	0	0	0	0	0	0	1	0	1	0	1	1	2	1	0	0	0	0	0	0	0	0	0	0	0	0	0	0	0	0	0	0	0	0	0	0	0	0	0	0
Chr1_234311923	0	0	0	0	0	0	0	0	0	0	0	0	0	0	0	0	0	0	0	2	0	2	0	0	0	0	0	0	0	0	0	0	0	0	0	0	0	0	0	0	0	0	0	0	0	0	0	0	0
Chr1_234320063	0	0	0	0	0	0	0	0	0	0	0	0	0	0	0	1	0	1	0	1	1	2	1	0	0	0	0	0	0	0	0	0	0	0	0	0	0	0	0	0	0	0	0	0	0	0	0	0	0
Chr1_234380064	0	0	0	0	0	0	0	0	0	0	0	0	0	0	0	1	0	1	0	1	1	2	1	0	0	0	0	0	0	0	0	0	0	0	0	0	0	0	0	0	0	0	0	0	0	0	0	0	0
Chr1_234416043	0	0	0	0	0	0	0	0	0	0	0	0	0	0	0	1	0	1	0	1	1	2	1	0	0	0	0	0	0	0	0	0	0	0	0	0	0	0	0	0	0	0	0	0	0	0	0	0	0
Chr1_234424653	0	0	0	0	0	0	0	0	0	0	0	0	0	0	0	1	0	1	0	1	1	2	1	0	0	0	0	0	0	0	0	0	0	0	0	0	0	0	0	0	0	0	0	0	0	0	0	0	0
Chr1_234789608	0	0	0	0	0	0	0	0	0	0	0	0	0	0	0	1	0	1	0	1	1	2	1	0	0	0	0	0	0	0	0	0	0	0	0	0	0	0	0	0	0	0	0	0	0	0	0	0	0
Chr1_234818144	0	0	0	0	0	0	0	0	0	0	0	0	0	0	0	1	0	1	0	1	1	2	1	0	0	0	0	0	0	0	0	0	0	0	0	0	0	0	0	0	0	0	0	0	0	0	0	0	0
Chr1_234899947	0	0	0	0	0	0	0	0	0	0	0	0	0	0	0	1	0	1	0	1	1	2	1	0	0	0	0	0	0	0	0	0	0	0	0	0	0	0	0	0	0	0	0	0	0	0	0	0	0
Chr1_234936544	0	0	0	0	0	0	0	0	0	0	0	0	0	0	0	1	0	1	0	1	1	2	1	0	0	0	0	0	0	0	0	0	0	0	0	0	0	0	0	0	0	0	0	0	0	0	0	0	0
Chr1_235015156	0	0	0	0	0	0	0	0	0	0	0	0	0	0	0	1	0	1	0	1	1	1	1	0	0	0	0	0	0	0	0	0	0	0	0	0	0	0	0	0	0	0	0	0	0	0	0	0	0
Chr1_235099748	0	0	0	0	0	0	0	0	0	0	0	0	0	0	0	1	1	1	0	1	1	2	1	0	0	0	0	0	0	0	0	0	0	0	0	0	0	0	0	0	0	0	0	0	0	0	0	0	0
Chr1_235103207	0	0	0	0	0	0	0	0	0	0	0	0	0	0	0	1	0	1	0	1	1	2	1	0	0	0	0	0	0	0	0	0	0	0	0	0	0	0	0	0	0	0	0	0	0	0	0	0	0
Chr1_235138514	0	0	0	0	0	0	0	0	0	0	0	0	0	0	0	1	0	1	0	1	1	2	1	0	0	0	0	0	0	0	0	0	0	0	0	0	0	0	0	0	0	0	0	0	0	0	0	0	0
Chr1_235140491	0	0	0	0	0	0	0	0	0	0	0	0	0	0	0	1	0	1	0	1	1	2	1	0	0	0	0	0	0	0	0	0	0	0	0	0	0	0	0	0	0	0	0	0	0	0	0	0	0
Chr1_235196004	0	0	0	0	0	0	0	0	0	0	0	0	0	0	0	1	0	1	0	1	1	2	1	0	0	0	0	0	0	0	0	0	0	0	0	0	0	0	0	0	0	0	0	0	0	0	0	0	0
Chr1_235326418	0	0	0	0	0	0	0	0	0	0	0	0	0	0	0	1	0	1	0	1	1	1	1	0	0	0	0	0	0	0	0	0	0	0	0	0	0	0	0	0	0	0	0	0	0	0	0	0	0
Chr1_235582860	0	0	0	0	0	0	0	0	0	0	0	0	0	0	0	1	0	1	0	1	1	1	1	0	0	0	0	0	0	0	0	0	0	0	0	0	0	0	0	0	0	0	0	0	0	0	0	0	0
Chr1_235638086	0	0	0	0	0	0	0	0	0	0	0	0	0	0	0	1	0	1	0	1	1	1	1	0	0	0	0	0	0	0	0	0	0	0	0	0	0	0	0	0	0	0	0	0	0	0	0	0	0
Chr1_235650077	0	0	0	0	0	0	0	0	0	0	0	0	0	0	0	1	0	1	0	1	1	1	1	0	0	0	0	0	0	0	0	0	0	0	0	0	0	0	0	0	0	0	0	0	0	0	0	0	0
Chr1_235650237	0	0	0	0	0	0	0	0	0	0	0	0	0	0	0	1	0	1	0	1	1	1	1	0	0	0	0	0	0	0	0	0	0	0	0	0	0	0	0	0	0	0	0	0	0	0	0	0	0
Chr1_235688541	0	0	0	0	0	0	0	0	0	0	0	0	0	0	0	1	0	1	0	1	1	1	1	0	0	0	0	0	0	0	0	0	0	0	0	0	0	0	0	0	0	0	0	0	0	0	0	0	0
Chr1_235715245	0	0	0	0	0	0	0	0	0	0	0	0	0	0	0	1	0	1	0	1	1	1	1	0	0	0	0	0	0	0	0	0	0	0	0	0	0	0	0	0	0	0	0	0	0	0	0	0	0
Chr1_235719696	0	0	0	0	0	0	0	0	0	0	0	0	0	0	0	1	0	1	0	1	1	1	1	0	0	0	0	0	0	0	1	0	0	0	0	0	0	0	0	0	0	1	0	0	0	0	0	0	0
Chr1_235880556	0	0	0	0	0	0	0	0	0	0	0	0	0	0	0	1	0	1	0	1	1	1	1	0	0	0	0	0	0	0	0	0	0	0	0	0	0	0	0	0	0	0	0	0	0	0	0	0	0
Chr1_235910723	0	0	0	0	0	0	0	0	0	0	0	0	0	0	0	1	0	1	0	1	1	1	1	0	0	0	0	0	0	0	0	0	0	0	0	0	0	0	0	0	0	0	0	0	0	0	0	0	0
Chr1_236110006	0	0	0	0	0	0	0	0	0	0	0	0	0	0	0	1	0	1	0	1	1	1	1	0	0	0	0	0	0	0	0	0	0	0	0	0	0	0	0	0	0	0	0	0	0	0	0	0	0
Chr1_236232147	0	0	0	0	0	0	0	0	0	0	0	0	0	0	0	1	0	1	0	1	1	1	1	0	0	0	0	0	0	0	0	0	0	0	0	0	0	0	0	0	0	0	0	0	0	0	0	0	0
Chr1_236401857	0	0	0	0	0	0	0	0	0	0	0	0	0	0	0	1	0	1	0	1	1	1	1	0	0	0	0	0	0	0	0	0	0	0	0	0	0	0	0	0	0	0	0	0	0	0	0	0	0
Chr1_236846284	0	0	0	0	0	0	0	0	0	0	0	0	0	0	0	1	0	1	0	1	1	1	1	0	0	0	0	0	0	0	0	0	0	0	0	0	0	0	0	0	0	0	0	0	0	0	0	0	0
Chr1_236997502	0	0	0	0	0	0	0	0	0	0	0	0	0	0	0	1	0	1	0	1	1	1	1	0	0	0	0	0	0	0	0	0	0	0	0	0	0	0	0	0	0	0	0	0	0	0	0	0	0
Chr1_237219538	0	0	0	0	0	0	0	0	0	0	0	0	0	0	0	1	0	1	0	1	1	1	1	0	0	0	0	0	0	0	0	0	0	0	0	0	0	0	0	0	0	0	0	0	0	0	0	0	0
Chr1_237262035	0	0	0	0	0	0	0	0	0	0	0	0	0	0	0	1	0	1	0	1	1	1	1	0	0	0	0	0	0	0	0	0	0	0	0	0	0	0	0	0	0	0	0	0	0	0	0	0	0
Chr1_237606317	0	0	0	0	0	0	0	0	0	0	0	0	0	0	0	2	0	2	0	2	2	2	2	0	0	0	0	0	0	0	0	0	0	0	0	0	0	0	0	0	0	0	0	0	0	0	0	0	0
Chr1_237745337	0	0	0	0	0	0	0	0	0	0	0	0	0	0	0	1	0	1	0	1	1	1	1	0	0	0	0	0	0	0	0	0	0	0	0	0	0	0	0	0	0	0	0	0	0	0	0	0	0
Chr1_237750201	0	0	0	0	0	0	0	0	0	0	0	0	0	0	0	1	0	1	0	1	1	1	1	0	0	0	0	0	0	0	0	0	0	0	0	0	0	0	0	0	0	0	0	0	0	0	0	0	0
Chr1_237838603	0	0	0	0	0	0	0	0	0	0	0	0	0	0	0	0	0	0	0	0	0	0	0	0	0	0	0	0	0	0	0	0	0	0	0	0	0	0	0	0	0	0	0	0	0	0	0	0	0
Chr1_237850292	0	0	0	0	0	0	0	0	0	0	0	0	0	0	0	1	0	1	0	1	1	1	1	0	0	0	0	0	0	0	0	0	0	0	0	0	0	0	0	0	0	0	0	0	0	0	0	0	0
Chr1_237923644	0	0	0	0	0	0	0	0	0	0	0	0	0	0	0	1	0	1	0	0	1	1	1	0	0	0	0	0	0	0	0	0	0	0	0	0	0	0	0	0	0	0	0	0	0	0	0	0	0
Chr1_238046920	0	0	0	0	0	0	0	0	0	0	0	0	0	0	0	1	0	1	0	1	1	1	1	0	0	0	0	0	0	0	0	0	0	0	0	0	0	0	0	0	0	0	0	0	0	0	0	0	0
Chr1_238347444	0	0	0	0	0	0	0	0	0	0	0	0	0	0	0	1	0	1	0	1	1	1	1	0	0	0	0	0	0	0	0	0	0	0	0	0	0	0	0	0	0	0	0	0	0	0	0	0	0
Chr1_238427344	0	0	0	0	0	0	0	0	0	0	0	0	0	0	0	1	0	1	0	1	1	1	1	0	0	0	0	0	0	0	0	0	0	0	0	0	0	0	0	1	0	0	0	0	0	0	0	0	0
Chr1_238461185	0	0	0	0	0	0	0	0	0	0	0	0	0	0	0	1	0	1	0	1	1	1	1	0	0	0	0	0	0	0	0	0	0	0	0	0	0	0	0	0	0	0	0	0	0	0	0	0	0
Chr1_238586589	0	0	0	0	0	0	0	0	0	0	0	0	0	0	0	1	0	1	0	1	1	1	1	0	0	0	0	0	0	0	0	0	0	0	0	0	0	0	0	0	0	0	0	0	0	0	0	0	0
Chr1_238606397	0	0	0	0	0	0	0	0	0	0	0	0	0	0	0	1	0	1	0	1	1	1	1	0	0	0	0	0	0	0	0	0	0	0	0	0	0	0	0	0	0	0	0	0	0	0	0	0	0
Chr1_238668912	0	0	0	0	0	0	0	0	0	0	0	0	0	0	0	1	0	1	0	1	1	1	1	0	0	0	0	0	0	0	0	0	0	0	0	0	0	0	0	0	0	0	0	0	0	0	0	0	0
Chr1_238733105	0	0	0	0	0	0	0	0	0	0	0	0	0	0	0	1	0	1	0	1	1	1	1	0	0	0	0	0	0	0	0	0	0	0	0	0	0	0	0	0	0	0	0	0	0	0	0	0	0
Chr1_239298732	0	0	0	0	0	0	0	0	0	0	0	0	0	0	0	1	0	1	0	1	1	1	1	0	0	0	0	0	0	0	0	0	0	0	0	0	0	0	0	0	0	0	0	0	0	0	0	0	0
Chr1_239405711	0	0	0	0	0	0	0	0	0	0	0	0	0	0	0	1	0	0	0	1	1	1	1	0	0	0	0	0	0	0	0	0	0	0	0	0	0	0	0	0	0	0	0	0	0	0	0	0	0
Chr1_239494877	0	0	0	0	0	0	0	0	0	0	0	0	0	0	0	1	0	1	0	1	1	1	1	0	0	0	0	0	0	0	0	0	0	0	0	0	0	0	0	0	0	0	0	0	0	0	0	0	0
Chr1_239669445	0	0	0	0	0	0	0	0	0	0	0	0	0	0	0	1	0	1	0	1	1	1	1	0	0	0	0	0	0	0	0	0	0	0	0	0	0	0	0	0	0	0	0	0	0	0	0	0	0
Chr1_239739780	0	0	0	0	0	0	0	0	0	0	0	0	0	0	0	1	0	1	0	1	1	1	1	0	0	0	0	0	0	0	0	0	0	0	0	0	0	0	0	0	0	0	0	0	0	0	0	0	0
Chr1_239838406	0	0	0	0	0	0	0	0	0	0	0	0	0	0	0	0	0	0	0	0	0	0	2	0	0	0	0	0	0	0	0	0	0	0	0	0	0	0	0	0	0	0	0	0	0	0	0	0	0
Chr1_239896048	0	0	0	0	0	0	0	0	0	0	0	0	0	0	0	0	0	0	0	0	0	0	0	0	0	0	0	0	0	0	0	0	0	0	0	0	0	0	0	0	0	0	0	0	0	0	0	0	0
Chr1_239998250	0	0	0	0	0	0	0	0	0	0	0	0	0	0	0	1	0	1	0	1	1	1	1	0	0	0	0	0	0	0	0	0	0	0	0	0	0	0	0	0	0	0	0	0	0	0	0	0	0
Chr1_240286135	0	0	0	0	0	0	0	0	0	0	0	0	0	0	0	1	0	1	0	1	1	1	1	0	0	0	0	0	0	0	0	0	0	0	0	0	0	0	0	0	0	0	0	0	0	0	0	0	0
Chr1_240383283	0	0	0	0	0	0	0	0	0	0	0	0	0	0	0	1	0	1	0	1	1	1	1	0	0	0	0	0	0	0	0	0	0	0	0	0	0	0	0	0	0	0	0	0	0	0	0	0	0
Chr1_240398016	0	0	0	0	0	0	0	0	0	0	0	0	0	0	0	1	0	1	0	1	1	1	1	0	0	0	0	0	0	0	0	0	0	0	0	0	0	0	0	0	0	0	0	0	0	0	0	0	0
Chr1_240484361	0	0	0	0	0	0	0	0	0	0	0	0	0	0	0	1	0	1	0	1	1	1	1	0	0	0	0	0	0	0	0	0	0	0	0	0	0	0	0	0	0	0	0	0	0	0	0	0	0
Chr1_240493803	0	0	0	0	0	0	0	0	0	0	0	0	0	0	0	1	0	1	0	1	1	1	1	0	0	0	0	0	0	0	0	0	0	0	0	0	0	0	0	0	0	0	0	0	0	0	0	0	0
Chr1_240494924	0	0	0	0	0	0	0	0	0	0	0	0	0	0	0	1	0	1	0	1	1	1	1	0	0	0	0	0	0	0	0	0	0	0	0	0	0	0	0	0	0	0	0	0	0	0	0	0	0
Chr1_240510025	0	0	0	0	0	0	0	0	0	0	0	0	0	0	0	1	0	1	0	1	1	1	1	0	0	0	0	0	0	0	0	0	0	0	0	0	0	0	0	0	0	0	0	0	0	0	0	0	0
Chr1_240582410	0	0	0	0	0	0	0	0	0	0	0	0	0	0	0	1	0	1	0	1	1	1	1	0	0	0	0	0	0	0	0	0	0	0	0	0	0	0	0	0	0	0	0	0	0	0	0	0	0
Chr1_240778346	0	0	0	0	0	0	0	0	0	0	0	0	0	0	0	2	2	2	0	2	2	2	2	0	0	0	0	0	0	0	0	0	0	0	0	2	2	2	2	2	2	2	0	0	0	0	0	0	0
Chr1_240827943	0	0	0	0	0	0	0	0	0	0	0	0	0	0	0	1	0	1	0	1	1	1	1	0	0	0	0	0	0	0	0	0	0	0	0	2	1	1	1	2	1	1	0	0	0	0	0	0	0
Chr1_240905883	0	0	0	0	0	0	0	0	0	0	0	0	0	0	0	2	0	0	0	2	0	0	0	0	0	0	0	0	0	0	0	0	0	0	0	2	0	0	0	2	0	0	0	0	0	0	0	0	0
Chr1_240963186	0	0	0	0	0	0	0	0	0	0	0	0	0	0	0	2	2	2	0	2	2	2	2	0	0	0	0	0	0	0	0	0	0	0	0	2	2	2	2	2	2	2	0	0	0	0	0	0	0
Chr1_240991140	0	0	0	0	0	0	0	0	0	0	0	0	0	0	0	2	1	1	0	1	1	1	1	0	0	0	0	0	0	0	0	0	0	0	0	2	1	1	1	2	1	1	0	0	0	0	0	0	0
Chr1_241058447	0	0	0	0	0	0	0	0	0	0	0	0	0	0	0	2	1	1	0	1	1	1	1	0	0	0	0	0	0	0	0	0	0	0	0	2	1	1	1	2	1	1	0	0	0	0	0	0	0
Chr1_241163679	0	0	0	0	0	0	0	0	0	0	0	0	0	0	0	2	0	0	0	0	0	0	0	0	0	0	0	0	0	0	0	0	0	0	0	2	0	0	0	2	0	0	0	0	0	0	0	0	0
Chr1_241219304	0	0	0	0	0	0	0	0	0	0	0	0	0	0	0	2	1	1	0	1	1	1	1	0	0	0	0	0	0	0	0	0	0	0	0	2	1	1	1	2	1	1	0	0	0	0	0	0	0
Chr1_241354151	0	0	0	0	0	0	0	0	0	0	0	0	0	0	0	2	1	1	0	1	1	1	1	0	0	0	0	0	0	0	0	0	0	0	0	2	1	1	1	2	1	1	0	0	0	0	0	0	0
Chr1_241502247	0	0	0	0	0	0	0	0	0	0	0	0	0	0	0	2	1	1	0	1	1	1	1	0	0	0	0	0	0	0	0	0	0	0	0	2	1	1	1	2	1	1	0	0	0	0	0	0	0
Chr1_242059119	0	0	0	0	0	0	0	0	0	0	0	0	0	0	0	2	1	1	0	1	1	1	1	0	0	0	0	0	0	0	0	0	0	0	0	2	1	1	1	2	1	1	0	0	0	0	0	0	0
Chr1_242922746	0	0	0	0	0	0	0	0	0	0	0	0	0	0	0	2	2	2	2	2	2	2	2	0	0	0	0	0	0	0	0	0	0	0	0	2	1	1	1	2	1	0	0	0	0	0	0	0	0
Chr1_243672615	0	0	0	0	0	0	0	0	0	0	0	0	0	0	0	2	2	2	2	2	2	2	2	0	0	0	0	0	0	0	0	0	0	0	0	2	1	1	1	2	1	0	0	0	0	0	0	0	0
Chr1_243729496	0	0	0	0	0	0	0	0	0	0	0	0	0	0	0	1	1	1	2	1	1	2	2	0	0	0	0	0	0	0	0	0	0	0	0	1	1	1	1	2	1	0	0	0	0	0	0	0	0
Chr1_243813136	0	0	0	0	0	0	0	0	0	0	0	0	0	0	0	2	2	2	2	2	2	2	2	0	0	0	0	0	0	0	0	0	0	0	0	2	1	1	1	2	1	0	0	0	0	0	0	0	0
Chr1_243819475	0	0	0	0	0	0	0	0	0	0	0	0	0	0	0	2	2	2	2	2	2	2	2	0	0	0	0	0	0	0	0	0	0	0	0	2	1	1	1	2	1	0	0	0	0	0	0	0	0
Chr1_243987093	0	0	0	0	0	0	0	0	0	0	0	0	0	0	0	2	1	1	2	1	1	2	2	0	0	0	0	0	0	0	0	0	0	0	0	2	1	1	1	2	1	0	0	0	0	0	0	0	0
Chr1_244071945	0	0	0	0	0	0	0	0	0	0	0	0	0	0	0	2	2	2	2	2	2	2	2	0	0	0	0	0	0	0	0	0	0	0	0	2	1	1	1	2	1	0	0	0	0	0	0	0	0
Chr1_244083020	0	0	0	0	0	0	0	0	0	0	0	0	0	0	0	2	2	2	2	2	2	2	2	0	0	0	0	0	0	0	0	0	0	0	0	2	1	1	1	2	1	0	0	0	0	0	0	0	0
Chr1_244114971	0	0	0	0	0	0	0	0	0	0	0	0	0	0	0	2	2	2	2	2	2	2	2	0	0	0	0	0	0	0	0	0	0	0	0	2	1	1	1	2	1	0	0	0	0	0	0	0	0
Chr1_244159424	0	0	0	0	0	0	0	0	0	0	0	0	0	0	0	2	2	2	2	2	2	2	2	0	0	0	0	0	0	0	0	0	0	0	0	2	1	1	1	2	1	0	0	0	0	0	0	0	0
Chr1_244210033	0	0	0	0	0	0	0	0	0	0	0	0	0	0	0	2	2	2	2	2	2	2	2	0	0	0	0	0	0	0	0	0	0	0	0	2	2	2	2	2	2	0	0	0	0	0	0	0	0
Chr1_244406407	0	0	0	0	0	0	0	0	0	0	0	0	0	0	0	1	1	2	2	1	2	2	2	0	0	0	0	0	0	0	0	0	0	0	0	2	1	1	1	2	1	0	0	0	0	0	0	0	0
Chr1_244470396	0	0	0	0	0	0	0	0	0	0	0	0	0	0	0	2	2	2	2	2	2	2	2	0	0	0	0	0	0	0	0	0	0	0	0	2	1	1	1	2	1	0	0	0	0	0	0	0	0
Chr1_244512305	0	0	0	0	0	0	0	0	0	0	0	0	0	0	0	2	2	2	2	2	2	2	2	0	0	0	0	0	0	0	0	0	0	0	0	2	1	1	1	2	1	0	0	0	0	0	0	0	0
Chr1_244599878	0	0	0	0	0	0	0	0	0	0	0	0	0	0	0	2	2	2	2	2	2	2	2	0	0	0	0	0	0	0	0	0	0	0	0	2	1	1	1	2	1	0	0	0	0	0	0	0	0
Chr1_244636967	0	0	0	0	0	0	0	0	0	0	0	0	0	0	0	2	2	2	2	2	2	2	2	0	0	0	0	0	0	0	0	0	0	0	0	2	1	1	1	2	1	0	0	0	0	0	0	0	0
Chr1_244685635	0	0	0	0	0	0	0	0	0	0	0	0	0	0	0	2	2	2	2	2	2	2	2	0	0	0	0	0	0	0	0	0	0	0	0	2	1	1	1	2	1	0	0	0	0	0	0	0	0
Chr1_244770319	0	0	0	0	0	0	0	0	0	0	0	0	0	0	0	2	2	2	2	2	2	2	2	0	0	0	0	0	0	0	0	0	0	0	0	2	1	1	1	2	1	0	0	0	0	0	0	0	0
Chr1_244979874	0	0	0	0	0	0	0	0	0	0	0	0	0	0	0	2	2	2	2	2	2	2	2	0	0	0	0	0	0	0	0	0	0	0	0	2	1	1	1	2	1	0	0	0	0	0	0	0	0
Chr1_245036739	0	0	0	0	0	0	0	0	0	0	0	0	0	0	0	2	2	2	2	2	2	2	2	0	0	0	0	0	0	0	0	0	0	0	0	2	1	1	1	2	1	0	0	0	0	0	0	0	0
Chr1_245055080	0	0	0	0	0	0	0	0	0	0	0	0	0	0	0	2	2	2	2	2	2	2	2	0	0	0	0	0	0	0	0	0	0	0	0	2	1	1	1	2	1	0	0	0	0	0	0	0	0
Chr1_245087166	0	0	0	0	0	0	0	0	0	0	0	0	0	0	0	2	2	2	2	2	2	2	2	0	0	0	0	0	0	0	0	0	0	0	0	2	1	1	1	2	1	0	0	0	0	0	0	0	0
Chr1_245220813	0	0	0	0	0	0	0	0	0	0	0	0	0	0	0	2	2	2	2	2	2	2	2	0	0	0	0	0	0	0	0	0	0	0	0	2	1	1	1	2	1	0	0	0	0	0	0	0	0
Chr1_245272769	0	0	0	0	0	0	0	0	0	0	0	0	0	0	0	2	2	2	2	2	2	2	2	0	0	0	0	0	0	0	0	0	0	0	0	2	1	1	1	2	1	0	0	0	0	0	0	0	0
Chr1_245308899	0	0	0	0	0	0	0	0	0	0	0	0	0	0	0	2	2	2	2	2	2	2	2	0	0	0	0	0	0	0	0	0	0	0	0	2	1	1	1	2	1	0	0	0	0	0	0	0	0
Chr1_245513582	0	0	0	0	0	0	0	0	0	0	0	0	0	0	0	2	2	2	2	2	2	2	2	0	0	0	0	0	0	0	0	0	0	0	0	2	1	1	1	2	1	0	0	0	0	0	0	0	0
Chr1_245577543	0	0	0	0	0	0	0	0	0	0	0	0	0	0	0	2	2	2	2	2	2	2	2	0	0	0	0	0	0	0	0	0	0	0	0	2	1	1	1	2	1	0	0	0	0	0	0	0	0
Chr1_245787801	0	0	0	0	0	0	0	0	0	0	0	0	0	0	0	2	2	2	2	2	2	2	2	0	0	0	0	0	0	0	0	0	0	0	0	2	1	1	1	2	1	0	0	0	0	0	0	0	0
Chr1_245792936	0	0	0	0	0	0	0	0	0	0	0	0	0	0	0	2	2	1	2	2	1	2	2	0	0	0	0	0	0	0	0	0	0	0	0	2	1	1	1	2	1	0	0	0	0	0	0	0	0
Chr1_245904299	0	0	0	0	0	0	0	0	0	0	0	0	0	0	0	2	2	2	2	2	2	2	2	0	0	0	0	0	0	0	0	0	0	0	0	2	1	1	1	2	1	0	0	0	0	0	0	0	0
Chr1_245925556	0	0	0	0	0	0	0	0	0	0	0	0	0	0	0	2	2	2	2	2	2	2	2	0	0	0	0	0	0	0	0	0	0	0	0	2	1	1	1	2	1	0	0	0	0	0	0	0	0
Chr1_246200787	0	0	0	0	0	0	0	0	0	0	0	0	0	0	0	2	2	2	2	2	2	2	2	0	0	0	0	0	0	0	0	0	0	0	0	2	1	1	1	2	1	0	0	0	0	0	0	0	0
Chr1_246220078	0	0	0	0	0	0	0	0	0	0	0	0	0	0	0	2	2	2	2	2	2	2	2	0	0	0	0	0	0	0	0	0	0	0	0	2	1	1	1	2	1	0	0	0	0	0	0	0	0
Chr1_246265290	0	0	0	0	0	0	0	0	0	0	0	0	0	0	0	2	2	2	2	2	2	2	2	0	0	0	0	0	0	0	0	0	0	0	0	2	1	1	1	2	1	0	0	0	0	0	0	0	0
Chr1_246355156	0	0	0	0	0	0	0	0	0	0	0	0	0	0	0	2	2	2	2	2	2	2	2	0	0	0	0	0	0	0	0	0	0	0	0	2	1	1	1	2	1	0	0	0	0	0	0	0	0
Chr1_246471747	0	0	0	0	0	0	0	0	0	0	0	0	0	0	0	2	2	2	2	2	2	2	2	0	0	0	0	0	0	0	0	0	0	0	0	2	1	1	1	2	1	0	0	0	0	0	0	0	0
Chr1_246488208	0	0	0	0	0	0	0	0	0	0	0	0	0	0	0	2	2	2	2	2	2	2	2	0	0	0	0	0	0	0	0	0	0	0	0	2	1	1	1	2	1	0	0	0	0	0	0	0	0
Chr1_246524073	0	0	0	0	0	0	0	0	0	0	0	0	0	0	0	2	2	2	2	2	2	2	2	0	0	0	0	0	0	0	0	0	0	0	0	2	1	1	1	2	1	0	0	0	0	0	0	0	0
Chr1_246551307	0	0	0	0	0	0	0	0	0	0	0	0	0	0	0	2	2	2	2	2	2	2	2	0	0	0	0	0	0	0	0	0	0	0	0	2	1	1	1	2	1	0	0	0	0	0	0	0	0
Chr1_246684950	0	0	0	0	0	0	0	0	0	0	0	0	0	0	0	2	2	2	2	2	2	2	2	0	0	0	0	0	0	0	0	0	0	0	0	2	1	1	1	2	1	0	0	0	0	0	0	0	0
Chr1_246815190	0	0	0	0	0	0	0	0	0	0	0	0	0	0	0	2	2	2	2	2	2	2	2	0	0	0	0	0	0	0	0	0	0	0	0	2	0	0	0	2	0	0	0	0	0	0	0	0	0
Chr1_246845612	0	0	0	0	0	0	0	0	0	0	0	0	0	0	0	2	2	2	2	2	2	2	2	0	0	0	0	0	0	0	0	0	0	0	0	2	1	1	1	2	1	0	0	0	0	0	0	0	0
Chr1_246922435	0	0	0	0	0	0	0	0	0	0	0	0	0	0	0	2	2	2	2	2	2	2	2	0	0	0	0	0	0	0	0	0	0	0	0	2	1	1	1	2	1	0	0	0	0	0	0	0	0
Chr1_247131342	0	0	0	0	0	0	0	0	0	0	0	0	0	0	0	2	2	2	2	2	2	2	2	0	0	0	0	0	0	0	0	0	0	0	0	2	1	1	1	2	1	0	0	0	0	0	0	0	0
Chr1_247173464	0	0	0	0	0	0	0	0	0	0	0	0	0	0	0	2	2	2	2	2	2	2	2	0	0	0	0	0	0	0	0	0	0	0	0	2	1	1	1	2	1	0	0	0	0	0	0	0	0
Chr1_247375838	0	0	0	0	0	0	0	0	0	0	0	0	0	0	0	2	2	2	2	2	2	2	2	0	0	0	0	0	0	0	0	0	0	0	0	2	1	1	1	2	1	0	0	0	0	0	0	0	0
Chr1_247419009	0	0	0	0	0	0	0	0	0	0	0	0	0	0	0	2	2	2	2	2	2	2	2	0	0	0	0	0	0	0	0	0	0	0	0	2	1	1	1	2	1	0	0	0	0	0	0	0	0
Chr1_247741930	0	0	0	0	0	0	0	0	0	0	0	0	0	0	0	2	2	2	2	2	2	2	2	0	0	0	2	0	0	0	0	0	0	0	0	0	0	0	0	0	0	0	2	2	2	2	0	2	0
Chr1_247823131	0	0	0	0	0	0	0	0	0	0	0	0	0	0	0	2	2	2	2	2	2	2	2	0	0	0	0	0	0	0	0	0	0	0	0	2	1	1	1	2	1	0	0	0	0	0	0	0	0
Chr1_247941181	0	0	0	0	0	0	0	0	0	0	0	0	0	0	0	2	2	2	2	2	2	2	2	0	0	0	0	0	0	0	0	0	0	0	0	2	1	1	1	2	1	0	0	0	0	0	0	0	0
Chr1_248151919	0	0	0	0	0	0	0	0	0	0	0	0	0	0	0	2	2	2	2	2	2	2	2	0	0	0	0	0	0	0	0	0	0	0	0	2	1	1	1	2	1	0	0	0	0	0	0	0	0
Chr1_248682034	0	0	0	0	0	0	0	0	0	0	0	0	0	0	0	2	2	2	2	2	2	2	2	0	0	0	0	0	0	0	0	0	0	0	0	2	1	1	1	2	1	0	0	0	0	0	0	0	0
Chr1_248719085	0	0	0	0	0	0	0	0	0	0	0	0	0	0	0	2	2	2	2	2	2	2	2	0	0	0	0	0	0	0	1	0	0	0	0	2	1	1	1	2	1	0	1	0	0	0	0	0	0
Chr1_248750685	0	0	0	0	0	0	0	0	0	0	0	0	0	0	0	2	2	2	2	2	2	2	2	0	0	0	0	0	0	0	0	0	0	0	0	2	2	2	2	2	2	0	0	0	0	0	0	0	0
Chr1_249064909	0	0	0	0	0	0	0	0	0	0	0	0	0	0	0	2	2	2	2	2	2	2	2	0	0	0	0	0	0	0	0	0	0	0	0	2	1	1	1	2	1	0	0	0	0	0	0	0	0
Chr1_249093524	0	0	0	0	0	0	0	0	0	0	0	0	0	0	0	2	2	2	2	2	2	2	2	0	0	0	0	0	0	0	0	0	0	0	0	2	1	1	1	2	1	0	0	0	0	0	0	0	0
Chr1_249177294	0	0	0	0	0	0	0	0	0	0	0	0	0	0	0	2	2	2	2	2	2	2	2	0	0	0	0	0	0	0	0	0	0	0	0	2	1	1	1	2	1	0	0	0	0	0	0	0	0
Chr1_250092897	0	0	0	0	0	0	0	0	0	0	0	0	0	0	0	2	2	2	2	2	2	2	2	0	0	0	0	0	0	0	0	0	0	0	0	2	1	1	1	2	1	0	0	0	0	0	0	0	0
Chr1_250093310	0	0	0	0	0	0	0	0	0	0	0	0	0	0	0	2	2	2	2	2	2	2	2	0	0	0	0	0	0	0	0	0	0	0	0	2	1	1	1	2	1	0	0	0	0	0	0	0	0
Chr1_250093789	0	0	0	0	0	0	0	0	0	0	0	0	0	0	0	2	2	2	2	2	2	2	2	0	0	0	0	0	0	0	0	0	0	0	0	2	0	0	0	2	0	0	0	0	0	0	0	0	0
Chr1_250093928	0	0	0	0	0	0	0	0	0	0	0	0	0	0	0	2	2	2	2	2	2	2	2	0	0	0	0	0	0	0	0	0	0	0	0	2	2	2	2	2	2	0	0	0	0	0	0	0	0
Chr1_250094154	0	0	0	0	0	0	0	0	0	0	0	0	0	0	0	2	2	2	2	2	2	2	2	0	0	0	0	0	0	0	0	0	0	0	0	2	1	1	1	2	1	0	0	0	0	0	0	0	0
Chr1_250188959	0	0	0	0	0	0	0	0	0	0	0	0	0	0	0	2	2	2	2	2	2	2	2	0	0	0	0	0	0	0	0	0	0	0	0	2	1	1	1	2	1	0	0	0	0	0	0	0	0
Chr1_250466745	0	0	0	0	0	0	0	0	0	0	0	0	0	0	0	2	2	2	2	2	2	2	2	0	0	0	0	0	0	0	0	0	0	0	0	2	1	1	1	2	1	0	0	0	0	0	0	0	0
Chr1_250473078	0	0	0	0	0	0	0	0	0	0	0	0	0	0	0	2	2	2	2	2	2	2	2	0	0	0	0	0	0	0	0	0	0	0	0	2	2	2	2	2	2	0	0	0	0	0	0	0	0
Chr1_250556008	0	0	0	0	0	0	0	0	0	0	0	0	0	0	0	2	2	2	2	2	2	2	2	0	0	0	0	0	0	0	0	0	0	0	0	2	1	1	1	2	1	0	0	0	0	0	0	0	0
Chr1_250619246	0	0	0	0	0	0	0	0	0	0	0	0	0	0	0	2	2	2	2	2	2	2	2	0	0	0	0	0	0	0	1	0	0	0	0	2	1	1	1	2	1	0	0	0	0	0	0	0	0
Chr1_250892813	0	0	0	0	0	0	0	0	0	0	0	0	0	0	0	2	2	2	2	2	2	2	2	0	0	0	0	0	0	0	0	0	0	0	0	2	1	1	1	2	1	0	0	0	0	0	0	0	0
Chr1_251042048	0	0	0	0	0	0	0	0	0	0	0	0	0	0	0	2	2	2	2	2	2	2	2	0	0	0	0	0	0	0	0	0	0	0	0	2	1	1	1	2	1	0	0	0	0	0	0	0	0
Chr1_251092537	0	0	0	0	0	0	0	0	0	0	0	0	0	0	0	2	2	2	2	2	2	2	2	0	0	0	0	0	0	0	0	0	0	0	0	2	1	1	1	2	1	0	0	0	0	0	0	0	0
Chr1_251137563	0	0	0	0	0	0	0	0	0	0	0	0	0	0	0	2	2	2	2	2	2	2	2	0	0	0	0	0	0	0	0	0	0	0	0	2	1	1	1	2	1	0	0	0	0	0	0	0	0
Chr1_251206932	0	0	0	0	0	0	0	0	0	0	0	0	0	0	0	2	2	2	2	2	2	2	2	0	0	0	0	0	0	0	0	0	0	0	0	2	1	1	1	2	1	0	0	0	0	0	0	0	0
Chr1_251398065	0	0	0	0	0	0	0	0	0	0	0	0	0	0	0	2	2	2	2	2	2	2	2	0	0	0	0	0	0	0	0	0	0	0	0	2	1	1	1	2	1	0	0	0	0	0	0	0	0
Chr1_251825175	0	0	0	0	0	0	0	0	0	0	0	0	0	0	0	2	2	2	2	2	2	2	2	0	0	0	0	0	0	0	0	0	0	0	0	2	1	1	1	2	1	0	0	0	0	0	0	0	0
Chr1_251915199	0	0	0	0	0	0	0	0	0	0	0	0	0	0	0	1	2	1	2	2	2	2	2	0	0	0	0	0	0	0	0	0	0	0	0	2	1	1	1	2	1	0	0	0	0	0	0	0	0
Chr1_252140467	0	0	0	0	0	0	0	0	0	0	0	0	0	0	0	2	2	2	2	2	2	2	2	0	0	0	0	0	0	0	0	0	0	0	0	2	1	1	1	2	1	0	0	0	0	0	0	0	0
Chr1_252145002	0	0	0	0	0	0	0	0	0	0	0	0	0	0	0	2	2	2	2	2	2	2	2	0	0	0	0	0	0	0	0	0	0	0	0	2	1	1	1	2	1	0	0	0	0	0	0	0	0
Chr1_252149593	0	0	0	0	0	0	0	0	0	0	0	0	0	0	0	2	2	2	2	2	2	2	2	0	0	0	0	0	0	0	0	0	0	0	0	2	1	1	1	2	1	0	0	0	0	0	0	0	0
Chr1_252322999	0	0	0	0	0	0	0	0	0	0	0	0	0	0	0	2	2	2	2	2	2	2	2	0	0	0	0	0	0	0	0	0	0	0	0	2	1	1	1	2	1	0	0	0	0	0	0	0	0
Chr1_252354367	0	0	0	0	0	0	0	0	0	0	0	0	0	0	0	2	2	2	2	2	2	2	2	0	0	0	0	0	0	0	0	0	0	0	0	2	0	0	0	2	0	0	0	0	0	0	0	0	0
Chr1_252373760	0	0	0	0	0	0	0	0	0	0	0	0	0	0	0	2	2	2	2	2	2	2	2	0	0	0	0	0	0	0	0	0	0	0	0	2	1	1	1	2	1	0	0	0	0	0	0	0	0
Chr1_252386445	0	0	0	0	0	0	0	0	0	0	0	0	0	0	0	2	2	2	2	2	2	2	2	0	0	0	0	0	0	0	0	0	0	0	0	2	1	1	1	2	1	0	0	0	0	0	0	0	0
Chr1_252631786	0	0	0	0	0	0	0	0	0	0	0	0	0	0	0	2	2	2	2	2	2	2	2	0	0	0	0	0	0	0	0	0	0	0	0	2	1	1	1	2	1	0	0	0	0	0	0	0	0
Chr1_253254661	0	0	0	0	0	0	0	0	0	0	0	0	0	0	0	2	2	2	2	2	2	2	2	0	0	0	0	0	2	2	1	2	2	1	1	2	1	1	1	2	1	1	0	0	0	0	0	0	0
Chr1_253275912	0	0	0	0	0	0	0	0	0	0	0	0	0	0	0	2	2	2	2	2	2	2	2	0	0	0	0	0	0	0	0	0	0	0	0	2	1	1	1	2	1	0	0	0	0	0	0	0	0
Chr1_253327156	0	0	0	0	0	0	0	0	0	0	0	0	0	0	0	2	2	2	2	2	2	2	2	0	0	0	0	0	2	2	1	2	2	1	1	2	1	1	1	2	1	1	0	0	0	0	0	0	0
Chr1_253393521	0	0	0	0	0	0	0	0	0	0	0	0	0	0	0	2	2	2	2	2	2	2	2	0	0	0	0	0	0	0	0	0	0	0	0	2	1	1	1	2	1	0	0	0	0	0	0	0	0
Chr1_253427060	0	0	0	0	0	0	0	0	0	0	0	0	0	0	0	2	2	2	2	2	2	2	2	0	0	0	0	0	0	0	0	0	0	0	0	2	1	1	1	2	1	0	0	0	0	0	0	0	0
Chr1_253495476	0	0	0	0	0	0	0	0	0	0	0	0	0	0	0	2	2	2	2	2	2	2	2	0	0	0	0	0	0	0	0	0	0	0	0	2	1	1	1	2	1	0	0	0	0	0	0	0	0
Chr1_253655541	0	0	0	0	0	0	0	0	0	0	0	0	0	0	0	2	2	2	2	2	2	2	2	0	0	0	0	0	0	0	0	0	0	0	0	2	1	1	1	2	1	0	0	0	0	0	0	0	0
Chr1_253719662	0	0	0	0	0	0	0	0	0	0	0	0	0	0	0	2	2	2	2	2	2	2	2	0	0	0	0	0	0	0	0	0	0	0	0	2	1	1	1	2	1	0	0	0	0	0	0	0	0
Chr1_253764946	0	0	0	0	0	0	0	0	0	0	0	0	0	0	0	2	2	2	2	2	2	2	2	0	0	0	0	0	0	0	0	0	0	0	0	2	1	1	1	2	1	0	0	0	0	0	0	0	0
Chr1_253793279	0	0	0	0	0	0	0	0	0	0	0	0	0	0	0	2	2	2	2	2	2	2	2	0	0	0	0	0	0	0	0	0	0	0	0	2	1	1	1	2	1	0	0	0	0	0	0	0	0
Chr1_253898791	0	0	0	0	0	0	0	0	0	0	0	0	0	0	0	2	2	2	2	2	2	2	2	0	0	0	0	0	0	0	0	0	0	0	0	2	1	1	1	2	1	0	0	0	0	0	0	0	0
Chr1_253900370	0	0	0	0	0	0	0	0	0	0	0	0	0	0	0	2	2	2	2	2	2	2	2	0	0	0	0	0	0	0	0	0	0	0	0	2	1	1	1	2	1	0	0	0	0	0	0	0	0
Chr1_253901040	0	0	0	0	0	0	0	0	0	0	0	0	0	0	0	2	2	2	2	2	2	2	2	0	0	0	0	0	0	0	0	0	0	0	0	2	1	1	1	2	1	0	0	0	0	0	0	0	0
Chr1_253901537	0	0	0	0	0	0	0	0	0	0	0	0	0	0	0	2	2	0	2	2	2	2	2	0	0	0	0	0	0	0	0	0	0	0	0	2	0	0	0	2	0	0	0	0	0	0	0	0	0
Chr1_253903754	0	0	0	0	0	0	0	0	0	0	0	0	0	0	0	2	2	2	2	2	2	2	2	0	0	0	0	0	0	0	0	0	0	0	0	2	1	1	1	2	1	0	0	0	0	0	0	0	0
Chr1_253903757	0	0	0	0	0	0	0	0	0	0	0	0	0	0	0	2	2	2	2	2	2	2	2	0	0	0	0	0	0	0	0	0	0	0	0	2	1	1	1	2	1	0	0	0	0	0	0	0	0
Chr1_253905342	0	0	0	0	0	0	0	0	0	0	0	0	0	0	0	2	2	2	2	2	2	2	2	0	0	0	0	0	0	0	0	0	0	0	0	2	1	1	1	2	1	0	0	0	0	0	0	0	0
Chr1_253906611	0	0	0	0	0	0	0	0	0	0	0	0	0	0	0	2	2	2	2	2	2	2	2	0	0	0	0	0	0	0	0	0	0	0	0	2	1	1	1	2	1	0	0	0	0	0	0	0	0
Chr1_253906772	0	0	0	0	0	0	0	0	0	0	0	0	0	0	0	2	2	2	2	2	2	2	2	0	0	0	0	0	0	0	0	0	0	0	0	2	1	1	1	2	1	0	0	0	0	0	0	0	0
Chr1_254069541	0	0	0	0	0	0	0	0	0	0	0	0	0	0	0	2	2	2	2	2	2	2	2	0	0	0	0	0	2	2	1	2	2	1	1	2	1	1	1	2	1	1	0	0	0	0	0	0	0
Chr1_254094151	0	0	0	0	0	0	0	0	0	0	0	0	0	0	0	2	2	2	2	2	2	2	2	0	0	0	0	0	2	2	1	2	2	1	1	2	1	1	1	2	1	1	0	0	0	0	0	0	0
Chr1_254181723	0	0	0	0	0	0	0	0	0	0	0	0	0	0	0	2	2	2	2	2	2	2	2	0	0	0	0	0	2	2	1	2	2	1	1	2	1	1	1	2	1	1	0	0	0	0	0	0	0
Chr1_254249351	0	0	0	0	0	0	0	0	0	0	0	0	0	0	0	2	2	2	2	2	2	2	2	0	0	0	0	0	2	2	1	2	2	1	1	2	1	1	1	2	1	1	0	0	0	0	0	0	0
Chr1_254319585	0	0	0	0	0	0	0	0	0	0	0	0	0	0	0	2	2	2	2	2	2	2	2	0	0	0	0	0	2	2	1	2	2	1	1	2	1	1	1	2	1	1	0	0	0	0	0	0	0
Chr1_254531455	0	0	0	0	0	0	0	0	0	0	0	0	0	0	0	2	2	2	2	2	2	2	2	0	0	0	0	0	2	2	1	2	2	1	1	2	1	1	1	2	1	1	0	0	0	0	0	0	0
Chr1_254533052	0	0	0	0	0	0	0	0	0	0	0	0	0	0	0	2	2	2	2	2	2	2	2	0	0	0	0	0	2	2	1	2	2	1	1	2	1	1	1	2	1	1	0	0	0	0	0	0	0
Chr1_254555714	0	0	0	0	0	0	0	0	0	0	0	0	0	0	0	2	2	2	2	2	2	2	2	0	0	0	0	0	2	2	1	2	2	1	1	2	1	1	1	2	1	1	0	0	0	0	0	0	0
Chr1_254604915	0	0	0	0	0	0	0	0	0	0	0	0	0	0	0	2	2	2	2	2	2	2	2	0	0	0	0	0	2	2	1	2	2	1	1	2	1	1	1	2	1	1	0	0	0	0	0	0	0
Chr1_254622277	0	0	0	0	0	0	0	0	0	0	0	0	0	0	0	2	2	2	2	2	2	2	2	0	0	0	0	0	2	2	1	2	2	1	1	2	1	1	1	2	1	1	0	0	0	0	0	0	0
Chr1_254658935	0	0	0	0	0	0	0	0	0	0	0	0	0	0	0	2	2	2	2	2	2	2	2	0	0	0	0	0	2	2	1	2	2	1	1	2	1	1	1	2	1	1	0	0	0	0	0	0	0
Chr1_254752229	0	0	0	0	0	0	0	0	0	0	0	0	0	0	0	2	2	2	2	2	2	2	2	0	0	0	0	0	2	2	1	2	2	1	1	2	1	1	1	2	1	1	0	0	0	0	0	0	0
Chr1_254799808	0	0	0	0	0	0	0	0	0	0	0	0	0	0	0	2	2	2	2	2	2	2	2	0	0	0	0	0	2	2	1	2	2	1	1	2	1	1	1	2	1	1	0	0	0	0	0	0	0
Chr1_254800034	0	0	0	0	0	0	0	0	0	0	0	0	0	0	0	2	2	2	2	2	2	2	2	0	0	0	0	0	2	2	1	2	2	1	1	2	1	1	1	2	1	1	0	0	0	0	0	0	0
Chr1_254800516	0	0	0	0	0	0	0	0	0	0	0	0	0	0	0	2	2	2	2	2	2	2	2	0	0	0	0	0	2	2	1	2	2	1	1	2	1	1	1	2	1	1	0	0	0	0	0	0	0
Chr1_254805353	0	0	0	0	0	0	0	0	0	0	0	0	0	0	0	2	2	2	2	2	2	2	2	0	0	0	0	0	2	2	1	2	2	1	1	2	1	1	1	2	1	1	0	0	0	0	0	0	0
Chr1_254859377	0	0	0	0	0	0	0	0	0	0	0	0	0	0	0	2	2	2	2	2	2	2	2	0	0	0	0	0	2	2	1	2	2	1	1	2	1	1	1	2	1	1	0	0	0	0	0	0	0
Chr1_254981562	0	0	0	0	0	0	0	0	0	0	0	0	0	0	0	2	2	2	2	2	2	2	2	0	0	0	0	0	2	2	0	2	2	0	0	2	0	0	0	2	0	0	0	0	0	0	0	0	0
Chr1_255086617	0	0	0	0	0	0	0	0	0	0	0	0	0	0	0	2	2	2	2	2	2	2	2	0	0	0	0	0	2	2	1	2	2	1	1	2	1	1	1	2	1	1	0	0	0	0	0	0	0
Chr1_255097929	0	0	0	0	0	0	0	0	0	0	0	0	0	0	0	2	2	2	2	2	2	2	2	0	0	0	0	0	2	2	1	2	2	1	1	2	1	1	1	2	1	1	0	0	0	0	0	0	0
Chr1_255152276	0	0	0	0	0	0	0	0	0	0	0	0	0	0	0	2	2	2	2	2	2	2	2	0	0	0	0	0	2	2	1	2	2	1	1	2	1	1	1	2	1	1	0	0	0	0	0	0	0
Chr1_255153601	0	0	0	0	0	0	0	0	0	0	0	0	0	0	0	2	2	2	2	2	2	2	2	0	0	0	0	0	2	2	1	2	2	1	1	2	1	1	1	2	1	1	0	0	0	0	0	0	0
Chr1_255183201	0	0	0	0	0	0	0	0	0	0	0	0	0	0	0	2	2	2	2	2	2	2	2	0	0	0	0	0	2	2	0	2	2	0	0	2	0	0	0	2	0	0	0	0	0	0	0	0	0
Chr1_255253531	0	0	0	0	0	0	0	0	0	0	0	0	0	0	0	2	2	2	2	2	2	2	2	0	0	0	0	0	2	2	0	2	2	0	0	2	0	0	0	2	0	0	0	0	0	0	0	0	0
Chr1_255318743	0	0	0	0	0	0	0	0	0	0	0	0	0	0	0	2	2	2	2	2	2	2	2	0	0	0	0	0	2	2	1	2	2	1	1	2	1	1	1	2	1	1	0	0	0	0	0	0	0
Chr1_255742336	0	0	0	0	0	0	0	0	0	0	0	0	0	0	0	2	2	2	2	2	2	2	2	0	0	0	0	0	2	2	1	2	2	1	1	2	1	1	2	2	1	1	0	0	0	0	0	0	0
Chr1_255858248	0	0	0	0	0	0	0	0	0	0	0	0	0	0	0	2	2	2	2	1	2	2	2	0	0	0	0	0	2	2	1	2	2	1	1	2	1	1	2	2	1	1	0	0	0	0	0	0	0
Chr1_255987506	0	0	0	0	0	0	0	0	0	0	0	0	0	0	0	2	2	2	2	2	2	2	2	0	0	0	0	0	2	2	1	2	2	1	1	2	1	1	2	2	1	1	0	0	0	0	0	0	0
Chr1_256003048	0	0	0	0	0	0	0	0	0	0	0	0	0	0	0	0	0	0	0	0	0	0	0	0	0	0	0	0	2	2	1	2	2	1	1	2	1	1	2	2	1	1	0	0	0	0	0	0	0
Chr1_256069380	0	0	0	0	0	0	0	0	0	0	0	0	0	0	0	2	2	2	2	2	2	2	2	0	0	0	0	0	2	2	1	2	2	1	1	2	1	1	2	2	1	1	0	0	0	0	0	0	0
Chr1_256548060	0	0	0	0	0	0	0	0	0	0	0	0	0	0	0	0	0	0	0	0	0	0	0	0	0	0	0	0	2	2	1	2	2	1	1	2	1	1	2	2	1	1	0	0	0	0	0	0	0
Chr1_256670190	0	0	0	0	0	0	0	0	0	0	0	0	0	0	0	2	2	2	2	2	2	2	2	0	0	0	0	0	2	2	1	2	2	1	1	2	1	1	2	2	1	1	0	0	0	0	0	0	0
Chr1_257076284	0	0	0	0	0	0	0	0	0	0	0	0	0	0	0	0	0	0	0	0	0	0	0	0	0	0	2	2	0	0	0	0	0	0	0	0	2	0	0	0	0	0	0	0	0	0	0	0	0
Chr1_257192947	0	0	0	0	0	0	0	0	0	0	0	0	0	0	0	0	0	0	0	0	0	0	0	0	0	0	0	0	2	2	1	2	2	1	1	2	1	1	2	2	1	1	0	0	0	0	0	0	0
Chr1_257228990	0	0	0	0	0	0	0	0	0	0	0	0	0	0	0	0	0	0	0	0	0	0	0	0	0	0	0	0	2	2	1	2	2	1	1	2	1	1	2	2	1	1	0	0	0	0	0	0	0
[truncated: 13,388 more rows]
[truncated: 1,394 more columns]
